# Supplementary material for: Multispecies transcriptomics reveals influenza A virus modulation of Streptococcus pneumoniae EF3030 infection in human lung epithelium and murine lung
Source: mSphere. 2026 Jan 26;11(2):e00815-25. doi: 10.1128/msphere.00815-25 (PMC12931268; doi:10.1128/msphere.00815-25)
Supplement: Table S1 — Mapping statistics for all samples. [file msphere.00815-25-s0002.xlsx]

## Sheet: Mapping Stats
Spn EF3030
#Sample_ID	Total.Reads	Total.Mapped.Reads	Percent.Mapped.Reads	Percent.Properly.Paired	Uniquely.Mapped.Reads	Percent.Genic		Percent.Intergenic	Total.Features	Features.With.Coverage	Avg.RPKM
KV_B6_20200130	45290278	30753888	67.9	67.9	30753888	88.46		11.54	1948	1948	698.871
KV_B7_20200130	39362974	27339524	69.45	69.45	27339524	85.96		14.04	1948	1946	676.973
KV_HB1_20191114	1532363330	188740	0.01	0.01	188740	90.12		9.88	1948	1812	770.337
KV_HB3_20200130	1987053310	236474	0.01	0.01	236474	88.83		11.17	1948	1898	738.244
KV_HB4_20200130	1227352670	172958	0.01	0.01	172958	88.61		11.39	1948	1857	741.715
KV_HIB1_20191114	370211964	1272258	0.34	0.34	1272258	91.96		8.04	1948	1929	765.087
KV_HIB3_20200130	493167336	1607746	0.33	0.33	1607746	89.35		10.65	1948	1936	756.892
KV_HIB4_20200130	474916196	1395000	0.29	0.29	1395000	90.36		9.64	1948	1925	744.675
Human
#Sample_ID	Total.Reads	Total.Mapped.Reads	Percent.Mapped.Reads	Percent.Properly.Paired	Uniquely.Mapped.Reads	Percent.Exonic	Percent.Intronic	Percent.Intergenic	Total.Features	Features.With.Coverage	Avg.RPKM
KV_H1_20191114	491679288	470755656	95.74	96.69	461179879	45.63	48.17	6.2	60107	47393	4.35
KV_H3_20200130	55900596	53953688	96.52	96.8	52766978	50.19	44.25	5.56	60107	40639	5.653
KV_H4_20200130	85159458	82246531	96.58	96.62	79870014	48.09	45.91	5.99	60107	41982	6.522
KV_HB1_20191114	418377862	400565707	95.74	96.68	392149762	46.86	47.24	5.9	60107	46587	4.686
KV_HB3_20200130	1009300904	936555367	92.79	94.84	908529171	49.75	44.38	5.88	60107	50155	6.475
KV_HB4_20200130	1017713730	976548677	95.96	96.65	949996832	47.24	46.72	6.04	60107	50121	6.057
KV_HI1_20191114	518114600	420100303	81.08	96.9	403027883	74.7	20.89	4.41	60107	50202	10.079
KV_HI3_20200130	235599644	191471023	81.27	96.57	181421924	67.76	26.1	6.14	60107	48935	13.527
KV_HI4_20200130	253304002	191618658	75.65	94.52	167522895	60.34	32.12	7.54	60107	49810	17.826
KV_HIB1_20191114	370211964	257833957	69.64	96.1	246828144	67.94	24.9	7.15	60107	50704	9.224
KV_HIB3_20200130	493167336	357885089	72.57	96.18	334752115	64.06	27.26	8.68	60107	52797	16.664
KV_HIB4_20200130	474916196	361513665	76.12	96.68	344117363	73.72	20.2	6.08	60107	51675	14.719
pH1N1
#Sample_ID	Total.Reads	Total.Mapped.Reads	Percent.Mapped.Reads	Percent.Properly.Paired	Uniquely.Mapped.Reads	Percent.Genic		Percent.Intergenic	Total.Features	Features.With.Coverage	Avg.RPKM
KV_B6_20200130	45290278	4	0	0	4	100		0	14	3	173393
KV_B7_20200130	39362974	4	0	0	4	100		0	14	2	49186.5
KV_H1_20191114	491679288	144	0	0	144	100		0	14	11	109624
KV_H3_20200130	55900596	4	0	0	4	100		0	14	1	41992.1
KV_H4_20200130	85159458	98	0	0	98	100		0	14	13	96255.1
KV_HB1_20191114	1113985468	2144	0	0	2144	100		0	14	13	133443
KV_HB3_20200130	1009300904	1296	0	0	1296	100		0	14	13	122348
KV_HB4_20200130	1227352670	370	0	0	370	100		0	14	13	113889
KV_HI1_20191114	518114600	18590294	3.59	3.59	18590294	100		0	14	14	117856
KV_HI3_20200130	235599644	8799270	3.73	3.73	8799270	100		0	14	14	132736
KV_HI4_20200130	253304002	10562718	4.17	4.17	10562718	100		0	14	14	130181
KV_HIB1_20191114	370211964	20923382	5.65	5.65	20923382	100		0	14	14	117131
KV_HIB3_20200130	493167336	29115228	5.9	5.9	29115228	100		0	14	14	135766
KV_HIB4_20200130	474916196	24852750	5.23	5.23	24852750	100		0	14	14	120294
Mouse
#Sample_ID	Total.Reads	Total.Mapped.Reads	Percent.Mapped.Reads	Percent.Properly.Paired	Uniquely.Mapped.Reads	Percent.Exonic	Percent.Intronic	Percent.Intergenic	Total.Features	Features.With.Coverage	Avg.RPKM
JLA_F1_IAV_48H_3_9_22	73978716	65058632	87.94	96.52	60228655	65.39	31.06	3.55	43346	27024	13.094
JLA_F1_IAV_SPN_12H_3_7_22	485032604	444604049	91.66	96.73	411814453	61.37	34.16	4.47	43346	33627	11.759
JLA_F1_IAV_SPN_24H_3_8_22	487302818	445588082	91.44	97.08	429081998	57.67	36.79	5.54	43346	34637	5.218
JLA_F2_IAV_24H_3_8_22	78691958	66217521	84.15	95.63	62006153	65.02	30.77	4.21	43346	28813	11.684
JLA_F2_IAV_48H_3_9_22	82179134	69165945	84.16	95.68	62550725	66.41	30.18	3.41	43346	27835	17.344
JLA_F2_IAV_SPN_12H_3_7_22	464041628	421048949	90.74	96.35	403772185	56.04	39.12	4.84	43346	33593	6.499
JLA_F2_IAV_SPN_24H_3_8_22	545805274	479092712	87.78	96.85	458220498	56.44	36.99	6.57	43346	35127	6.295
JLA_F2_IAV_SPN_48H_3_9_22	465297708	416751404	89.57	96.12	395731071	56.58	38.82	4.6	43346	33966	8.929
JLA_F3_IAV_24H_3_8_22	93615978	74743566	79.84	94.5	68050330	70.51	25.99	3.5	43346	27289	17.356
JLA_F3_IAV_SPN_12H_3_7_22	456687824	417959049	91.52	96.82	396011647	59.18	36.55	4.27	43346	33066	8.342
JLA_F3_IAV_SPN_24H_3_8_22	440481564	405369176	92.03	96.8	385306867	58.69	37.36	3.96	43346	32650	8.002
JLA_M1_IAV_48H_3_9_22	56944794	48013010	84.32	95.66	44264893	63.91	32.51	3.58	43346	27961	15.053
JLA_M1_IAV_SPN_12H_3_7_22	454186224	411545526	90.61	96.77	380671653	60.89	34.72	4.4	43346	33332	12.098
JLA_M1_IAV_SPN_48H_3_9_22	465926932	426068424	91.45	96.74	408666872	60.54	35.41	4.05	43346	33029	6.19
JLA_M2_IAV_24H_3_8_22	86199936	74588027	86.53	96.17	69822149	62.15	33.98	3.88	43346	28631	11.662
JLA_M3_IAV_SPN_12H_3_7_22	489810922	448414131	91.55	96.69	427828856	55.57	39.97	4.46	43346	33701	7.442
JLA_M3_IAV_SPN_48H_3_9_22	458268546	414696208	90.49	96.57	395479399	54.53	39.83	5.63	43346	32655	6.104

## Sheet: Mutant Primers
7885-1 gatctagtcttccagtatgactcatgtaaagg
7885-2 tcaaacggatcgatccttaagcatattatcattttaagacaaaacaatcctagtttgg
7885-3 gtcttaaaatgataatatgcttaaggatcgatccgtttgatttttaatggataatgt
7885-4 ttgaaaaaatacgaaggtgtttatgcttttggacgtttagtaccgtatttagaac
7885-5 ctaaacgtccaaaagcataaacaccttcgtattttttcaaatctgacatagat
7885-6 gatttgttcatggtagggacttatgaaagct
7885-7 ttgaaaaaatacgaaggtgtgcatattatcattttaagacaaaacaatcctagtttgg
7885-8 gtcttaaaatgataatatgcacaccttcgtattttttcaaatctgacatagat
7920-1 accctacttaagatcgagcgtgc
7920-2 tcaaacggatcgatccttaacagggtattactatgggagcggtcaaag
7920-3 gctcccatagtaataccctgttaaggatcgatccgtttgatttttaatggataatgtga
7920-4 ttagcaaagaagccttgattttatgcttttggacgtttagtaccgtatttagaac
7920-5 ctaaacgtccaaaagcataaaatcaaggcttctttgctaatctgtgg
7920-6 tgcgctttcttatcaagattgtcgc
7920-7 ttagcaaagaagccttgattcagggtattactatgggagcggt
7920-8 gctcccatagtaataccctgaatcaaggcttctttgctaatctgtgg
