# Supplementary material for: Multispecies transcriptomics reveals influenza A virus modulation of Streptococcus pneumoniae EF3030 infection in human lung epithelium and murine lung
Source: mSphere. 2026 Jan 26;11(2):e00815-25. doi: 10.1128/msphere.00815-25 (PMC12931268; doi:10.1128/msphere.00815-25)
Supplement: Table S3 — Differential expression gene lists for EF3030. [file msphere.00815-25-s0004.xlsx]

## Sheet: DE-HBEC+EF3030_vs_EF3030
ID	Annotation	baseMean	log2FoldChange	lfcSE	stat	pvalue	padj	Significant
EF3030_RS00010	DNA_polymerase_III_subunit_beta	69.7469	-1.08357	0.437007	-2.47952	0.0131561	0.0393998	TRUE
EF3030_RS00135	dUTP_diphosphatase	32.7584	2.36718	0.551117	4.29523	1.75e-05	0.000124655	TRUE
EF3030_RS00145	DNA_repair_protein_RadA	138.293	2.10725	0.290007	7.26618	3.7e-13	8.83e-12	TRUE
EF3030_RS00150	carbonic_anhydrase	87.2352	-1.53002	0.37233	-4.1093	3.97e-05	0.000256323	TRUE
EF3030_RS00200	YeiH_family_putative_sulfate_export_transporter	52.466	-1.09164	0.45864	-2.38017	0.0173046	0.0495242	TRUE
EF3030_RS00235	peptide_cleavage/export_ABC_transporter	49.5132	3.56938	0.464221	7.68896	1.48e-14	4.59e-13	TRUE
EF3030_RS00240	HlyD_family_secretion_protein	22.891	3.40832	0.649698	5.24601	1.55e-07	1.6e-06	TRUE
EF3030_RS00330	beta-galactosidase	661.324	5.1272	0.453345	11.3097	1.17e-29	1.01e-27	TRUE
EF3030_RS00335	PTS_system_mannose/fructose/N-acetylgalactosamine-transporter_subunit_IIB	67.4963	4.78547	0.447166	10.7018	9.99e-27	7.85e-25	TRUE
EF3030_RS00340	PTS_mannose/fructose/sorbose/N-acetylgalactosamine_transporter_subunit_IIC	174.183	3.46786	0.455088	7.6202	2.53e-14	7.35e-13	TRUE
EF3030_RS00345	PTS_mannose/fructose/sorbose_transporter_family_subunit_IID	219.875	3.98763	0.463492	8.60344	7.74e-18	3.56e-16	TRUE
EF3030_RS00350	PTS_sugar_transporter_subunit_IIA	178.833	4.1793	0.568048	7.3573	1.88e-13	4.92e-12	TRUE
EF3030_RS00355	SIS_domain-containing_protein	358.963	3.79651	0.547683	6.93194	4.15e-12	8.8e-11	TRUE
EF3030_RS00360	galactose_mutarotase	168.029	3.56059	0.559215	6.36712	1.93e-10	3.21e-09	TRUE
EF3030_RS00365	VOC_family_protein	23.3347	3.38655	0.435513	7.77602	7.48e-15	2.52e-13	TRUE
EF3030_RS00450	hypothetical_protein	72.6738	-1.26419	0.435906	-2.90013	0.00373002	0.0139446	TRUE
EF3030_RS00460	sugar_ABC_transporter_permease	6.71646	2.52033	0.87929	2.86632	0.00415268	0.0152968	TRUE
EF3030_RS00465	carbohydrate_ABC_transporter_permease	10.3944	2.91556	0.775477	3.75971	0.000170114	0.000943631	TRUE
EF3030_RS00470	DUF3502_domain-containing_protein	14.7905	2.25007	0.595279	3.77985	0.000156923	0.000886098	TRUE
EF3030_RS00475	rhodanese-related_sulfurtransferase	935.619	-1.63887	0.28704	-5.70957	1.13e-08	1.39e-07	TRUE
EF3030_RS00480	DUF4299_domain-containing_protein	18.7489	1.66331	0.67037	2.48118	0.0130947	0.0393258	TRUE
EF3030_RS00485	hypothetical_protein	339.155	1.7922	0.272218	6.58371	4.59e-11	8.4e-10	TRUE
EF3030_RS00490	DUF4097_domain-containing_protein	141.219	1.7699	0.261106	6.77848	1.21e-11	2.36e-10	TRUE
EF3030_RS00495	DUF1700_domain-containing_protein	38.9607	1.33768	0.417561	3.20355	0.00135743	0.00580526	TRUE
EF3030_RS00500	PadR_family_transcriptional_regulator	26.5077	2.32042	0.458448	5.06147	4.16e-07	4e-06	TRUE
EF3030_RS00540	L-serine_ammonia-lyase%2C_iron-sulfur-dependent%2C_subunit_beta	45.645	-1.23197	0.508769	-2.42147	0.0154577	0.0450591	TRUE
EF3030_RS00545	LysM_peptidoglycan-binding_domain-containing_protein	1136.86	-2.79247	0.267941	-10.422	1.97e-25	1.33e-23	TRUE
EF3030_RS00585	peptidase_C39	42.1775	8.51937	0.594874	14.3213	1.61e-46	2.76e-44	TRUE
EF3030_RS00590	SPH_0218_family_bacteriocin-like_peptide	9.02971	7.3569	1.04055	7.07018	1.55e-12	3.43e-11	TRUE
EF3030_RS00595	hypothetical_protein	1.16746	6.7041	2.57626	2.60226	0.00926113	0.0294049	TRUE
EF3030_RS00600	hypothetical_protein	43.606	8.70888	0.554317	15.711	1.27e-55	3e-53	TRUE
EF3030_RS00605	hypothetical_protein	104.368	6.14536	0.392029	15.6758	2.22e-55	4.64e-53	TRUE
EF3030_RS00610	hypothetical_protein	76.8616	5.46936	0.337059	16.2267	3.26e-59	1.03e-56	TRUE
EF3030_RS00615	hypothetical_protein	9.11047	5.59261	1.04973	5.32768	9.95e-08	1.05e-06	TRUE
EF3030_RS00620	SPH_0224_family_bacteriocin-like_peptide	49.6402	5.34509	0.452998	11.7994	3.93e-32	4.36e-30	TRUE
EF3030_RS00630	hypothetical_protein	42.1117	5.41886	0.474906	11.4104	3.71e-30	3.33e-28	TRUE
EF3030_RS00635	hypothetical_protein	5.30979	4.35609	0.876791	4.96822	6.76e-07	6.25e-06	TRUE
EF3030_RS00640	hypothetical_protein	24.4435	4.48054	0.728778	6.14801	7.85e-10	1.14e-08	TRUE
EF3030_RS00645	hypothetical_protein	15.5688	2.43728	0.869062	2.8045	0.00503954	0.0178657	TRUE
EF3030_RS00670	NUDIX_hydrolase	115.544	1.1202	0.308482	3.63132	0.000281971	0.001453	TRUE
EF3030_RS00680	ribonuclease_J	1228.09	-1.12755	0.168755	-6.6816	2.36e-11	4.41e-10	TRUE
EF3030_RS00690	hypothetical_protein	2.48408	4.89877	1.43332	3.41779	0.00063132	0.00293992	TRUE
EF3030_RS00745	glycosyltransferase_family_2_protein	5.06648	2.33946	0.948172	2.46734	0.0136122	0.0403658	TRUE
EF3030_RS00750	ABC_transporter_ATP-binding_protein	13.8596	2.09587	0.598589	3.50135	0.000462905	0.00225591	TRUE
EF3030_RS00810	hypothetical_protein	7.2199	3.39234	1.06889	3.17371	0.00150505	0.00635018	TRUE
EF3030_RS00820	amino_acid_ABC_transporter_substrate-binding_protein	384.938	-1.48547	0.208009	-7.14137	9.24e-13	2.1e-11	TRUE
EF3030_RS00865	ABC_transporter_permease	1364.58	-1.34631	0.325117	-4.141	3.46e-05	0.000229635	TRUE
EF3030_RS00880	divalent_metal_cation_transporter	1570.39	-1.54086	0.429836	-3.58477	0.000337375	0.00168331	TRUE
EF3030_RS00900	DNA_mismatch_repair_protein_HexB	174.744	-1.28031	0.269721	-4.74679	2.07e-06	1.73e-05	TRUE
EF3030_RS00935	CPBP_family_intramembrane_metalloprotease	41.2125	-1.34519	0.494607	-2.71972	0.00653381	0.0218877	TRUE
EF3030_RS00940	LD-carboxypeptidase	72.006	-1.57922	0.499567	-3.16118	0.00157131	0.00660022	TRUE
EF3030_RS00980	IreB_family_regulatory_phosphoprotein	54.309	-1.73224	0.548401	-3.1587	0.00158474	0.0066418	TRUE
EF3030_RS01020	anaerobic_ribonucleoside-triphosphate_reductase	500.893	1.08287	0.178204	6.07659	1.23e-09	1.68e-08	TRUE
EF3030_RS01120	30S_ribosomal_protein_S8	1086.15	1.23568	0.199314	6.19969	5.66e-10	8.67e-09	TRUE
EF3030_RS01125	50S_ribosomal_protein_L6	1080.41	1.09263	0.176905	6.17639	6.56e-10	9.73e-09	TRUE
EF3030_RS01140	50S_ribosomal_protein_L30	197.66	1.63842	0.283048	5.78847	7.1e-09	9.05e-08	TRUE
EF3030_RS01205	iron_ABC_transporter_permease	1.95645	4.03635	1.59266	2.53435	0.0112655	0.0348878	TRUE
EF3030_RS01210	iron_ABC_transporter_permease	2.72252	5.74884	2.08478	2.75753	0.005824	0.0200709	TRUE
EF3030_RS01255	PTS_sugar_transporter_subunit_IIC	20.7336	1.59428	0.544825	2.92623	0.00343094	0.0130459	TRUE
EF3030_RS01270	glycerol_dehydrogenase	24.8295	1.1637	0.481571	2.41646	0.0156723	0.0455754	TRUE
EF3030_RS01290	type_I_toxin-antitoxin_system_Fst_family_toxin	3.04446	5.8723	1.71573	3.42262	0.000620209	0.00289533	TRUE
EF3030_RS01330	glutamine--fructose-6-phosphate_transaminase_(isomerizing)	1593.83	-2.78636	0.328784	-8.47475	2.36e-17	9.45e-16	TRUE
EF3030_RS01335	LLM_class_flavin-dependent_oxidoreductase	127.037	-1.39861	0.293965	-4.75773	1.96e-06	1.65e-05	TRUE
EF3030_RS01340	LPXTG-anchored_pullulanase_SpuA	97.42	1.00744	0.2728	3.69295	0.00022167	0.00118099	TRUE
EF3030_RS01350	hypothetical_protein	2.67103	4.80772	1.28136	3.75204	0.000175401	0.00096445	TRUE
EF3030_RS01415	aminopeptidase_C	629.781	-1.0397	0.18087	-5.74834	9.01e-09	1.12e-07	TRUE
EF3030_RS01445	NCS2_family_permease	341.518	-1.2932	0.260136	-4.97125	6.65e-07	6.18e-06	TRUE
EF3030_RS01515	LPXTG-anchored_hyaluronate_lyase	23.6754	2.70031	0.65249	4.13846	3.5e-05	0.000231377	TRUE
EF3030_RS01535	bifunctional_4-hydroxy-2-oxoglutarate_aldolase/2-dehydro-3-deoxy-phosphogluconate_aldolase	9.54955	4.12378	0.984078	4.1905	2.78e-05	0.00019089	TRUE
EF3030_RS01540	sugar_kinase	9.83137	3.88711	0.943561	4.11962	3.8e-05	0.000246807	TRUE
EF3030_RS01545	RpiB/LacA/LacB_family_sugar-phosphate_isomerase	4.5493	4.03632	1.04131	3.8762	0.000106101	0.000627291	TRUE
EF3030_RS01550	gluconate_5-dehydrogenase	7.04649	4.13898	0.976816	4.23722	2.26e-05	0.000158079	TRUE
EF3030_RS01555	PTS_sugar_transporter_subunit_IIA	2.98307	4.77459	1.40931	3.3879	0.00070429	0.00323185	TRUE
EF3030_RS01565	PTS_system_mannose/fructose/N-acetylgalactosamine-transporter_subunit_IIB	4.02268	6.2019	1.26799	4.89113	1e-06	8.96e-06	TRUE
EF3030_RS01570	PTS_mannose/fructose/sorbose/N-acetylgalactosamine_transporter_subunit_IIC	4.48516	4.24261	1.08117	3.92409	8.71e-05	0.000527947	TRUE
EF3030_RS01575	PTS_mannose/fructose/sorbose_transporter_family_subunit_IID	12.9237	4.4559	0.691195	6.44667	1.14e-10	1.96e-09	TRUE
EF3030_RS01585	alginate_lyase_family_protein	12.5086	5.02723	0.733923	6.8498	7.4e-12	1.5e-10	TRUE
EF3030_RS01590	LacI_family_DNA-binding_transcriptional_regulator	138.905	-1.59172	0.352077	-4.52096	6.16e-06	4.72e-05	TRUE
EF3030_RS01635	hypothetical_protein	2.03864	5.9737	1.61617	3.6962	0.000218851	0.00116927	TRUE
EF3030_RS01640	ATP-dependent_Clp_protease_ATP-binding_subunit	46.8628	1.92893	0.535342	3.60317	0.000314354	0.00158947	TRUE
EF3030_RS01645	S-ribosylhomocysteine_lyase	178.866	-1.29161	0.374922	-3.44501	0.00057104	0.00270598	TRUE
EF3030_RS01700	WecB/TagA/CpsF_family_glycosyltransferase	304.311	1.07427	0.309352	3.47264	0.000515368	0.00249227	TRUE
EF3030_RS01710	glycosyltransferase_family_2_protein	495.025	1.19378	0.32264	3.70004	0.000215569	0.00115501	TRUE
EF3030_RS01725	UDP-N-acetylglucosamine_2-epimerase_(non-hydrolyzing)	591.15	1.18575	0.304562	3.89328	9.89e-05	0.000590264	TRUE
EF3030_RS01740	dTDP-glucose_4%2C6-dehydratase	1363.64	1.07683	0.120137	8.96333	3.15e-19	1.52e-17	TRUE
EF3030_RS01770	peptide_ABC_transporter_substrate-binding_protein	2537.6	-2.94608	0.449906	-6.54821	5.82e-11	1.04e-09	TRUE
EF3030_RS01780	YSIRK-type_signal_peptide-containing_protein	377.13	1.99473	0.373771	5.33677	9.46e-08	1e-06	TRUE
EF3030_RS01820	NADP-dependent_phosphogluconate_dehydrogenase	1035.99	-1.41324	0.204756	-6.90205	5.13e-12	1.06e-10	TRUE
EF3030_RS01825	response_regulator_transcription_factor	567.072	-1.13655	0.239901	-4.73757	2.16e-06	1.8e-05	TRUE
EF3030_RS01855	hypothetical_protein	8.61593	2.56412	0.701166	3.65694	0.000255247	0.00133351	TRUE
EF3030_RS01885	cell_wall-active_antibiotics_response_protein	48.3114	1.76225	0.350054	5.03421	4.8e-07	4.57e-06	TRUE
EF3030_RS01890	sensor_histidine_kinase	42.2222	1.11093	0.347392	3.19793	0.00138419	0.00589298	TRUE
EF3030_RS01895	response_regulator_transcription_factor	23.4166	1.64954	0.470928	3.50274	0.000460495	0.00224998	TRUE
EF3030_RS01920	trypsin-like_serine_protease	36.828	2.13101	0.463288	4.59975	4.23e-06	3.31e-05	TRUE
EF3030_RS01935	PTS_mannitol_transporter_subunit_IICBA	20.1002	4.72699	0.610115	7.74769	9.36e-15	3.04e-13	TRUE
EF3030_RS01950	mannitol-1-phosphate_5-dehydrogenase	5.63621	4.3254	1.11495	3.87946	0.000104689	0.000620892	TRUE
EF3030_RS02000	carboxymuconolactone_decarboxylase_family_protein	217.87	-1.59623	0.266773	-5.98346	2.18e-09	2.88e-08	TRUE
EF3030_RS02010	serine--tRNA_ligase	319.334	-2.08038	0.461568	-4.5072	6.57e-06	4.98e-05	TRUE
EF3030_RS02020	aspartate_kinase	220.919	-1.5042	0.30879	-4.87126	1.11e-06	9.82e-06	TRUE
EF3030_RS02095	biofilm-regulating_peptide_BriC	6.24355	1.95799	0.776583	2.52129	0.0116926	0.0358572	TRUE
EF3030_RS02160	50S_ribosomal_protein_L28	1066.12	-1.51278	0.460522	-3.28493	0.00102007	0.00450549	TRUE
EF3030_RS02195	hypothetical_protein	206.948	-1.08396	0.286005	-3.79	0.000150645	0.000855774	TRUE
EF3030_RS02215	amino_acid_ABC_transporter_ATP-binding_protein	57.8738	-1.364	0.408283	-3.34083	0.000835275	0.00374187	TRUE
EF3030_RS02220	ABC_transporter_substrate-binding_protein/permease	69.1378	-1.93438	0.513243	-3.76894	0.000163943	0.000917494	TRUE
EF3030_RS02260	formate_C-acetyltransferase	1902.78	1.60039	0.25815	6.19947	5.67e-10	8.67e-09	TRUE
EF3030_RS02285	PTS_alpha-glucoside_transporter_subunit_IIB	6.11846	5.96743	0.924635	6.45382	1.09e-10	1.89e-09	TRUE
EF3030_RS02320	tRNA_(cytidine(34)-2'-O)-methyltransferase	361.677	1.03846	0.202872	5.11881	3.07e-07	3.02e-06	TRUE
EF3030_RS02365	phosphoglycerate_kinase	763.998	-2.34828	0.382058	-6.1464	7.93e-10	1.14e-08	TRUE
EF3030_RS02375	MerR_family_transcriptional_regulator	336.965	1.42383	0.22942	6.20625	5.43e-10	8.46e-09	TRUE
EF3030_RS02415	SAM-dependent_DNA_methyltransferase	98.6187	1.31248	0.322168	4.07389	4.62e-05	0.000295587	TRUE
EF3030_RS02430	DUF2812_domain-containing_protein	3.96063	3.19815	1.14367	2.79638	0.00516791	0.0182181	TRUE
EF3030_RS02435	heat-inducible_transcriptional_repressor_HrcA	67.4249	-1.19908	0.3885	-3.08642	0.0020258	0.00819884	TRUE
EF3030_RS02445	molecular_chaperone_DnaK	85.207	-1.10383	0.363701	-3.03499	0.00240547	0.00957115	TRUE
EF3030_RS02475	HIT_family_protein	28.7574	-3.54665	1.09217	-3.24735	0.00116485	0.005062	TRUE
EF3030_RS02590	hypothetical_protein	8.47228	2.51427	0.999334	2.51594	0.0118714	0.0361851	TRUE
EF3030_RS02600	CPBP_family_intramembrane_metalloprotease	18.313	1.51235	0.540106	2.80011	0.00510856	0.0180765	TRUE
EF3030_RS02645	hypothetical_protein	4.66506	3.68734	1.14408	3.22297	0.00126868	0.00546286	TRUE
EF3030_RS02660	DUF1858_domain-containing_protein	17.0922	-4.15968	1.26401	-3.29087	0.000998794	0.00442386	TRUE
EF3030_RS02730	PTS_transporter_subunit_EIIC	21.1683	1.51844	0.557464	2.72384	0.0064528	0.021771	TRUE
EF3030_RS02735	glycoside_hydrolase_family_1_protein	26.2934	1.5866	0.439067	3.61357	0.000302009	0.0015436	TRUE
EF3030_RS02765	helix-turn-helix_transcriptional_regulator	26.7422	2.14527	0.464611	4.61735	3.89e-06	3.08e-05	TRUE
EF3030_RS02820	hypothetical_protein	13.9845	1.74848	0.657422	2.6596	0.00782346	0.0254398	TRUE
EF3030_RS02835	ABC_transporter_permease	45.1604	-2.43087	0.695016	-3.49757	0.000469516	0.00228223	TRUE
EF3030_RS02850	fructose-bisphosphate_aldolase	2819.77	-1.12147	0.135126	-8.29946	1.05e-16	4.03e-15	TRUE
EF3030_RS02870	transporter_substrate-binding_domain-containing_protein	2.09274	3.65267	1.35517	2.69536	0.00703117	0.0232238	TRUE
EF3030_RS03030	PTS_sugar_transporter_subunit_IIA	48.3949	3.99494	0.634046	6.30071	2.96e-10	4.78e-09	TRUE
EF3030_RS03035	PTS_sugar_transporter_subunit_IIB	27.0424	4.98938	0.472447	10.5607	4.53e-26	3.29e-24	TRUE
EF3030_RS03040	PTS_galactitol_transporter_subunit_IIC	287.521	4.44	0.377037	11.776	5.19e-32	5.44e-30	TRUE
EF3030_RS03050	DUF4982_domain-containing_protein	2288.83	3.61049	0.584662	6.17534	6.6e-10	9.73e-09	TRUE
EF3030_RS03095	thiol-disulfide_oxidoreductase-associated_membrane_protein_CcdA2	12.715	1.96126	0.661907	2.96305	0.0030461	0.0117724	TRUE
EF3030_RS03105	peptide-methionine_(R)-S-oxide_reductase_MsrB	22.6105	1.78348	0.465709	3.8296	0.000128353	0.000742557	TRUE
EF3030_RS03150	thymidylate_synthase	130.348	-1.29318	0.335696	-3.85224	0.000117042	0.000685529	TRUE
EF3030_RS03155	DUF3042_family_protein	152.69	-3.01151	0.490271	-6.14254	8.12e-10	1.15e-08	TRUE
EF3030_RS03185	LysR_family_transcriptional_regulator	115.696	-1.09937	0.299418	-3.67168	0.000240961	0.00126588	TRUE
EF3030_RS03195	rhodanese-like_domain-containing_protein	46.375	-1.7897	0.596639	-2.99963	0.00270304	0.0106429	TRUE
EF3030_RS03225	bacteriocin-associated_integral_membrane_family_protein	13.269	3.83015	0.899099	4.25999	2.04e-05	0.00014387	TRUE
EF3030_RS03260	ThiF_family_adenylyltransferase	52.419	1.31311	0.491492	2.67167	0.00754741	0.0246697	TRUE
EF3030_RS03280	orotidine-5'-phosphate_decarboxylase	141.58	-1.34634	0.489113	-2.75263	0.00591192	0.0202725	TRUE
EF3030_RS03285	orotate_phosphoribosyltransferase	176.813	-1.01793	0.340161	-2.9925	0.00276702	0.0108495	TRUE
EF3030_RS03290	hypothetical_protein	203.523	2.46161	0.399566	6.16071	7.24e-10	1.06e-08	TRUE
EF3030_RS03295	hypothetical_protein	73.2977	1.78876	0.291148	6.14383	8.06e-10	1.15e-08	TRUE
EF3030_RS03300	hypothetical_protein	39.0381	2.6688	0.528776	5.04713	4.48e-07	4.29e-06	TRUE
EF3030_RS03305	hypothetical_protein	36.1898	2.70945	0.563644	4.80703	1.53e-06	1.32e-05	TRUE
EF3030_RS03310	ABC_transporter_ATP-binding_protein	86.5473	3.02101	0.292241	10.3374	4.77e-25	3.1e-23	TRUE
EF3030_RS03390	hypothetical_protein	14.1719	2.24433	0.735807	3.05016	0.00228716	0.00913894	TRUE
EF3030_RS03415	bifunctional_hydroxymethylpyrimidine_kinase/phosphomethylpyrimidine_kinase	355.553	-1.86736	0.279446	-6.68236	2.35e-11	4.41e-10	TRUE
EF3030_RS03430	heavy_metal_translocating_P-type_ATPase	82.0664	3.40741	0.263817	12.9158	3.67e-38	4.94e-36	TRUE
EF3030_RS03455	family_1_glycosylhydrolase	3.10573	4.59521	1.27835	3.59465	0.000324832	0.00163369	TRUE
EF3030_RS03625	peptidylprolyl_isomerase	244.48	-1.30236	0.291459	-4.46844	7.88e-06	5.9e-05	TRUE
EF3030_RS03650	KH_domain-containing_protein	185.756	-1.06148	0.373632	-2.84097	0.00449762	0.0162189	TRUE
EF3030_RS03680	hypothetical_protein	34.8362	-1.47112	0.60214	-2.44315	0.0145596	0.0426387	TRUE
EF3030_RS03700	glutathione-disulfide_reductase	272.091	-3.58983	0.483331	-7.42728	1.11e-13	2.99e-12	TRUE
EF3030_RS03830	hypothetical_protein	37.1725	-1.16258	0.482874	-2.40762	0.0160568	0.0465179	TRUE
EF3030_RS03855	NUDIX_hydrolase	4.0555	3.60927	1.06945	3.37488	0.000738469	0.00338047	TRUE
EF3030_RS03870	YkuJ_family_protein	195.135	-1.82518	0.530956	-3.43754	0.000587034	0.0027748	TRUE
EF3030_RS03930	hypothetical_protein	33.9359	1.69492	0.523791	3.23588	0.00121268	0.00523368	TRUE
EF3030_RS03975	pyrimidine-nucleoside_phosphorylase	123.341	1.02819	0.273774	3.75561	0.000172917	0.000956367	TRUE
EF3030_RS03990	BMP_family_ABC_transporter_substrate-binding_protein	752.688	-1.56823	0.207573	-7.55507	4.19e-14	1.2e-12	TRUE
EF3030_RS04095	Fe-S_cluster_assembly_ATPase_SufC	303.86	-1.10109	0.250865	-4.38918	1.14e-05	8.35e-05	TRUE
EF3030_RS04105	cysteine_desulfurase	407.794	-1.22347	0.295031	-4.14692	3.37e-05	0.000224573	TRUE
EF3030_RS04115	Fe-S_cluster_assembly_protein_SufB	483.829	-1.25443	0.206216	-6.08309	1.18e-09	1.62e-08	TRUE
EF3030_RS04235	tyrosine-type_recombinase/integrase	11.6502	3.69542	0.591261	6.25006	4.1e-10	6.56e-09	TRUE
EF3030_RS04255	arginine_repressor	109.265	-1.5753	0.33495	-4.70308	2.56e-06	2.1e-05	TRUE
EF3030_RS04285	tyrosine-type_recombinase/integrase	6.3347	1.96488	0.816463	2.40657	0.016103	0.0465802	TRUE
EF3030_RS04375	VIT_family_protein	7.59151	2.23027	0.819871	2.72027	0.00652285	0.0218877	TRUE
EF3030_RS04595	DNA_internalization-related_competence_protein_ComEC/Rec2	19.182	1.88395	0.630759	2.98679	0.0028192	0.0110083	TRUE
EF3030_RS04600	hypothetical_protein	14.5471	3.5723	0.5652	6.32042	2.61e-10	4.32e-09	TRUE
EF3030_RS04605	ABC_transporter_ATP-binding_protein	41.0898	3.64326	0.403115	9.03776	1.6e-19	7.94e-18	TRUE
EF3030_RS04610	ABC_transporter_permease	102.813	3.55133	0.310954	11.4207	3.29e-30	3.11e-28	TRUE
EF3030_RS04690	preprotein_translocase_subunit_SecG	150.955	-1.18306	0.436663	-2.70933	0.00674193	0.0224652	TRUE
EF3030_RS04815	thiol-disulfide_oxidoreductase-associated_membrane_protein_CcdA2	68.3791	-3.07684	0.604492	-5.08996	3.58e-07	3.48e-06	TRUE
EF3030_RS04820	thiol-disulfide_oxidoreductase-associated_lipoprotein_SdbB	92.1434	-1.7312	0.418835	-4.13337	3.57e-05	0.000234919	TRUE
EF3030_RS04830	zinc-binding_lipoprotein_AdcAII	161.22	2.21708	0.216857	10.2237	1.55e-24	9.76e-23	TRUE
EF3030_RS04835	pneumococcal_histidine_triad_protein_PhtD	858.732	1.96963	0.123585	15.9375	3.48e-57	9.38e-55	TRUE
EF3030_RS04840	pneumococcal_histidine_triad_protein_PhtE	669.02	3.94927	0.209874	18.8173	5.45e-79	1.03e-75	TRUE
EF3030_RS04860	hypothetical_protein	20.5484	4.33304	0.515822	8.40026	4.45e-17	1.75e-15	TRUE
EF3030_RS04865	peptidase_T	220.258	-1.60637	0.282695	-5.68234	1.33e-08	1.62e-07	TRUE
EF3030_RS04870	ferrochelatase	13.2817	2.19647	0.618361	3.55209	0.000382191	0.00189189	TRUE
EF3030_RS04885	GtrA_family_protein	14.2311	2.31373	0.623031	3.71367	0.000204277	0.00109763	TRUE
EF3030_RS04915	tRNA_uridine-5-carboxymethylaminomethyl(34)_synthesis_GTPase_MnmE	105.939	-1.1544	0.312869	-3.68974	0.000224486	0.00118927	TRUE
EF3030_RS04935	peptide_chain_release_factor_N(5)-glutamine_methyltransferase	50.0237	-2.21772	0.517481	-4.2856	1.82e-05	0.000129216	TRUE
EF3030_RS04965	DUF1002_domain-containing_protein	592.106	1.28529	0.261728	4.91078	9.07e-07	8.23e-06	TRUE
EF3030_RS05010	hypothetical_protein	61.044	1.60261	0.412502	3.8851	0.000102287	0.000608557	TRUE
EF3030_RS05030	hypothetical_protein	5.59488	4.52106	0.944077	4.78887	1.68e-06	1.43e-05	TRUE
EF3030_RS05050	hypothetical_protein	10.9914	1.75585	0.660585	2.65802	0.00786013	0.0254712	TRUE
EF3030_RS05065	diacylglycerol_kinase_family_lipid_kinase	95.1043	-1.25584	0.346877	-3.62041	0.000294132	0.00151153	TRUE
EF3030_RS05100	hypothetical_protein	2.75283	5.52565	1.37635	4.01472	5.95e-05	0.000371677	TRUE
EF3030_RS05125	IS30-like_element_ISSpn8_family_transposase	12.8242	2.63234	0.699044	3.76563	0.00016613	0.000926988	TRUE
EF3030_RS05140	YbaN_family_protein	76.3065	-1.08265	0.397376	-2.7245	0.00643983	0.021771	TRUE
EF3030_RS05145	copper_homeostasis_protein_CutC	105.711	-1.32013	0.337837	-3.90759	9.32e-05	0.000560018	TRUE
EF3030_RS05195	McrC_family_protein	21.3115	-2.04578	0.728179	-2.80945	0.00496263	0.0176928	TRUE
EF3030_RS05245	amino_acid_ABC_transporter_ATP-binding_protein	629.073	1.1117	0.246802	4.50444	6.65e-06	5.02e-05	TRUE
EF3030_RS05250	ABC_transporter_permease_subunit	1639.88	1.42538	0.217545	6.55211	5.67e-11	1.02e-09	TRUE
EF3030_RS05300	phosphopantothenate--cysteine_ligase	74.8231	-1.35371	0.41681	-3.24778	0.0011631	0.005062	TRUE
EF3030_RS05305	formate--tetrahydrofolate_ligase	208.087	-1.94368	0.346284	-5.61296	1.99e-08	2.37e-07	TRUE
EF3030_RS05310	A/G-specific_adenine_glycosylase	172.396	-1.13315	0.285302	-3.97175	7.13e-05	0.000441181	TRUE
EF3030_RS05470	galactose-6-phosphate_isomerase_subunit_LacA	105.169	2.91961	0.551418	5.29473	1.19e-07	1.25e-06	TRUE
EF3030_RS05475	galactose-6-phosphate_isomerase_subunit_LacB	93.6763	2.43638	0.445601	5.46762	4.56e-08	5.09e-07	TRUE
EF3030_RS05480	tagatose-6-phosphate_kinase	232.721	2.88473	0.581867	4.95771	7.13e-07	6.56e-06	TRUE
EF3030_RS05485	tagatose-bisphosphate_aldolase	461.312	2.52363	0.498261	5.06488	4.09e-07	3.95e-06	TRUE
EF3030_RS05490	transcription_antiterminator	13.8499	3.85973	0.904557	4.26699	1.98e-05	0.000139952	TRUE
EF3030_RS05495	PTS_lactose/cellobiose_transporter_subunit_IIA	2.95851	4.02413	1.33505	3.01422	0.00257642	0.0102083	TRUE
EF3030_RS05500	PTS_transporter_subunit_EIIC	40.5691	4.47369	0.35361	12.6515	1.1e-36	1.29e-34	TRUE
EF3030_RS05505	IS200/IS605-like_element_ISSpn6_family_transposase	11.945	3.26758	0.667637	4.89425	9.87e-07	8.86e-06	TRUE
EF3030_RS05510	6-phospho-beta-galactosidase	10.4241	4.06478	0.710342	5.72228	1.05e-08	1.3e-07	TRUE
EF3030_RS05515	DUF3884_family_protein	2.5502	5.34106	1.48704	3.59173	0.00032849	0.00164769	TRUE
EF3030_RS05520	DeoR/GlpR_transcriptional_regulator	115.26	1.94644	0.227895	8.54098	1.33e-17	5.84e-16	TRUE
EF3030_RS05555	pneumococcal-type_histidine_triad_protein	315.145	1.42376	0.178104	7.99395	1.31e-15	4.74e-14	TRUE
EF3030_RS05595	dihydroorotase	134.988	-1.19057	0.298009	-3.99508	6.47e-05	0.00040255	TRUE
EF3030_RS05605	sodium-coupled_multidrug_efflux_MATE_transporter_PdrM	211.33	-1.06171	0.228339	-4.64972	3.32e-06	2.66e-05	TRUE
EF3030_RS05710	phosphopyruvate_hydratase	5267	-1.13036	0.179273	-6.30522	2.88e-10	4.68e-09	TRUE
EF3030_RS05730	glycogen_synthase_GlgA	114.937	1.87574	0.570005	3.29074	0.000999238	0.00442386	TRUE
EF3030_RS05735	glucose-1-phosphate_adenylyltransferase_subunit_GlgD	54.1057	2.16717	0.30823	7.03102	2.05e-12	4.5e-11	TRUE
EF3030_RS05740	glucose-1-phosphate_adenylyltransferase	53.8423	2.19795	0.405376	5.422	5.89e-08	6.42e-07	TRUE
EF3030_RS05745	1%2C4-alpha-glucan_branching_protein_GlgB	78.2559	2.62578	0.429055	6.11992	9.36e-10	1.31e-08	TRUE
EF3030_RS05755	NADP-dependent_glyceraldehyde-3-phosphate_dehydrogenase	383.563	-4.21709	0.512786	-8.22388	1.97e-16	7.43e-15	TRUE
EF3030_RS05785	HU_family_DNA-binding_protein	1756.6	-1.12716	0.405027	-2.78294	0.0053869	0.0187103	TRUE
EF3030_RS05795	YitT_family_protein	64.0251	-1.13828	0.369861	-3.07758	0.00208689	0.00842799	TRUE
EF3030_RS05845	RluA_family_pseudouridine_synthase	113.276	1.1408	0.417566	2.73202	0.00629471	0.0214293	TRUE
EF3030_RS05850	NAD_kinase	68.7595	1.17673	0.331605	3.5486	0.000387289	0.00191211	TRUE
EF3030_RS05885	redox-sensing_transcriptional_repressor_Rex	58.2242	-1.46643	0.501638	-2.92328	0.00346366	0.0131438	TRUE
EF3030_RS05890	gamma-glutamyl-gamma-aminobutyrate_hydrolase_family_protein	64.5421	-1.6865	0.446379	-3.77819	0.000157972	0.000886711	TRUE
EF3030_RS05895	JAB_domain-containing_protein	10.105	3.76661	0.733069	5.13814	2.77e-07	2.74e-06	TRUE
EF3030_RS05985	ABC_transporter_ATP-binding_protein	32.121	-1.46094	0.577724	-2.52879	0.0114458	0.0353301	TRUE
EF3030_RS06040	multidrug_ABC_transporter_permease	104.981	2.8132	0.27738	10.1421	3.59e-24	2.19e-22	TRUE
EF3030_RS06055	tyrosine-protein_phosphatase	113.274	2.58538	0.417098	6.19849	5.7e-10	8.67e-09	TRUE
EF3030_RS06060	methionine--tRNA_ligase	297.909	2.39868	0.262295	9.14498	5.96e-20	3.12e-18	TRUE
EF3030_RS06065	chloramphenicol_acetyltransferase	56.0279	3.30307	0.452912	7.29297	3.03e-13	7.43e-12	TRUE
EF3030_RS06070	hypothetical_protein	473.043	1.86688	0.353362	5.28321	1.27e-07	1.32e-06	TRUE
EF3030_RS06155	hypothetical_protein	26.7763	1.78756	0.642113	2.78387	0.00537143	0.0187103	TRUE
EF3030_RS06160	ABC-F_family_ATP-binding_cassette_domain-containing_protein	54.5922	1.75969	0.351977	4.99944	5.75e-07	5.37e-06	TRUE
EF3030_RS06165	zinc_metalloprotease_HtpX	353.944	-1.71615	0.294528	-5.82678	5.65e-09	7.25e-08	TRUE
EF3030_RS06170	LemA_family_protein	256.589	-1.52532	0.234731	-6.49815	8.13e-11	1.42e-09	TRUE
EF3030_RS06205	sugar-phosphatase	73.0323	-1.04468	0.382043	-2.73445	0.00624844	0.0213102	TRUE
EF3030_RS06215	N-acetylmuramoyl-L-alanine_amidase_family_protein	335.044	3.7739	0.587346	6.42535	1.32e-10	2.24e-09	TRUE
EF3030_RS06220	peptidase_C14	238.067	3.61431	0.605509	5.96904	2.39e-09	3.13e-08	TRUE
EF3030_RS06260	bifunctional_oligoribonuclease/PAP_phosphatase_NrnA	83.061	-1.44483	0.392573	-3.68041	0.000232862	0.00122675	TRUE
EF3030_RS06270	hypothetical_protein	10.1001	2.15924	0.739463	2.92001	0.00350016	0.013233	TRUE
EF3030_RS06310	TRZ/ATZ_family_protein	152.932	-1.73067	0.288621	-5.99632	2.02e-09	2.71e-08	TRUE
EF3030_RS06395	YlbF/YmcA_family_competence_regulator	57.8182	-1.28893	0.427149	-3.01752	0.0025485	0.0101189	TRUE
EF3030_RS06505	transporter_substrate-binding_domain-containing_protein	77.9603	-1.18788	0.370673	-3.20466	0.00135224	0.00579617	TRUE
EF3030_RS06580	YtxH_domain-containing_protein	61.6954	-1.10778	0.412769	-2.68379	0.00727931	0.0238762	TRUE
EF3030_RS06605	30S_ribosomal_protein_S21	370.882	-2.87696	0.52405	-5.48986	4.02e-08	4.54e-07	TRUE
EF3030_RS06610	glucosamine-6-phosphate_deaminase	131.952	3.13741	0.298691	10.5039	8.29e-26	5.79e-24	TRUE
EF3030_RS06645	hypothetical_protein	10.0372	3.47465	0.744224	4.66883	3.03e-06	2.44e-05	TRUE
EF3030_RS06655	ABC_transporter_permease	10.6398	3.29449	0.843108	3.90755	9.32e-05	0.000560018	TRUE
EF3030_RS06705	ABC_transporter_ATP-binding_protein	5.61052	2.70798	0.855513	3.16533	0.00154908	0.00652137	TRUE
EF3030_RS06710	ABC_transporter_ATP-binding_protein	8.74606	2.97597	0.739058	4.0267	5.66e-05	0.0003556	TRUE
EF3030_RS06725	ABC_transporter_ATP-binding_protein	11.2484	3.1332	0.712252	4.39901	1.09e-05	8.01e-05	TRUE
EF3030_RS06730	hypothetical_protein	2.13631	4.51394	1.85002	2.43994	0.0146895	0.0429526	TRUE
EF3030_RS06795	1-alkyl-2-acetylglycerophosphocholine_esterase	27.9376	1.97172	0.551194	3.57718	0.000347321	0.00172836	TRUE
EF3030_RS06800	Cof-type_HAD-IIB_family_hydrolase	37.5791	1.9182	0.381569	5.02715	4.98e-07	4.71e-06	TRUE
EF3030_RS06835	thioredoxin-disulfide_reductase	248.195	-1.15381	0.345234	-3.34212	0.000831422	0.00373348	TRUE
EF3030_RS06845	amino_acid_ABC_transporter_ATP-binding_protein	169.022	-1.45428	0.346437	-4.19782	2.69e-05	0.000185499	TRUE
EF3030_RS06870	DUF1836_domain-containing_protein	28.1787	-2.59107	0.755727	-3.42858	0.000606743	0.00284983	TRUE
EF3030_RS06875	hemolysin_III_family_protein	48.078	-3.01836	0.618041	-4.88375	1.04e-06	9.26e-06	TRUE
EF3030_RS06890	ABC_transporter_ATP-binding_protein	22.3025	2.74114	0.446588	6.13795	8.36e-10	1.18e-08	TRUE
EF3030_RS06910	FAD:protein_FMN_transferase	262.66	3.37524	0.25383	13.2973	2.4e-40	3.77e-38	TRUE
EF3030_RS06915	NAD(P)H-dependent_oxidoreductase	57.6109	2.57497	0.33472	7.6929	1.44e-14	4.52e-13	TRUE
EF3030_RS06920	NAD(P)H-dependent_oxidoreductase	180.181	2.12466	0.248512	8.54954	1.24e-17	5.55e-16	TRUE
EF3030_RS07010	transposase	5.17972	4.95724	1.52774	3.24482	0.00117524	0.00509539	TRUE
EF3030_RS07030	thioredoxin	490.236	-1.61268	0.426564	-3.78062	0.000156437	0.000886006	TRUE
EF3030_RS07045	amino_acid_ABC_transporter_permease	86.4976	-1.45154	0.341754	-4.24734	2.16e-05	0.00015167	TRUE
EF3030_RS07055	AI-2E_family_transporter	261.396	1.08372	0.206863	5.23884	1.62e-07	1.65e-06	TRUE
EF3030_RS07065	F0F1_ATP_synthase_subunit_epsilon	475.047	-1.00399	0.208011	-4.82664	1.39e-06	1.21e-05	TRUE
EF3030_RS07100	F0F1_ATP_synthase_subunit_C	134.526	-1.16737	0.404158	-2.88839	0.00387225	0.0144045	TRUE
EF3030_RS07155	pyridoxal_phosphate-dependent_aminotransferase	30.2201	-1.50153	0.603317	-2.48879	0.0128178	0.0385556	TRUE
EF3030_RS07180	peptide_ABC_transporter_substrate-binding_protein	316.658	-2.21247	0.308309	-7.17613	7.17e-13	1.65e-11	TRUE
EF3030_RS07245	30S_ribosomal_protein_S6	2375.19	1.05611	0.229116	4.60952	4.04e-06	3.18e-05	TRUE
EF3030_RS07270	NAD(P)H-dependent_oxidoreductase	266.28	-2.54491	0.328108	-7.75632	8.74e-15	2.89e-13	TRUE
EF3030_RS07280	peroxide_stress_protein_YaaA	69.8843	-1.44429	0.400827	-3.60328	0.000314225	0.00158947	TRUE
EF3030_RS07380	RNase_adapter_RapZ	55.9611	-1.07329	0.396889	-2.70424	0.00684603	0.0227652	TRUE
EF3030_RS07385	RidA_family_protein	91.4347	-1.20907	0.44853	-2.69564	0.00702543	0.0232238	TRUE
EF3030_RS07395	ATP-dependent_Clp_protease_ATP-binding_subunit_ClpX	189.911	-1.12996	0.263123	-4.29442	1.75e-05	0.000124655	TRUE
EF3030_RS07410	DNA_starvation/stationary_phase_protection_protein	1019.33	-1.9201	0.295189	-6.50464	7.79e-11	1.37e-09	TRUE
EF3030_RS07440	class_I_SAM-dependent_methyltransferase	66.3193	2.19133	0.30106	7.27872	3.37e-13	8.15e-12	TRUE
EF3030_RS07445	sn-glycerol-3-phosphate_ABC_transporter_ATP-binding_protein_UgpC	508.745	3.02588	0.39175	7.72403	1.13e-14	3.6e-13	TRUE
EF3030_RS07470	DEAD/DEAH_box_helicase	2488.31	1.27178	0.201276	6.31858	2.64e-10	4.33e-09	TRUE
EF3030_RS07475	OFA_family_MFS_transporter	89.3159	-2.62379	0.455453	-5.76083	8.37e-09	1.05e-07	TRUE
EF3030_RS07480	FAD-containing_oxidoreductase	332.573	-2.23141	0.463111	-4.81829	1.45e-06	1.25e-05	TRUE
EF3030_RS07495	aminopeptidase_P_family_protein	137.351	-1.52795	0.31595	-4.83606	1.32e-06	1.16e-05	TRUE
EF3030_RS07515	bifunctional_hydroxymethylpyrimidine_kinase/phosphomethylpyrimidine_kinase	31.5057	1.23134	0.475827	2.58779	0.00965931	0.030515	TRUE
EF3030_RS07625	1-acyl-sn-glycerol-3-phosphate_acyltransferase	57.893	-1.75879	0.459507	-3.82756	0.000129418	0.000744155	TRUE
EF3030_RS07640	NAD(P)-dependent_oxidoreductase	5.74096	4.27031	0.902191	4.73326	2.21e-06	1.82e-05	TRUE
EF3030_RS07655	hypothetical_protein	14.7445	-3.1483	1.26183	-2.49503	0.0125945	0.0380052	TRUE
EF3030_RS07665	threonine--tRNA_ligase	348.252	-1.69244	0.305229	-5.54483	2.94e-08	3.4e-07	TRUE
EF3030_RS07680	DUF2974_domain-containing_protein	18.4636	-2.14085	0.796727	-2.68706	0.00720848	0.023685	TRUE
EF3030_RS07705	ISL3_family_transposase	7.73567	2.48789	0.790751	3.14623	0.00165388	0.00685149	TRUE
EF3030_RS07765	thiol_peroxidase	520.965	-2.15714	0.311825	-6.91779	4.59e-12	9.61e-11	TRUE
EF3030_RS07780	hypothetical_protein	19.5985	1.39138	0.492616	2.82446	0.00473602	0.0169812	TRUE
EF3030_RS07790	phosphoglycerate_mutase	971.492	-2.05845	0.193774	-10.6229	2.33e-26	1.76e-24	TRUE
EF3030_RS07890	ROK_family_protein	377.907	4.69405	0.601807	7.79992	6.19e-15	2.12e-13	TRUE
EF3030_RS07895	N-acetylneuraminate_lyase	352.01	4.60829	0.571584	8.06232	7.49e-16	2.77e-14	TRUE
EF3030_RS07900	YesL_family_protein	92.8983	4.39607	0.710305	6.18899	6.06e-10	9.14e-09	TRUE
EF3030_RS07905	hypothetical_protein	4.20823	4.06105	1.08663	3.73727	0.000186028	0.00101695	TRUE
EF3030_RS07910	hypothetical_protein	39.4684	4.73619	0.618571	7.65667	1.91e-14	5.62e-13	TRUE
EF3030_RS07915	YhcH/YjgK/YiaL_family_protein	61.6209	4.4266	0.599637	7.38213	1.56e-13	4.14e-12	TRUE
EF3030_RS07920	carbohydrate_ABC_transporter_permease	241.278	4.29831	0.560101	7.67417	1.66e-14	4.98e-13	TRUE
EF3030_RS07925	sugar_ABC_transporter_permease	208.636	4.78235	0.727465	6.57399	4.9e-11	8.88e-10	TRUE
EF3030_RS07930	carbohydrate_ABC_transporter_substrate-binding_protein	415.318	4.41768	0.603967	7.31443	2.58e-13	6.5e-12	TRUE
EF3030_RS07935	PTS_transporter_subunit_EIIC	185.563	4.27823	0.603608	7.08777	1.36e-12	3.06e-11	TRUE
EF3030_RS07940	N-acetylmannosamine-6-phosphate_2-epimerase	104.169	4.00296	0.45162	8.86355	7.75e-19	3.65e-17	TRUE
EF3030_RS07945	Gfo/Idh/MocA_family_oxidoreductase	154.839	6.40819	0.853748	7.50595	6.1e-14	1.67e-12	TRUE
EF3030_RS07950	neuraminidase_NanB	126.85	6.36723	1.18105	5.39116	7e-08	7.54e-07	TRUE
EF3030_RS07955	carbohydrate_ABC_transporter_permease	38.3243	6.67608	0.924087	7.22451	5.03e-13	1.19e-11	TRUE
EF3030_RS07960	sugar_ABC_transporter_permease	46.7562	6.64828	0.978248	6.79611	1.07e-11	2.11e-10	TRUE
EF3030_RS07965	sugar_ABC_transporter_substrate-binding_protein	87.4736	6.92249	0.959674	7.21337	5.46e-13	1.27e-11	TRUE
EF3030_RS07970	YhcH/YjgK/YiaL_family_protein	22.2989	5.73838	0.746639	7.68561	1.52e-14	4.63e-13	TRUE
EF3030_RS07975	YSIRK-type_signal_peptide-containing_protein	210.891	4.76537	0.559211	8.52159	1.57e-17	6.6e-16	TRUE
EF3030_RS07980	hypothetical_protein	9.49862	4.93869	0.825293	5.98416	2.18e-09	2.88e-08	TRUE
EF3030_RS07985	prolyl_oligopeptidase_family_serine_peptidase	99.9809	2.04613	0.257122	7.95781	1.75e-15	6.12e-14	TRUE
EF3030_RS07990	hypothetical_protein	29.2108	1.4361	0.582309	2.46622	0.0136548	0.0404285	TRUE
EF3030_RS08035	ATP-binding_cassette_domain-containing_protein	26.7866	2.41459	0.481607	5.01361	5.34e-07	5.01e-06	TRUE
EF3030_RS08040	hypothetical_protein	11.359	2.23035	0.712655	3.12964	0.0017502	0.00719145	TRUE
EF3030_RS08045	hypothetical_protein	24.7778	2.05077	0.525344	3.90367	9.47e-05	0.000567266	TRUE
EF3030_RS08050	hypothetical_protein	12.4226	1.70663	0.684749	2.49234	0.0126903	0.0382331	TRUE
EF3030_RS08055	hypothetical_protein	65.5082	3.56112	0.310223	11.4792	1.68e-30	1.67e-28	TRUE
EF3030_RS08135	hypothetical_protein	2.57228	6.60819	2.1147	3.12489	0.00177872	0.00727692	TRUE
EF3030_RS08250	cysteine_hydrolase	41.7503	1.06343	0.373459	2.84751	0.00440627	0.0159812	TRUE
EF3030_RS08290	Na+/H+-dicarboxylate_symporter	16.7496	-2.38183	0.907372	-2.62498	0.00866548	0.0277472	TRUE
EF3030_RS08325	accessory_Sec_system_glycosyltransferase_GtfA	172.584	1.76408	0.25308	6.97045	3.16e-12	6.77e-11	TRUE
EF3030_RS08330	accessory_Sec_system_translocase_SecA2	182.671	1.20728	0.233195	5.17712	2.25e-07	2.25e-06	TRUE
EF3030_RS08340	accessory_Sec_system_protein_Asp2	56.9566	1.19149	0.353907	3.36666	0.000760845	0.00344941	TRUE
EF3030_RS08345	accessory_Sec_system_protein_Asp1	50.1181	1.32375	0.444739	2.97645	0.00291603	0.0113161	TRUE
EF3030_RS08350	accessory_Sec_system_protein_translocase_subunit_SecY2	47.8657	1.8625	0.538564	3.45827	0.000543664	0.00259692	TRUE
EF3030_RS08355	glycosyltransferase	21.9551	1.73723	0.59108	2.93907	0.00329199	0.0125682	TRUE
EF3030_RS08365	glycosyltransferase_family_8_protein	43.0136	1.69194	0.501882	3.37119	0.000748439	0.00341781	TRUE
EF3030_RS08440	DUF4649_family_protein	39.6661	-2.58475	0.788382	-3.27855	0.00104342	0.00459785	TRUE
EF3030_RS08445	thioredoxin	191.442	-2.585	0.545883	-4.73544	2.19e-06	1.81e-05	TRUE
EF3030_RS08450	NADPH-dependent_7-cyano-7-deazaguanine_reductase_QueF	23.7509	1.39573	0.49747	2.80566	0.00502132	0.0178347	TRUE
EF3030_RS08460	aquaporin	1018.8	-4.66054	0.304797	-15.2906	8.83e-53	1.67e-50	TRUE
EF3030_RS08465	DUF2785_domain-containing_protein	22.0067	1.40668	0.55958	2.51382	0.0119433	0.0362723	TRUE
EF3030_RS08475	ABC_transporter_ATP-binding_protein	21.5598	1.84786	0.469526	3.93558	8.3e-05	0.00050493	TRUE
EF3030_RS08535	type_II_toxin-antitoxin_system_HicA_family_toxin	253.022	-2.89663	0.523973	-5.52821	3.24e-08	3.7e-07	TRUE
EF3030_RS08575	glycoside_hydrolase_family_32_protein	10.4448	2.37998	0.700094	3.39951	0.000675065	0.00312052	TRUE
EF3030_RS08580	extracellular_solute-binding_protein	8.70201	2.77181	0.879477	3.15166	0.00162346	0.00675906	TRUE
EF3030_RS08605	GlsB/YeaQ/YmgE_family_stress_response_membrane_protein	637.815	2.82804	0.374691	7.54765	4.43e-14	1.25e-12	TRUE
EF3030_RS08610	alkaline_shock_response_membrane_anchor_protein_AmaP	897.045	2.82739	0.355138	7.96138	1.7e-15	6.05e-14	TRUE
EF3030_RS08620	Asp23/Gls24_family_envelope_stress_response_protein	1731.86	2.43156	0.266094	9.13798	6.36e-20	3.24e-18	TRUE
EF3030_RS08710	tryptophan_synthase_subunit_alpha	39.2474	-1.88877	0.502035	-3.76222	0.000168411	0.000936939	TRUE
EF3030_RS08715	tryptophan_synthase_subunit_beta	74.5004	-1.06532	0.335234	-3.17785	0.00148371	0.00627414	TRUE
EF3030_RS08735	aminodeoxychorismate/anthranilate_synthase_component_II	8.43225	-3.06492	1.23808	-2.47555	0.0133032	0.03965	TRUE
EF3030_RS08740	anthranilate_synthase_component_I	37.4633	-1.34714	0.48861	-2.75709	0.00583185	0.0200709	TRUE
EF3030_RS08745	hypothetical_protein	96.1894	-1.67178	0.364993	-4.5803	4.64e-06	3.6e-05	TRUE
EF3030_RS08790	hypothetical_protein	1.9671	4.95576	1.83292	2.70375	0.00685612	0.0227652	TRUE
EF3030_RS08795	multi-ligand-binding_adhesin_PfbA	15.0672	3.61541	0.627611	5.7606	8.38e-09	1.05e-07	TRUE
EF3030_RS08815	hypothetical_protein	2.10551	5.68059	1.99835	2.84265	0.00447408	0.016196	TRUE
EF3030_RS08820	ABC_transporter_ATP-binding_protein	236.741	-1.61599	0.310726	-5.20068	1.99e-07	2e-06	TRUE
EF3030_RS08830	DUF421_domain-containing_protein	30.2419	-2.16616	0.65188	-3.32294	0.000890728	0.00398084	TRUE
EF3030_RS08845	exodeoxyribonuclease_III	131.455	-1.11258	0.430935	-2.58177	0.00982937	0.030897	TRUE
EF3030_RS08855	hypothetical_protein	16.4491	-3.20145	1.12256	-2.85193	0.00434541	0.0157908	TRUE
EF3030_RS08885	UDP-glucose--hexose-1-phosphate_uridylyltransferase	64.9562	4.7562	0.706528	6.7318	1.68e-11	3.19e-10	TRUE
EF3030_RS08890	galactokinase	54.6022	4.90092	0.738332	6.63782	3.18e-11	5.89e-10	TRUE
EF3030_RS08900	alcohol_dehydrogenase_catalytic_domain-containing_protein	344.081	3.90832	0.306403	12.7555	2.91e-37	3.65e-35	TRUE
EF3030_RS08905	MerR_family_transcriptional_regulator	66.333	6.22385	0.639819	9.72751	2.3e-22	1.36e-20	TRUE
EF3030_RS08910	cation_transporter	376.089	7.38444	0.558708	13.217	7e-40	1.02e-37	TRUE
EF3030_RS08920	nicotinamide_riboside_transporter_PnuC	11.8319	3.47899	0.620207	5.60941	2.03e-08	2.39e-07	TRUE
EF3030_RS08945	hypothetical_protein	77.4862	-1.69108	0.606339	-2.789	0.00528713	0.018569	TRUE
EF3030_RS08970	ABC_transporter_permease	112.198	2.69743	0.419982	6.42272	1.34e-10	2.25e-09	TRUE
EF3030_RS08975	iron_chelate_uptake_ABC_transporter_family_permease_subunit	81.5373	2.87463	0.306195	9.38824	6.1e-21	3.38e-19	TRUE
EF3030_RS08980	ATP-binding_cassette_domain-containing_protein	72.4559	2.71593	0.370765	7.3252	2.39e-13	6.08e-12	TRUE
EF3030_RS08985	siderophore_ABC_transporter_substrate-binding_protein	128.429	2.14725	0.671178	3.19923	0.00137797	0.00587973	TRUE
EF3030_RS09040	alpha%2Calpha-phosphotrehalase	18.9675	1.65175	0.606296	2.72433	0.0064432	0.021771	TRUE
EF3030_RS09105	sucrose_phosphorylase	26.8911	1.26571	0.486523	2.60154	0.00928055	0.029417	TRUE
EF3030_RS09115	sugar_ABC_transporter_permease	8.75159	2.34532	0.750351	3.12563	0.00177422	0.0072743	TRUE
EF3030_RS09125	alpha-galactosidase	28.6405	2.60718	0.476513	5.47137	4.47e-08	5.01e-07	TRUE
EF3030_RS09285	chaperonin_GroEL	144.744	-1.63207	0.297273	-5.49015	4.02e-08	4.54e-07	TRUE
EF3030_RS09370	cholesterol-dependent_cytolysin_pneumolysin	892.534	-1.75018	0.280717	-6.2347	4.53e-10	7.17e-09	TRUE
EF3030_RS09380	hypothetical_protein	171.858	-1.59721	0.295241	-5.40986	6.31e-08	6.84e-07	TRUE
EF3030_RS09385	DUF4231_domain-containing_protein	227.926	-2.33032	0.319002	-7.30503	2.77e-13	6.88e-12	TRUE
EF3030_RS09470	tRNA_(adenosine(37)-N6)-threonylcarbamoyltransferase_complex_ATPase_subunit_type_1_TsaE	37.0183	1.10976	0.455662	2.43548	0.014872	0.0434188	TRUE
EF3030_RS09490	hypothetical_protein	59.244	1.98561	0.331176	5.99563	2.03e-09	2.71e-08	TRUE
EF3030_RS09495	bacteriocin-associated_integral_membrane_family_protein	339.958	2.29664	0.380391	6.03756	1.56e-09	2.12e-08	TRUE
EF3030_RS09500	ABC_transporter_ATP-binding_protein	100.54	2.09659	0.247064	8.48602	2.14e-17	8.77e-16	TRUE
EF3030_RS09575	Bax_inhibitor-1/YccA_family_protein	366.797	-1.84047	0.268805	-6.84688	7.55e-12	1.51e-10	TRUE
EF3030_RS09595	pyruvate_formate_lyase-activating_protein	262.689	-1.46471	0.382571	-3.82859	0.000128879	0.000743319	TRUE
EF3030_RS09600	diaminopimelate_decarboxylase	202.618	-1.21643	0.261908	-4.6445	3.41e-06	2.71e-05	TRUE
EF3030_RS09610	hypothetical_protein	1.75701	3.91319	1.49588	2.61598	0.00889714	0.0283926	TRUE
EF3030_RS09680	DUF1542_domain-containing_protein	46.3009	1.91108	0.436775	4.37543	1.21e-05	8.82e-05	TRUE
EF3030_RS09685	50S_ribosomal_protein_L34	572.832	-1.96097	0.408532	-4.80003	1.59e-06	1.36e-05	TRUE
EF3030_RS09820	sigma-70_family_RNA_polymerase_sigma_factor	13.1491	2.45385	0.728448	3.3686	0.00075552	0.00343352	TRUE
EF3030_RS09860	type_I_glyceraldehyde-3-phosphate_dehydrogenase	7724.8	-1.21378	0.161248	-7.52742	5.18e-14	1.44e-12	TRUE
EF3030_RS09900	glycoside_hydrolase_family_1_protein	29.9847	-1.44578	0.598369	-2.41621	0.0156832	0.0455754	TRUE
EF3030_RS09920	bifunctional_acetaldehyde-CoA/alcohol_dehydrogenase	173.172	1.50932	0.306541	4.92372	8.49e-07	7.74e-06	TRUE
EF3030_RS09940	transketolase	668.406	-1.45903	0.211974	-6.88307	5.86e-12	1.2e-10	TRUE
EF3030_RS09945	L-ascorbate_6-phosphate_lactonase	13.4656	3.91	0.66824	5.85118	4.88e-09	6.3e-08	TRUE
EF3030_RS09955	L-ribulose-5-phosphate_4-epimerase	3.5911	3.24877	1.09518	2.96642	0.00301286	0.0116679	TRUE
EF3030_RS09960	L-ribulose-5-phosphate_3-epimerase	4.91323	4.04924	0.975626	4.1504	3.32e-05	0.000221972	TRUE
EF3030_RS09965	3-keto-L-gulonate-6-phosphate_decarboxylase_UlaD	4.08954	3.98368	1.13343	3.51472	0.000440222	0.00216213	TRUE
EF3030_RS09970	PTS_transporter_subunit_EIIA	1.91424	4.99547	1.54094	3.24184	0.00118761	0.00513724	TRUE
EF3030_RS09975	PTS_sugar_transporter_subunit_IIB	2.58101	4.55574	1.34169	3.39553	0.000684959	0.00315851	TRUE
EF3030_RS09980	PTS_ascorbate_transporter_subunit_IIC	3.90722	2.58196	1.03394	2.49721	0.0125173	0.0378328	TRUE
EF3030_RS10020	hypothetical_protein	3.84519	3.43098	1.07951	3.17827	0.00148159	0.00627414	TRUE
EF3030_RS10050	type_II/IV_secretion_system_protein	12.233	4.75031	0.846409	5.61231	2e-08	2.37e-07	TRUE
EF3030_RS10055	DUF1033_family_protein	108.438	-1.00518	0.351673	-2.85829	0.00425926	0.0156588	TRUE
EF3030_RS10060	zinc-dependent_alcohol_dehydrogenase_family_protein	507.082	-1.00558	0.226441	-4.4408	8.96e-06	6.65e-05	TRUE
EF3030_RS10065	N-acetylglucosamine-6-phosphate_deacetylase	280.892	2.97223	0.272736	10.8978	1.18e-27	9.68e-26	TRUE
EF3030_RS10090	DUF1304_domain-containing_protein	8.62246	2.78666	0.746651	3.73221	0.000189809	0.00103462	TRUE
EF3030_RS10095	winged_helix-turn-helix_transcriptional_regulator	9.58855	3.12026	0.810939	3.84771	0.000119227	0.000696165	TRUE
EF3030_RS10100	LysM_peptidoglycan-binding_domain-containing_protein	510.98	-3.04835	0.357689	-8.52234	1.56e-17	6.6e-16	TRUE
EF3030_RS10105	HAD_family_hydrolase	37.797	1.18284	0.464457	2.54672	0.010874	0.0338423	TRUE
EF3030_RS10110	MATE_family_efflux_transporter	90.9239	1.09621	0.429713	2.55102	0.0107409	0.0334832	TRUE
EF3030_RS10280	phosphate-binding_protein	233.184	7.04783	0.420625	16.7556	5.15e-63	1.94e-60	TRUE
EF3030_RS10285	phosphate_ABC_transporter_permease_subunit_PstC	74.678	6.05445	0.650595	9.30602	1.33e-20	7.15e-19	TRUE
EF3030_RS10290	phosphate_ABC_transporter_permease_PstA	73.6564	6.32521	0.349406	18.1028	3.03e-73	1.9e-70	TRUE
EF3030_RS10295	phosphate_ABC_transporter_ATP-binding_protein	100.196	7.09855	0.399819	17.7544	1.59e-70	7.51e-68	TRUE
EF3030_RS10300	phosphate_signaling_complex_protein_PhoU	112.118	6.69582	0.363718	18.4094	1.1e-75	1.04e-72	TRUE
EF3030_RS10305	transposase	3.35383	5.35168	1.19415	4.48159	7.41e-06	5.57e-05	TRUE
EF3030_RS10325	rhomboid_family_intramembrane_serine_protease	53.6569	-1.12596	0.440723	-2.5548	0.0106249	0.0331765	TRUE
EF3030_RS10335	N-acetyldiaminopimelate_deacetylase	83.6688	-1.81468	0.388493	-4.67108	3e-06	2.44e-05	TRUE
EF3030_RS10390	glycogen/starch/alpha-glucan_family_phosphorylase	116.756	1.2525	0.347392	3.60543	0.000311635	0.00158421	TRUE
EF3030_RS10395	4-alpha-glucanotransferase	82.7167	1.37409	0.43657	3.14746	0.00164696	0.00684176	TRUE
EF3030_RS10400	extracellular_solute-binding_protein	251.95	1.71315	0.30611	5.59651	2.19e-08	2.56e-07	TRUE
EF3030_RS10405	sugar_ABC_transporter_permease	81.6965	1.79112	0.374791	4.77899	1.76e-06	1.49e-05	TRUE
EF3030_RS10410	sugar_ABC_transporter_permease	56.9916	1.26216	0.361171	3.49464	0.000474708	0.00230154	TRUE
EF3030_RS10460	DUF3169_family_protein	9.25432	1.67795	0.678461	2.47317	0.0133921	0.0398384	TRUE
EF3030_RS10485	transporter	8.54818	3.93578	0.751337	5.23837	1.62e-07	1.65e-06	TRUE
EF3030_RS10520	PTS_ascorbate_transporter_subunit_IIC	33.1035	1.83909	0.517264	3.55542	0.000377381	0.001873	TRUE
EF3030_RS10550	50S_ribosomal_protein_L33	49.5016	-1.75505	0.592763	-2.9608	0.00306845	0.0118345	TRUE
EF3030_RS10555	choline-binding_protein_PcpA	53.5372	-1.87058	0.68955	-2.71276	0.00667259	0.0222735	TRUE
EF3030_RS10565	IS5_family_transposase	4.71771	4.31634	1.05132	4.10564	4.03e-05	0.000259531	TRUE
EF3030_RS10575	beta-N-acetylhexosaminidase	25.7629	2.33718	0.450358	5.18961	2.11e-07	2.11e-06	TRUE
EF3030_RS10580	ROK_family_protein	16.1048	3.31885	0.62108	5.34368	9.11e-08	9.7e-07	TRUE
EF3030_RS10590	glycoside_hydrolase_family_125_protein	16.017	1.66789	0.637242	2.61737	0.00886115	0.0283256	TRUE
EF3030_RS10600	alpha-L-fucosidase	26.8958	1.65101	0.4517	3.65511	0.000257074	0.00133934	TRUE
EF3030_RS10605	arginine_deiminase	32.4675	3.52187	0.944976	3.72694	0.00019382	0.00105344	TRUE
EF3030_RS10610	ornithine_carbamoyltransferase	42.0021	3.23129	0.47949	6.73902	1.59e-11	3.07e-10	TRUE
EF3030_RS10620	YfcC_family_protein	19.9059	2.08298	0.770897	2.70201	0.00689207	0.0228444	TRUE
EF3030_RS10650	SPFH_domain-containing_protein	654.315	-1.27719	0.208749	-6.11833	9.46e-10	1.31e-08	TRUE
EF3030_RS10660	L-fucose_isomerase	43.7692	2.01107	0.68576	2.93261	0.00336122	0.0128066	TRUE
EF3030_RS10670	hypothetical_protein	29.4587	3.349	0.965548	3.4685	0.000523375	0.00252452	TRUE
EF3030_RS10675	alpha-galactosidase	18.7414	3.38056	0.657882	5.13855	2.77e-07	2.74e-06	TRUE
EF3030_RS10680	hypothetical_protein	14.8984	3.08789	0.933009	3.30961	0.000934276	0.00416559	TRUE
EF3030_RS10685	alpha-L-fucosidase	14.8279	3.70911	0.789148	4.70015	2.6e-06	2.12e-05	TRUE
EF3030_RS10695	sugar_ABC_transporter_permease	4.56468	4.44747	1.4379	3.09304	0.00198116	0.00805275	TRUE
EF3030_RS10700	carbohydrate_ABC_transporter_substrate-binding_protein	15.6196	3.19693	0.808732	3.95301	7.72e-05	0.000471035	TRUE
EF3030_RS10705	rhamnulokinase	15.0061	3.58125	1.01914	3.514	0.000441408	0.00216232	TRUE
EF3030_RS10710	DeoR/GlpR_transcriptional_regulator	87.8356	-2.00059	0.371975	-5.37829	7.52e-08	8.06e-07	TRUE
EF3030_RS10730	metal_ABC_transporter_ATP-binding_protein	79.9505	1.04913	0.271692	3.86146	0.000112713	0.000662235	TRUE
EF3030_RS10765	MFS_transporter	27.6459	-1.45416	0.577129	-2.51965	0.0117471	0.035966	TRUE
EF3030_RS10770	group_II_intron_reverse_transcriptase/maturase	13.2633	5.56618	0.793031	7.01886	2.24e-12	4.85e-11	TRUE
EF3030_RS10775	hypothetical_protein	38.8722	3.0241	1.15133	2.62661	0.00862397	0.0276612	TRUE
EF3030_RS10785	hypothetical_protein	121.131	4.13624	0.791378	5.22663	1.73e-07	1.75e-06	TRUE
EF3030_RS10795	aquaporin_family_protein	258.603	3.09458	0.744066	4.15901	3.2e-05	0.000215295	TRUE
EF3030_RS10800	type_1_glycerol-3-phosphate_oxidase	494.291	2.84385	0.676153	4.20593	2.6e-05	0.000180286	TRUE
EF3030_RS10805	glycerol_kinase_GlpK	469.678	2.49476	0.597254	4.17705	2.95e-05	0.000201069	TRUE
EF3030_RS10840	isoprenylcysteine_carboxyl_methyltransferase_family_protein	54.4175	1.59879	0.390199	4.09738	4.18e-05	0.000268055	TRUE
EF3030_RS10885	ABC_transporter_permease	62.5981	1.15842	0.396729	2.91992	0.0035012	0.013233	TRUE
EF3030_RS10890	hypothetical_protein	28.1737	1.44262	0.518778	2.7808	0.00542259	0.0187996	TRUE
EF3030_RS10895	choline_binding-anchored_murein_hydrolase_CbpD	14.6782	4.42294	0.837478	5.28126	1.28e-07	1.33e-06	TRUE
EF3030_RS10905	replicative_DNA_helicase	243.769	1.24482	0.325578	3.82342	0.000131615	0.0007522	TRUE
EF3030_RS10925	ComF_family_protein	3.89754	4.00511	1.40328	2.8541	0.00431584	0.015744	TRUE
EF3030_RS10930	DEAD/DEAH_box_helicase	6.97774	3.90763	1.24835	3.13023	0.00174669	0.00719145	TRUE
EF3030_RS10975	CHAP_domain-containing_protein	3408.68	-1.23297	0.127007	-9.70795	2.79e-22	1.59e-20	TRUE
EF3030_RS11025	S4_domain-containing_protein_YaaA	24.556	1.51237	0.511388	2.95738	0.00310262	0.0119176	TRUE
EF3030_RS11060	YhgE/Pip_domain-containing_protein	171.453	3.03387	0.73504	4.12748	3.67e-05	0.000240173	TRUE

## Sheet: DE-pH1N1+HBEC+EF3030_vs_EF3030
ID	Annotation	baseMean	log2FoldChange	lfcSE	stat	pvalue	padj	Significant
EF3030_RS00115	hypothetical_protein	5.54487	1.71635	0.534538	3.21091	0.00132316	0.00525363	TRUE
EF3030_RS00125	nucleoside_deaminase	21.1055	2.38159	0.526422	4.5241	6.07e-06	4.63e-05	TRUE
EF3030_RS00135	dUTP_diphosphatase	32.7584	2.09362	0.462008	4.53156	5.86e-06	4.49e-05	TRUE
EF3030_RS00140	histidine_phosphatase_family_protein	15.6956	1.98605	0.323916	6.13138	8.71e-10	1.3e-08	TRUE
EF3030_RS00145	DNA_repair_protein_RadA	138.293	2.25198	0.24043	9.36647	7.5e-21	3.93e-19	TRUE
EF3030_RS00150	carbonic_anhydrase	87.2352	-1.79238	0.270287	-6.6314	3.33e-11	6.09e-10	TRUE
EF3030_RS00155	hypothetical_protein	21.4288	-1.22428	0.368054	-3.32636	0.000879897	0.00376301	TRUE
EF3030_RS00235	peptide_cleavage/export_ABC_transporter	49.5132	2.32724	0.422808	5.50425	3.71e-08	4.26e-07	TRUE
EF3030_RS00240	HlyD_family_secretion_protein	22.891	2.8842	0.558169	5.16725	2.38e-07	2.41e-06	TRUE
EF3030_RS00255	phosphoribosylformylglycinamidine_synthase	24.755	-1.60924	0.624274	-2.57778	0.00994379	0.0284443	TRUE
EF3030_RS00260	amidophosphoribosyltransferase	17.575	-2.03324	0.555635	-3.65931	0.000252891	0.00126849	TRUE
EF3030_RS00270	phosphoribosylglycinamide_formyltransferase	5.14952	-2.76293	1.03104	-2.67975	0.00736782	0.0223045	TRUE
EF3030_RS00280	bifunctional_phosphoribosylaminoimidazolecarboxamide_formyltransferase/IMP_cyclohydrolase	35.6795	-3.12009	0.608865	-5.12443	2.98e-07	2.94e-06	TRUE
EF3030_RS00285	phosphoribosylamine--glycine_ligase	27.2567	-1.89027	0.387857	-4.87363	1.1e-06	9.79e-06	TRUE
EF3030_RS00305	5-(carboxyamino)imidazole_ribonucleotide_synthase	16.643	-3.50612	0.638453	-5.49159	3.98e-08	4.55e-07	TRUE
EF3030_RS00330	beta-galactosidase	661.324	2.82325	0.452105	6.24467	4.25e-10	7.09e-09	TRUE
EF3030_RS00335	PTS_system_mannose/fructose/N-acetylgalactosamine-transporter_subunit_IIB	67.4963	2.86071	0.427844	6.68635	2.29e-11	4.4e-10	TRUE
EF3030_RS00340	PTS_mannose/fructose/sorbose/N-acetylgalactosamine_transporter_subunit_IIC	174.183	1.37129	0.448728	3.05595	0.00224352	0.00816849	TRUE
EF3030_RS00345	PTS_mannose/fructose/sorbose_transporter_family_subunit_IID	219.875	1.99247	0.458073	4.34967	1.36e-05	9.49e-05	TRUE
EF3030_RS00350	PTS_sugar_transporter_subunit_IIA	178.833	1.98868	0.563698	3.52792	0.000418836	0.00198973	TRUE
EF3030_RS00355	SIS_domain-containing_protein	358.963	1.87594	0.544659	3.44424	0.000572658	0.00257764	TRUE
EF3030_RS00360	galactose_mutarotase	168.029	1.71987	0.55238	3.11356	0.00184842	0.00693067	TRUE
EF3030_RS00410	glycosyltransferase_family_2_protein	84.999	1.51412	0.220129	6.87832	6.06e-12	1.31e-10	TRUE
EF3030_RS00415	hypothetical_protein	33.0074	1.07334	0.309865	3.4639	0.000532406	0.00243128	TRUE
EF3030_RS00460	sugar_ABC_transporter_permease	6.71646	2.07727	0.593601	3.49945	0.000466226	0.00216577	TRUE
EF3030_RS00465	carbohydrate_ABC_transporter_permease	10.3944	2.6794	0.557985	4.80192	1.57e-06	1.35e-05	TRUE
EF3030_RS00470	DUF3502_domain-containing_protein	14.7905	1.29814	0.449251	2.88958	0.00385762	0.0129457	TRUE
EF3030_RS00475	rhodanese-related_sulfurtransferase	935.619	-1.54826	0.274168	-5.64713	1.63e-08	2e-07	TRUE
EF3030_RS00485	hypothetical_protein	339.155	2.20001	0.248232	8.86275	7.81e-19	3.59e-17	TRUE
EF3030_RS00490	DUF4097_domain-containing_protein	141.219	2.39546	0.188918	12.6799	7.64e-37	1.03e-34	TRUE
EF3030_RS00495	DUF1700_domain-containing_protein	38.9607	1.94533	0.23568	8.25415	1.53e-16	5.55e-15	TRUE
EF3030_RS00500	PadR_family_transcriptional_regulator	26.5077	2.35134	0.284951	8.25173	1.56e-16	5.56e-15	TRUE
EF3030_RS00505	CynX/NimT_family_MFS_transporter	79.8543	1.04501	0.168449	6.20371	5.51e-10	8.97e-09	TRUE
EF3030_RS00520	hypothetical_protein	18.3512	-1.32652	0.508211	-2.61018	0.00904936	0.0263788	TRUE
EF3030_RS00535	L-serine_ammonia-lyase%2C_iron-sulfur-dependent%2C_subunit_alpha	70.7827	-1.01783	0.33804	-3.01099	0.00260401	0.00926635	TRUE
EF3030_RS00540	L-serine_ammonia-lyase%2C_iron-sulfur-dependent%2C_subunit_beta	45.645	-1.15822	0.361265	-3.20602	0.00134584	0.00533245	TRUE
EF3030_RS00585	peptidase_C39	42.1775	2.74227	0.808769	3.39067	0.000697213	0.00307949	TRUE
EF3030_RS00600	hypothetical_protein	43.606	3.26518	0.723751	4.51148	6.44e-06	4.84e-05	TRUE
EF3030_RS00605	hypothetical_protein	104.368	1.81721	0.432803	4.19871	2.68e-05	0.000170464	TRUE
EF3030_RS00610	hypothetical_protein	76.8616	1.09938	0.4019	2.73547	0.00622911	0.0193225	TRUE
EF3030_RS00905	6%2C7-dimethyl-8-ribityllumazine_synthase	13.2247	1.75219	0.413407	4.23842	2.25e-05	0.000145888	TRUE
EF3030_RS00910	bifunctional_3%2C4-dihydroxy-2-butanone-4-phosphate_synthase/GTP_cyclohydrolase_II	17.5598	1.63695	0.359459	4.55393	5.27e-06	4.14e-05	TRUE
EF3030_RS00915	riboflavin_synthase	7.49739	1.30833	0.500638	2.61333	0.00896646	0.0261776	TRUE
EF3030_RS00995	bifunctional_folylpolyglutamate_synthase/dihydrofolate_synthase	141.417	1.24575	0.221433	5.62586	1.85e-08	2.22e-07	TRUE
EF3030_RS01020	anaerobic_ribonucleoside-triphosphate_reductase	500.893	1.09223	0.155934	7.00448	2.48e-12	5.84e-11	TRUE
EF3030_RS01030	GNAT_family_N-acetyltransferase	21.0508	1.01596	0.43005	2.36243	0.0181555	0.0468417	TRUE
EF3030_RS01190	ACT_domain-containing_protein	13.216	-1.20885	0.407047	-2.9698	0.00297996	0.0103885	TRUE
EF3030_RS01195	PFL_family_protein	300.999	-1.7023	0.176481	-9.64581	5.12e-22	3.22e-20	TRUE
EF3030_RS01330	glutamine--fructose-6-phosphate_transaminase_(isomerizing)	1593.83	1.1932	0.288647	4.13377	3.57e-05	0.000219229	TRUE
EF3030_RS01335	LLM_class_flavin-dependent_oxidoreductase	127.037	-1.61573	0.204684	-7.89378	2.93e-15	9.06e-14	TRUE
EF3030_RS01425	PTS_mannose/fructose/sorbose_transporter_subunit_IIC	778.097	-1.3581	0.298014	-4.55715	5.19e-06	4.09e-05	TRUE
EF3030_RS01445	NCS2_family_permease	341.518	-2.39806	0.236221	-10.1518	3.25e-24	2.36e-22	TRUE
EF3030_RS01450	CPBP_family_intramembrane_metalloprotease	32.6729	-1.89574	0.320821	-5.90902	3.44e-09	4.67e-08	TRUE
EF3030_RS01510	glutathione_peroxidase	22.3499	-1.7755	0.461465	-3.84754	0.000119309	0.000656026	TRUE
EF3030_RS01540	sugar_kinase	9.83137	2.27261	0.864348	2.62927	0.00855683	0.0250983	TRUE
EF3030_RS01560	glucuronyl_hydrolase	4.62884	3.34673	0.989889	3.38092	0.000722441	0.00317604	TRUE
EF3030_RS01565	PTS_system_mannose/fructose/N-acetylgalactosamine-transporter_subunit_IIB	4.02268	4.02503	1.18563	3.39483	0.000686709	0.00305456	TRUE
EF3030_RS01570	PTS_mannose/fructose/sorbose/N-acetylgalactosamine_transporter_subunit_IIC	4.48516	2.63706	0.926152	2.84733	0.00440875	0.0144356	TRUE
EF3030_RS01575	PTS_mannose/fructose/sorbose_transporter_family_subunit_IID	12.9237	2.3959	0.631399	3.79459	0.000147887	0.0007969	TRUE
EF3030_RS01585	alginate_lyase_family_protein	12.5086	2.23568	0.729085	3.06642	0.00216639	0.0079336	TRUE
EF3030_RS01590	LacI_family_DNA-binding_transcriptional_regulator	138.905	-1.17177	0.269019	-4.3557	1.33e-05	9.28e-05	TRUE
EF3030_RS01635	hypothetical_protein	2.03864	3.70865	1.50315	2.46726	0.0136153	0.0368944	TRUE
EF3030_RS01640	ATP-dependent_Clp_protease_ATP-binding_subunit	46.8628	1.16119	0.48272	2.40551	0.0161498	0.0423035	TRUE
EF3030_RS01690	polysaccharide_biosynthesis_tyrosine_autokinase_CpsD	326.306	1.12203	0.366055	3.06518	0.00217537	0.00795108	TRUE
EF3030_RS01695	sugar_transferase	670.562	1.09855	0.354066	3.10267	0.00191783	0.00714828	TRUE
EF3030_RS01700	WecB/TagA/CpsF_family_glycosyltransferase	304.311	1.16705	0.288028	4.05184	5.08e-05	0.000302329	TRUE
EF3030_RS01735	dTDP-4-dehydrorhamnose_3%2C5-epimerase	357.444	1.0129	0.164908	6.14222	8.14e-10	1.24e-08	TRUE
EF3030_RS01765	hypothetical_protein	7.60528	-1.41324	0.586339	-2.41028	0.0159404	0.0419298	TRUE
EF3030_RS01770	peptide_ABC_transporter_substrate-binding_protein	2537.6	-1.11834	0.442181	-2.52914	0.0114343	0.0321867	TRUE
EF3030_RS01785	penicillin-binding_protein_1A	1583.69	1.1276	0.140863	8.00497	1.19e-15	3.95e-14	TRUE
EF3030_RS01790	Holliday_junction_resolvase_RecU	543.855	1.26613	0.158973	7.96448	1.66e-15	5.3e-14	TRUE
EF3030_RS01820	NADP-dependent_phosphogluconate_dehydrogenase	1035.99	-1.189	0.18882	-6.29699	3.03e-10	5.16e-09	TRUE
EF3030_RS01935	PTS_mannitol_transporter_subunit_IICBA	20.1002	2.42732	0.579191	4.19088	2.78e-05	0.000175278	TRUE
EF3030_RS02000	carboxymuconolactone_decarboxylase_family_protein	217.87	-1.34059	0.198686	-6.74726	1.51e-11	3.09e-10	TRUE
EF3030_RS02010	serine--tRNA_ligase	319.334	-1.63001	0.431003	-3.7819	0.000155634	0.000829169	TRUE
EF3030_RS02030	enoyl-CoA_hydratase	529.752	-1.20263	0.329519	-3.64966	0.000262586	0.00131363	TRUE
EF3030_RS02045	acyl_carrier_protein	1967.83	-1.08597	0.36872	-2.94523	0.00322716	0.0110909	TRUE
EF3030_RS02050	enoyl-[acyl-carrier-protein]_reductase_FabK	280.039	-2.66344	0.676736	-3.93572	8.29e-05	0.000472634	TRUE
EF3030_RS02055	ACP_S-malonyltransferase	392.654	-2.66964	0.333182	-8.01255	1.12e-15	3.78e-14	TRUE
EF3030_RS02060	3-oxoacyl-[acyl-carrier-protein]_reductase	246.567	-2.74232	0.329236	-8.32935	8.13e-17	3.07e-15	TRUE
EF3030_RS02065	beta-ketoacyl-ACP_synthase_II	671.838	-2.72923	0.313236	-8.71301	2.96e-18	1.3e-16	TRUE
EF3030_RS02070	acetyl-CoA_carboxylase_biotin_carboxyl_carrier_protein	213.518	-2.68779	0.242366	-11.0898	1.41e-28	1.4e-26	TRUE
EF3030_RS02075	3-hydroxyacyl-ACP_dehydratase_FabZ	83.9562	-3.08213	0.612364	-5.03316	4.82e-07	4.57e-06	TRUE
EF3030_RS02080	acetyl-CoA_carboxylase_biotin_carboxylase_subunit	874.269	-2.79008	0.290365	-9.60887	7.34e-22	4.46e-20	TRUE
EF3030_RS02085	acetyl-CoA_carboxylase_carboxyltransferase_subunit_beta	511.491	-2.65374	0.357679	-7.41933	1.18e-13	3.31e-12	TRUE
EF3030_RS02090	acetyl-CoA_carboxylase_carboxyl_transferase_subunit_alpha	479.229	-2.70374	0.524576	-5.15414	2.55e-07	2.57e-06	TRUE
EF3030_RS02215	amino_acid_ABC_transporter_ATP-binding_protein	57.8738	-2.12237	0.294001	-7.21892	5.24e-13	1.35e-11	TRUE
EF3030_RS02220	ABC_transporter_substrate-binding_protein/permease	69.1378	-2.14109	0.405581	-5.27907	1.3e-07	1.38e-06	TRUE
EF3030_RS02285	PTS_alpha-glucoside_transporter_subunit_IIB	6.11846	3.54033	0.875116	4.04556	5.22e-05	0.00030778	TRUE
EF3030_RS02320	tRNA_(cytidine(34)-2'-O)-methyltransferase	361.677	1.26514	0.172779	7.32228	2.44e-13	6.76e-12	TRUE
EF3030_RS02350	CTP_synthase	249.501	1.22911	0.201651	6.09525	1.09e-09	1.59e-08	TRUE
EF3030_RS02365	phosphoglycerate_kinase	763.998	-1.31585	0.362303	-3.6319	0.000281347	0.00140005	TRUE
EF3030_RS02375	MerR_family_transcriptional_regulator	336.965	3.12109	0.170362	18.3204	5.69e-75	5.37e-72	TRUE
EF3030_RS02380	type_I_glutamate--ammonia_ligase	1341.02	1.98417	0.188812	10.5087	7.88e-26	6.46e-24	TRUE
EF3030_RS02390	hypothetical_protein	21.3718	2.73586	0.541695	5.05057	4.41e-07	4.2e-06	TRUE
EF3030_RS02400	tyrosine-type_DNA_invertase_PsrA	20.2076	1.14883	0.422802	2.71719	0.00658394	0.0202227	TRUE
EF3030_RS02435	heat-inducible_transcriptional_repressor_HrcA	67.4249	-1.27504	0.264207	-4.82591	1.39e-06	1.22e-05	TRUE
EF3030_RS02445	molecular_chaperone_DnaK	85.207	-1.84365	0.287234	-6.41866	1.37e-10	2.4e-09	TRUE
EF3030_RS02460	molecular_chaperone_DnaJ	86.1991	-2.48181	0.239484	-10.3632	3.65e-25	2.87e-23	TRUE
EF3030_RS02470	hypothetical_protein	23.3429	-1.21965	0.487255	-2.50311	0.0123107	0.0339942	TRUE
EF3030_RS02520	peptide_cleavage/export_ABC_transporter_BlpA	31.2006	1.60634	0.241889	6.6408	3.12e-11	5.83e-10	TRUE
EF3030_RS02540	hypothetical_protein	4.94109	2.70468	0.828735	3.26363	0.00109996	0.00453636	TRUE
EF3030_RS02575	hypothetical_protein	12.2892	2.35669	0.436411	5.40016	6.66e-08	7.52e-07	TRUE
EF3030_RS02580	hypothetical_protein	8.72566	2.79838	0.499565	5.60163	2.12e-08	2.52e-07	TRUE
EF3030_RS02585	CPBP_family_intramembrane_metalloprotease	13.348	1.4195	0.375997	3.7753	0.000159813	0.000846651	TRUE
EF3030_RS02600	CPBP_family_intramembrane_metalloprotease	18.313	1.28765	0.341481	3.7708	0.000162728	0.000857277	TRUE
EF3030_RS02765	helix-turn-helix_transcriptional_regulator	26.7422	1.57113	0.34285	4.58256	4.59e-06	3.66e-05	TRUE
EF3030_RS02820	hypothetical_protein	13.9845	1.83053	0.416488	4.39515	1.11e-05	7.96e-05	TRUE
EF3030_RS02825	ABC_transporter_permease	36.7002	1.09106	0.296856	3.67539	0.000237485	0.00119759	TRUE
EF3030_RS02835	ABC_transporter_permease	45.1604	-1.43021	0.484027	-2.95483	0.00312844	0.0108331	TRUE
EF3030_RS03025	S8_family_serine_peptidase	805.949	-1.54042	0.406211	-3.79217	0.000149334	0.000801718	TRUE
EF3030_RS03065	TIGR01212_family_radical_SAM_protein	78.3661	1.07401	0.260469	4.12339	3.73e-05	0.000227866	TRUE
EF3030_RS03155	DUF3042_family_protein	152.69	-2.06477	0.383326	-5.38646	7.19e-08	8.07e-07	TRUE
EF3030_RS03190	YqgQ_family_protein	9.10526	-1.23518	0.512379	-2.41068	0.0159227	0.0419298	TRUE
EF3030_RS03195	rhodanese-like_domain-containing_protein	46.375	-1.23396	0.428548	-2.87939	0.00398442	0.0133002	TRUE
EF3030_RS03280	orotidine-5'-phosphate_decarboxylase	141.58	-2.88848	0.4639	-6.22651	4.77e-10	7.89e-09	TRUE
EF3030_RS03285	orotate_phosphoribosyltransferase	176.813	-2.73998	0.316916	-8.64577	5.34e-18	2.19e-16	TRUE
EF3030_RS03290	hypothetical_protein	203.523	1.06595	0.388331	2.74494	0.00605216	0.0188667	TRUE
EF3030_RS03305	hypothetical_protein	36.1898	1.46933	0.51461	2.85523	0.0043006	0.0141552	TRUE
EF3030_RS03310	ABC_transporter_ATP-binding_protein	86.5473	1.22982	0.264453	4.6504	3.31e-06	2.69e-05	TRUE
EF3030_RS03415	bifunctional_hydroxymethylpyrimidine_kinase/phosphomethylpyrimidine_kinase	355.553	-1.46105	0.23629	-6.18332	6.28e-10	9.95e-09	TRUE
EF3030_RS03420	CopY/TcrY_family_copper_transport_repressor	3.90505	1.87478	0.768696	2.43891	0.0147318	0.0395224	TRUE
EF3030_RS03430	heavy_metal_translocating_P-type_ATPase	82.0664	1.59333	0.232431	6.85509	7.13e-12	1.51e-10	TRUE
EF3030_RS03460	mannose-6-phosphate_isomerase%2C_class_I	81.6812	-1.36148	0.246803	-5.51647	3.46e-08	4e-07	TRUE
EF3030_RS03485	DegV_family_protein	1718.59	1.00923	0.308356	3.27294	0.00106434	0.00441255	TRUE
EF3030_RS03495	deoxycytidylate_deaminase	18.5975	-1.64289	0.517568	-3.17426	0.00150221	0.00579522	TRUE
EF3030_RS03600	superoxide_dismutase_[Mn]	1045.27	-1.15647	0.266284	-4.34299	1.41e-05	9.69e-05	TRUE
EF3030_RS03625	peptidylprolyl_isomerase	244.48	-1.04511	0.243064	-4.29976	1.71e-05	0.000115171	TRUE
EF3030_RS03650	KH_domain-containing_protein	185.756	-1.38916	0.336623	-4.12676	3.68e-05	0.000225282	TRUE
EF3030_RS03695	biotin_transporter_BioY	518.504	1.45075	0.389696	3.72276	0.000197056	0.00101821	TRUE
EF3030_RS03700	glutathione-disulfide_reductase	272.091	-2.74816	0.406577	-6.75926	1.39e-11	2.87e-10	TRUE
EF3030_RS03705	efflux_RND_transporter_periplasmic_adaptor_subunit	74.0961	-1.79936	0.302313	-5.95196	2.65e-09	3.67e-08	TRUE
EF3030_RS03710	ABC_transporter_ATP-binding_protein	51.4704	-1.06889	0.332378	-3.21589	0.00130041	0.00517421	TRUE
EF3030_RS03755	NUDIX_hydrolase	8.13856	-1.39094	0.489926	-2.83908	0.00452442	0.0147538	TRUE
EF3030_RS03765	ASCH_domain-containing_protein	22.9413	-1.07338	0.362409	-2.9618	0.0030585	0.0106427	TRUE
EF3030_RS03775	response_regulator_transcription_factor	191.754	1.6378	0.229198	7.1458	8.95e-13	2.19e-11	TRUE
EF3030_RS03780	HAMP_domain-containing_histidine_kinase	325.437	1.46325	0.258574	5.65892	1.52e-08	1.88e-07	TRUE
EF3030_RS03815	HAD_family_hydrolase	110.153	1.10664	0.192146	5.75938	8.44e-09	1.08e-07	TRUE
EF3030_RS03830	hypothetical_protein	37.1725	-1.23293	0.292671	-4.21268	2.52e-05	0.000161341	TRUE
EF3030_RS03990	BMP_family_ABC_transporter_substrate-binding_protein	752.688	-2.10618	0.189256	-11.1288	9.09e-29	9.52e-27	TRUE
EF3030_RS04015	glycerol-3-phosphate_1-O-acyltransferase_PlsY	426.096	1.07435	0.256866	4.18255	2.88e-05	0.000180386	TRUE
EF3030_RS04095	Fe-S_cluster_assembly_ATPase_SufC	303.86	-1.19751	0.212841	-5.62634	1.84e-08	2.22e-07	TRUE
EF3030_RS04100	Fe-S_cluster_assembly_protein_SufD	410.413	-1.22094	0.198421	-6.15327	7.59e-10	1.17e-08	TRUE
EF3030_RS04105	cysteine_desulfurase	407.794	-1.16731	0.269745	-4.32745	1.51e-05	0.000103077	TRUE
EF3030_RS04110	SUF_system_NifU_family_Fe-S_cluster_assembly_protein	51.4465	-1.19142	0.474148	-2.51276	0.0119791	0.0333906	TRUE
EF3030_RS04115	Fe-S_cluster_assembly_protein_SufB	483.829	-1.10802	0.173559	-6.38414	1.72e-10	2.98e-09	TRUE
EF3030_RS04160	DeoR/GlpR_transcriptional_regulator	15.8798	1.29657	0.399204	3.2479	0.00116262	0.00472564	TRUE
EF3030_RS04180	hypothetical_protein	26.9753	1.22505	0.281111	4.35788	1.31e-05	9.24e-05	TRUE
EF3030_RS04210	SAM-dependent_DNA_methyltransferase	58.2842	-1.35352	0.228542	-5.9224	3.17e-09	4.34e-08	TRUE
EF3030_RS04250	hypothetical_protein	40.5451	-1.34817	0.390683	-3.4508	0.000558926	0.00252185	TRUE
EF3030_RS04430	SP_0924_family_bacteriocin-like_peptide	6.96459	1.2527	0.506366	2.4739	0.0133647	0.0363721	TRUE
EF3030_RS04525	methylenetetrahydrofolate--tRNA-(uracil(54)-_C(5))-methyltransferase_(FADH(2)-oxidizing)_TrmFO	128.636	-1.00355	0.266261	-3.76904	0.000163878	0.000860932	TRUE
EF3030_RS04600	hypothetical_protein	14.5471	1.61606	0.494349	3.26907	0.001079	0.00446271	TRUE
EF3030_RS04605	ABC_transporter_ATP-binding_protein	41.0898	1.75339	0.365121	4.80222	1.57e-06	1.35e-05	TRUE
EF3030_RS04610	ABC_transporter_permease	102.813	1.87261	0.287869	6.50509	7.76e-11	1.37e-09	TRUE
EF3030_RS04635	dihydroorotate_dehydrogenase_electron_transfer_subunit	163.031	-2.19424	0.357723	-6.13391	8.57e-10	1.29e-08	TRUE
EF3030_RS04640	dihydroorotate_dehydrogenase	86.7841	-1.91775	0.497705	-3.85318	0.000116593	0.000642965	TRUE
EF3030_RS04645	endo-beta-N-acetylglucosaminidase	441.961	-1.18441	0.195135	-6.06969	1.28e-09	1.85e-08	TRUE
EF3030_RS04660	diacylglycerol_kinase	21.5066	-1.0706	0.344052	-3.11173	0.00185993	0.00695997	TRUE
EF3030_RS04695	ribonuclease_R	413.24	1.02062	0.140924	7.2424	4.41e-13	1.17e-11	TRUE
EF3030_RS04725	peptidylprolyl_isomerase_PrsA	525.799	1.1517	0.13245	8.69534	3.46e-18	1.48e-16	TRUE
EF3030_RS04805	hypothetical_protein	13.1362	-1.20328	0.435603	-2.76233	0.00573911	0.0181003	TRUE
EF3030_RS04815	thiol-disulfide_oxidoreductase-associated_membrane_protein_CcdA2	68.3791	-1.44649	0.339827	-4.25654	2.08e-05	0.000135962	TRUE
EF3030_RS04820	thiol-disulfide_oxidoreductase-associated_lipoprotein_SdbB	92.1434	-2.03482	0.329311	-6.17902	6.45e-10	1.01e-08	TRUE
EF3030_RS04830	zinc-binding_lipoprotein_AdcAII	161.22	1.34027	0.180249	7.43565	1.04e-13	3.02e-12	TRUE
EF3030_RS04835	pneumococcal_histidine_triad_protein_PhtD	858.732	1.00207	0.112341	8.91991	4.67e-19	2.2e-17	TRUE
EF3030_RS04840	pneumococcal_histidine_triad_protein_PhtE	669.02	2.96728	0.202224	14.6732	9.57e-49	2.26e-46	TRUE
EF3030_RS04860	hypothetical_protein	20.5484	3.63295	0.388315	9.35568	8.31e-21	4.23e-19	TRUE
EF3030_RS04865	peptidase_T	220.258	-1.55273	0.224128	-6.92787	4.27e-12	9.59e-11	TRUE
EF3030_RS04870	ferrochelatase	13.2817	1.7101	0.415602	4.11476	3.88e-05	0.000235805	TRUE
EF3030_RS04915	tRNA_uridine-5-carboxymethylaminomethyl(34)_synthesis_GTPase_MnmE	105.939	-1.24105	0.216754	-5.72561	1.03e-08	1.3e-07	TRUE
EF3030_RS04935	peptide_chain_release_factor_N(5)-glutamine_methyltransferase	50.0237	-1.58389	0.27948	-5.66727	1.45e-08	1.8e-07	TRUE
EF3030_RS04965	DUF1002_domain-containing_protein	592.106	3.40615	0.22663	15.0296	4.7e-51	1.77e-48	TRUE
EF3030_RS04975	hypothetical_protein	12.6738	1.34844	0.377909	3.56817	0.000359478	0.0017384	TRUE
EF3030_RS05000	iron_ABC_transporter_permease	132.494	1.1788	0.291389	4.04546	5.22e-05	0.00030778	TRUE
EF3030_RS05010	hypothetical_protein	61.044	1.87083	0.323299	5.78667	7.18e-09	9.34e-08	TRUE
EF3030_RS05030	hypothetical_protein	5.59488	2.5179	0.839783	2.99827	0.00271515	0.00962553	TRUE
EF3030_RS05065	diacylglycerol_kinase_family_lipid_kinase	95.1043	-1.28293	0.246117	-5.21267	1.86e-07	1.93e-06	TRUE
EF3030_RS05125	IS30-like_element_ISSpn8_family_transposase	12.8242	1.37033	0.580711	2.35975	0.0182872	0.0470526	TRUE
EF3030_RS05130	TIGR00341_family_protein	236.3	1.20069	0.261968	4.58336	4.58e-06	3.66e-05	TRUE
EF3030_RS05145	copper_homeostasis_protein_CutC	105.711	-1.24939	0.240043	-5.20487	1.94e-07	2e-06	TRUE
EF3030_RS05190	McrB_family_protein	23.6773	-1.1129	0.44235	-2.51588	0.0118734	0.0331839	TRUE
EF3030_RS05195	McrC_family_protein	21.3115	-1.82144	0.400784	-4.5447	5.5e-06	4.29e-05	TRUE
EF3030_RS05245	amino_acid_ABC_transporter_ATP-binding_protein	629.073	2.78805	0.219408	12.7071	5.4e-37	7.83e-35	TRUE
EF3030_RS05250	ABC_transporter_permease_subunit	1639.88	3.2494	0.20511	15.8422	1.59e-56	1e-53	TRUE
EF3030_RS05305	formate--tetrahydrofolate_ligase	208.087	-2.13902	0.294197	-7.27072	3.58e-13	9.77e-12	TRUE
EF3030_RS05310	A/G-specific_adenine_glycosylase	172.396	-1.26825	0.22515	-5.63289	1.77e-08	2.16e-07	TRUE
EF3030_RS05490	transcription_antiterminator	13.8499	2.22798	0.843344	2.64184	0.0082458	0.0244522	TRUE
EF3030_RS05500	PTS_transporter_subunit_EIIC	40.5691	1.18607	0.378375	3.13463	0.00172073	0.00649059	TRUE
EF3030_RS05510	6-phospho-beta-galactosidase	10.4241	1.61454	0.670539	2.40783	0.0160477	0.0421532	TRUE
EF3030_RS05520	DeoR/GlpR_transcriptional_regulator	115.26	1.01393	0.178705	5.67376	1.4e-08	1.74e-07	TRUE
EF3030_RS05745	1%2C4-alpha-glucan_branching_protein_GlgB	78.2559	1.19614	0.402396	2.97254	0.0029535	0.0103154	TRUE
EF3030_RS05755	NADP-dependent_glyceraldehyde-3-phosphate_dehydrogenase	383.563	-2.43963	0.429828	-5.67584	1.38e-08	1.74e-07	TRUE
EF3030_RS05785	HU_family_DNA-binding_protein	1756.6	-1.06297	0.400989	-2.65088	0.00802829	0.0238823	TRUE
EF3030_RS05880	DUF4649_family_protein	10.1841	-1.99449	0.707254	-2.82005	0.00480162	0.0154537	TRUE
EF3030_RS05895	JAB_domain-containing_protein	10.105	1.75685	0.658514	2.66791	0.00763255	0.023052	TRUE
EF3030_RS05940	hypothetical_protein	25.1091	-1.71015	0.590247	-2.89735	0.00376329	0.0126742	TRUE
EF3030_RS05950	DUF4044_domain-containing_protein	4.75338	-2.49458	0.964368	-2.58675	0.00968854	0.0278971	TRUE
EF3030_RS05960	glycosyltransferase_family_4_protein	263.076	1.01685	0.242536	4.19256	2.76e-05	0.000174562	TRUE
EF3030_RS06040	multidrug_ABC_transporter_permease	104.981	1.62292	0.241522	6.71957	1.82e-11	3.58e-10	TRUE
EF3030_RS06055	tyrosine-protein_phosphatase	113.274	1.33803	0.396178	3.37734	0.000731904	0.00320272	TRUE
EF3030_RS06060	methionine--tRNA_ligase	297.909	1.25038	0.248817	5.02528	5.03e-07	4.74e-06	TRUE
EF3030_RS06065	chloramphenicol_acetyltransferase	56.0279	1.70418	0.421643	4.04176	5.31e-05	0.000310728	TRUE
EF3030_RS06080	DNA-protecting_protein_DprA	5.85409	1.28936	0.51718	2.49305	0.0126649	0.0347687	TRUE
EF3030_RS06085	NTP_transferase_domain-containing_protein	438.94	1.12451	0.259412	4.33484	1.46e-05	0.000100038	TRUE
EF3030_RS06095	phosphotransferase_family_protein	258.27	1.51761	0.225572	6.72783	1.72e-11	3.42e-10	TRUE
EF3030_RS06100	alcohol_dehydrogenase_catalytic_domain-containing_protein	465.246	1.47692	0.257082	5.74496	9.19e-09	1.17e-07	TRUE
EF3030_RS06105	2-C-methyl-D-erythritol_4-phosphate_cytidylyltransferase	396.899	1.56881	0.37727	4.15832	3.21e-05	0.000197596	TRUE
EF3030_RS06110	type_IV_teichoic_acid_flippase_TacF	220.135	1.35537	0.188835	7.17753	7.1e-13	1.81e-11	TRUE
EF3030_RS06115	phosphorylcholine_transferase_LicD	57.773	1.0611	0.246293	4.30828	1.65e-05	0.000111617	TRUE
EF3030_RS06125	carbamoyl-phosphate_synthase_large_subunit	2082.74	-1.98787	0.323225	-6.15013	7.74e-10	1.19e-08	TRUE
EF3030_RS06130	carbamoyl-phosphate_synthase_small_subunit	489.995	-2.25951	0.283984	-7.95648	1.77e-15	5.56e-14	TRUE
EF3030_RS06135	aspartate_carbamoyltransferase	399.512	-2.42503	0.295224	-8.21418	2.14e-16	7.33e-15	TRUE
EF3030_RS06140	bifunctional_pyr_operon_transcriptional_regulator/uracil_phosphoribosyltransferase_PyrR	241.865	-2.40218	0.251522	-9.55058	1.29e-21	7.37e-20	TRUE
EF3030_RS06155	hypothetical_protein	26.7763	1.65987	0.535983	3.09687	0.00195578	0.00726103	TRUE
EF3030_RS06160	ABC-F_family_ATP-binding_cassette_domain-containing_protein	54.5922	1.3344	0.263733	5.05967	4.2e-07	4.02e-06	TRUE
EF3030_RS06165	zinc_metalloprotease_HtpX	353.944	-1.58337	0.25902	-6.11292	9.78e-10	1.44e-08	TRUE
EF3030_RS06180	uracil_permease	750.564	-1.28906	0.248591	-5.18547	2.15e-07	2.21e-06	TRUE
EF3030_RS06215	N-acetylmuramoyl-L-alanine_amidase_family_protein	335.044	3.03055	0.581262	5.21375	1.85e-07	1.93e-06	TRUE
EF3030_RS06220	peptidase_C14	238.067	3.17061	0.595963	5.32015	1.04e-07	1.12e-06	TRUE
EF3030_RS06245	fluoride_efflux_transporter_CrcB	4.83003	2.70107	0.928953	2.90765	0.00364151	0.0123301	TRUE
EF3030_RS06250	chorismate_mutase	5.51713	2.14546	0.731728	2.93205	0.00336736	0.0114843	TRUE
EF3030_RS06285	NADP-specific_glutamate_dehydrogenase	3936.9	1.64599	0.144323	11.4049	3.95e-30	4.66e-28	TRUE
EF3030_RS06310	TRZ/ATZ_family_protein	152.932	-2.38777	0.216743	-11.0166	3.18e-28	2.85e-26	TRUE
EF3030_RS06445	alpha-amylase	44.4963	1.67503	0.289322	5.78949	7.06e-09	9.31e-08	TRUE
EF3030_RS06460	hypothetical_protein	75.4313	1.01775	0.28677	3.54901	0.000386688	0.001851	TRUE
EF3030_RS06505	transporter_substrate-binding_domain-containing_protein	77.9603	-1.09804	0.250262	-4.38756	1.15e-05	8.16e-05	TRUE
EF3030_RS06605	30S_ribosomal_protein_S21	370.882	-2.62964	0.492997	-5.334	9.61e-08	1.05e-06	TRUE
EF3030_RS06630	GNAT_family_N-acetyltransferase	20.2451	1.02937	0.31734	3.24374	0.00117971	0.00478482	TRUE
EF3030_RS06780	EamA_family_transporter	122.761	-1.02901	0.195747	-5.25686	1.47e-07	1.55e-06	TRUE
EF3030_RS06835	thioredoxin-disulfide_reductase	248.195	-1.02567	0.309576	-3.31315	0.000922515	0.0039098	TRUE
EF3030_RS06845	amino_acid_ABC_transporter_ATP-binding_protein	169.022	-1.37998	0.288306	-4.78652	1.7e-06	1.45e-05	TRUE
EF3030_RS06850	amino_acid_ABC_transporter_permease	178.821	-1.0592	0.413384	-2.56226	0.0103992	0.0296031	TRUE
EF3030_RS06875	hemolysin_III_family_protein	48.078	-1.57358	0.228284	-6.89307	5.46e-12	1.2e-10	TRUE
EF3030_RS06890	ABC_transporter_ATP-binding_protein	22.3025	1.30234	0.350789	3.7126	0.000205145	0.00105711	TRUE
EF3030_RS06895	pyridoxal_5'-phosphate_synthase_glutaminase_subunit_PdxT	47.0416	1.42195	0.285221	4.98544	6.18e-07	5.74e-06	TRUE
EF3030_RS06900	pyridoxal_5'-phosphate_synthase_lyase_subunit_PdxS	151.218	1.6272	0.194789	8.35366	6.62e-17	2.55e-15	TRUE
EF3030_RS06910	FAD:protein_FMN_transferase	262.66	2.67176	0.234827	11.3775	5.41e-30	6e-28	TRUE
EF3030_RS06915	NAD(P)H-dependent_oxidoreductase	57.6109	1.93359	0.260427	7.42467	1.13e-13	3.23e-12	TRUE
EF3030_RS06920	NAD(P)H-dependent_oxidoreductase	180.181	1.4915	0.21707	6.87104	6.37e-12	1.37e-10	TRUE
EF3030_RS07030	thioredoxin	490.236	-1.12833	0.408221	-2.76401	0.00570952	0.0180613	TRUE
EF3030_RS07035	amino_acid_ABC_transporter_substrate-binding_protein	223.442	-1.0369	0.204197	-5.07792	3.82e-07	3.68e-06	TRUE
EF3030_RS07045	amino_acid_ABC_transporter_permease	86.4976	-1.00061	0.189164	-5.28965	1.23e-07	1.31e-06	TRUE
EF3030_RS07055	AI-2E_family_transporter	261.396	1.05016	0.16978	6.18542	6.19e-10	9.9e-09	TRUE
EF3030_RS07110	GNAT_family_N-acetyltransferase	77.4111	1.35593	0.207458	6.53592	6.32e-11	1.14e-09	TRUE
EF3030_RS07155	pyridoxal_phosphate-dependent_aminotransferase	30.2201	-1.00275	0.358548	-2.7967	0.00516281	0.0164756	TRUE
EF3030_RS07165	ABC_transporter_ATP-binding_protein	14.3708	-2.55112	0.530715	-4.80694	1.53e-06	1.33e-05	TRUE
EF3030_RS07170	ABC_transporter_ATP-binding_protein	4.58839	-2.12568	0.788074	-2.69732	0.0069901	0.0213668	TRUE
EF3030_RS07175	ABC_transporter_ATP-binding_protein	11.2476	-2.16136	0.644179	-3.35522	0.00079301	0.00342246	TRUE
EF3030_RS07180	peptide_ABC_transporter_substrate-binding_protein	316.658	-2.85286	0.270604	-10.5426	5.5e-26	4.71e-24	TRUE
EF3030_RS07200	DUF1803_domain-containing_protein	51.0982	1.1082	0.237878	4.65868	3.18e-06	2.6e-05	TRUE
EF3030_RS07245	30S_ribosomal_protein_S6	2375.19	1.2362	0.225363	5.48539	4.13e-08	4.69e-07	TRUE
EF3030_RS07260	hypothetical_protein	110.274	1.36266	0.222763	6.11711	9.53e-10	1.42e-08	TRUE
EF3030_RS07270	NAD(P)H-dependent_oxidoreductase	266.28	-2.18807	0.263333	-8.30912	9.64e-17	3.57e-15	TRUE
EF3030_RS07280	peroxide_stress_protein_YaaA	69.8843	-1.00779	0.249038	-4.04674	5.19e-05	0.00030778	TRUE
EF3030_RS07285	YczI_family_protein	23.7087	-1.03944	0.424749	-2.44718	0.0143978	0.0387364	TRUE
EF3030_RS07355	TIGR00159_family_protein	88.128	1.07346	0.191045	5.61887	1.92e-08	2.29e-07	TRUE
EF3030_RS07365	NAD(P)/FAD-dependent_oxidoreductase	77.7129	-1.20184	0.297705	-4.03701	5.41e-05	0.000316101	TRUE
EF3030_RS07380	RNase_adapter_RapZ	55.9611	-1.08714	0.250002	-4.34851	1.37e-05	9.5e-05	TRUE
EF3030_RS07435	adenine_phosphoribosyltransferase	559.115	1.13785	0.118676	9.58788	8.99e-22	5.3e-20	TRUE
EF3030_RS07445	sn-glycerol-3-phosphate_ABC_transporter_ATP-binding_protein_UgpC	508.745	1.16298	0.388529	2.9933	0.00275981	0.00974721	TRUE
EF3030_RS07460	GTP-sensing_pleiotropic_transcriptional_regulator_CodY	359.132	1.02387	0.19941	5.13449	2.83e-07	2.82e-06	TRUE
EF3030_RS07470	DEAD/DEAH_box_helicase	2488.31	1.96317	0.196257	10.0031	1.48e-23	1.03e-21	TRUE
EF3030_RS07475	OFA_family_MFS_transporter	89.3159	-4.96709	0.418223	-11.8767	1.56e-32	1.97e-30	TRUE
EF3030_RS07480	FAD-containing_oxidoreductase	332.573	-2.00367	0.433788	-4.61901	3.86e-06	3.11e-05	TRUE
EF3030_RS07515	bifunctional_hydroxymethylpyrimidine_kinase/phosphomethylpyrimidine_kinase	31.5057	1.50986	0.317588	4.75413	1.99e-06	1.69e-05	TRUE
EF3030_RS07625	1-acyl-sn-glycerol-3-phosphate_acyltransferase	57.893	-1.20978	0.275093	-4.39772	1.09e-05	7.93e-05	TRUE
EF3030_RS07680	DUF2974_domain-containing_protein	18.4636	-1.90898	0.422432	-4.51903	6.21e-06	4.69e-05	TRUE
EF3030_RS07745	endopeptidase	1362.3	-1.30159	0.207461	-6.27391	3.52e-10	5.93e-09	TRUE
EF3030_RS07765	thiol_peroxidase	520.965	-2.01653	0.285153	-7.07173	1.53e-12	3.7e-11	TRUE
EF3030_RS07790	phosphoglycerate_mutase	971.492	-1.106	0.165483	-6.68344	2.33e-11	4.45e-10	TRUE
EF3030_RS07830	YggT_family_protein	8.30991	-1.40943	0.598582	-2.35462	0.0185418	0.0475781	TRUE
EF3030_RS07860	NUDIX_hydrolase	27.1138	1.10411	0.411555	2.68278	0.00730126	0.0221385	TRUE
EF3030_RS07890	ROK_family_protein	377.907	2.50868	0.599864	4.18209	2.89e-05	0.000180386	TRUE
EF3030_RS07895	N-acetylneuraminate_lyase	352.01	2.38075	0.569503	4.18039	2.91e-05	0.000181133	TRUE
EF3030_RS07900	YesL_family_protein	92.8983	1.98165	0.705629	2.80835	0.0049796	0.0159178	TRUE
EF3030_RS07910	hypothetical_protein	39.4684	2.29998	0.606587	3.79168	0.000149631	0.000801718	TRUE
EF3030_RS07915	YhcH/YjgK/YiaL_family_protein	61.6209	1.89301	0.593367	3.19029	0.00142132	0.00558461	TRUE
EF3030_RS07920	carbohydrate_ABC_transporter_permease	241.278	2.12721	0.556749	3.82076	0.000133042	0.000723104	TRUE
EF3030_RS07925	sugar_ABC_transporter_permease	208.636	2.30842	0.725684	3.18103	0.00146754	0.005695	TRUE
EF3030_RS07930	carbohydrate_ABC_transporter_substrate-binding_protein	415.318	1.73556	0.603431	2.87615	0.0040256	0.0134139	TRUE
EF3030_RS07935	PTS_transporter_subunit_EIIC	185.563	1.97562	0.600247	3.29135	0.000997075	0.00416958	TRUE
EF3030_RS07945	Gfo/Idh/MocA_family_oxidoreductase	154.839	4.31626	0.850066	5.07756	3.82e-07	3.68e-06	TRUE
EF3030_RS07950	neuraminidase_NanB	126.85	4.13573	1.17831	3.50987	0.000448321	0.00209769	TRUE
EF3030_RS07955	carbohydrate_ABC_transporter_permease	38.3243	4.13813	0.917756	4.50896	6.51e-06	4.87e-05	TRUE
EF3030_RS07960	sugar_ABC_transporter_permease	46.7562	3.97617	0.97525	4.07708	4.56e-05	0.000274794	TRUE
EF3030_RS07965	sugar_ABC_transporter_substrate-binding_protein	87.4736	4.13561	0.958981	4.31251	1.61e-05	0.0001099	TRUE
EF3030_RS07970	YhcH/YjgK/YiaL_family_protein	22.2989	2.95965	0.743074	3.98298	6.81e-05	0.000391327	TRUE
EF3030_RS07975	YSIRK-type_signal_peptide-containing_protein	210.891	1.7776	0.560016	3.17419	0.00150258	0.00579522	TRUE
EF3030_RS07980	hypothetical_protein	9.49862	2.12288	0.821718	2.58347	0.00978122	0.0280782	TRUE
EF3030_RS07985	prolyl_oligopeptidase_family_serine_peptidase	99.9809	1.31777	0.201772	6.53096	6.53e-11	1.16e-09	TRUE
EF3030_RS08040	hypothetical_protein	11.359	1.35041	0.556086	2.42842	0.0151646	0.0403391	TRUE
EF3030_RS08055	hypothetical_protein	65.5082	1.87799	0.274117	6.85104	7.33e-12	1.54e-10	TRUE
EF3030_RS08100	ABC_transporter_permease	27.689	-1.9105	0.393411	-4.85623	1.2e-06	1.06e-05	TRUE
EF3030_RS08105	ABC_transporter_ATP-binding_protein	20.8391	-1.58758	0.437355	-3.62995	0.000283473	0.00140692	TRUE
EF3030_RS08225	type_II_toxin-antitoxin_system_Phd/YefM_family_antitoxin	5.6706	-1.92732	0.817003	-2.35902	0.0183234	0.0470817	TRUE
EF3030_RS08235	NACHT_domain-containing_protein	66.7349	1.22166	0.473985	2.57742	0.00995401	0.0284443	TRUE
EF3030_RS08290	Na+/H+-dicarboxylate_symporter	16.7496	-1.41989	0.418537	-3.39251	0.000692543	0.00307326	TRUE
EF3030_RS08335	accessory_Sec_system_protein_Asp3	9.97774	1.16434	0.419948	2.77258	0.0055613	0.0176874	TRUE
EF3030_RS08340	accessory_Sec_system_protein_Asp2	56.9566	1.04122	0.254036	4.09871	4.15e-05	0.000251948	TRUE
EF3030_RS08345	accessory_Sec_system_protein_Asp1	50.1181	1.15764	0.361989	3.19799	0.00138388	0.00547168	TRUE
EF3030_RS08350	accessory_Sec_system_protein_translocase_subunit_SecY2	47.8657	1.42561	0.478707	2.97805	0.00290091	0.0101684	TRUE
EF3030_RS08355	glycosyltransferase	21.9551	1.83753	0.427968	4.29361	1.76e-05	0.000117154	TRUE
EF3030_RS08365	glycosyltransferase_family_8_protein	43.0136	1.38682	0.423729	3.27289	0.00106453	0.00441255	TRUE
EF3030_RS08390	hypothetical_protein	29.9071	-1.03517	0.349857	-2.95885	0.0030879	0.0107252	TRUE
EF3030_RS08395	glycosyltransferase_family_2_protein	3.7864	-5.15232	1.57892	-3.2632	0.00110162	0.00453636	TRUE
EF3030_RS08400	exopolysaccharide_biosynthesis_protein	38.8222	-1.82529	0.494316	-3.69255	0.00022202	0.0011317	TRUE
EF3030_RS08405	glycosyltransferase	157.288	-1.45755	0.321162	-4.53836	5.67e-06	4.38e-05	TRUE
EF3030_RS08440	DUF4649_family_protein	39.6661	-1.75346	0.578116	-3.03306	0.0024209	0.00873007	TRUE
EF3030_RS08445	thioredoxin	191.442	-1.59526	0.484296	-3.29399	0.000987763	0.00414227	TRUE
EF3030_RS08450	NADPH-dependent_7-cyano-7-deazaguanine_reductase_QueF	23.7509	1.29553	0.329375	3.9333	8.38e-05	0.000475964	TRUE
EF3030_RS08460	aquaporin	1018.8	-2.56869	0.232421	-11.0519	2.15e-28	2.02e-26	TRUE
EF3030_RS08490	16S_rRNA_(uracil(1498)-N(3))-methyltransferase	19.8838	-1.17064	0.369837	-3.16529	0.00154931	0.00589731	TRUE
EF3030_RS08535	type_II_toxin-antitoxin_system_HicA_family_toxin	253.022	-3.04438	0.481315	-6.32513	2.53e-10	4.34e-09	TRUE
EF3030_RS08605	GlsB/YeaQ/YmgE_family_stress_response_membrane_protein	637.815	3.21353	0.366167	8.77612	1.69e-18	7.6e-17	TRUE
EF3030_RS08610	alkaline_shock_response_membrane_anchor_protein_AmaP	897.045	3.30539	0.348473	9.48536	2.42e-21	1.34e-19	TRUE
EF3030_RS08615	DUF2273_domain-containing_protein	8.0693	1.78525	0.516827	3.45426	0.000551802	0.00249568	TRUE
EF3030_RS08620	Asp23/Gls24_family_envelope_stress_response_protein	1731.86	2.55276	0.262128	9.7386	2.06e-22	1.39e-20	TRUE
EF3030_RS08640	sulfite_exporter_TauE/SafE_family_protein	14.9552	-1.53935	0.564774	-2.72561	0.0064183	0.0198116	TRUE
EF3030_RS08655	PTS_sugar_transporter_subunit_IIC	16.0928	-1.35542	0.459375	-2.95058	0.00317175	0.0109559	TRUE
EF3030_RS08695	ImmA/IrrE_family_metallo-endopeptidase	30.6656	-1.08127	0.321846	-3.3596	0.000780566	0.00337648	TRUE
EF3030_RS08700	hypothetical_protein	23.058	-1.25066	0.471777	-2.65095	0.0080266	0.0238823	TRUE
EF3030_RS08710	tryptophan_synthase_subunit_alpha	39.2474	-1.83669	0.266157	-6.90078	5.17e-12	1.15e-10	TRUE
EF3030_RS08715	tryptophan_synthase_subunit_beta	74.5004	-1.61764	0.226202	-7.15132	8.59e-13	2.13e-11	TRUE
EF3030_RS08725	indole-3-glycerol_phosphate_synthase_TrpC	17.7166	-1.44221	0.404179	-3.56824	0.000359381	0.0017384	TRUE
EF3030_RS08730	anthranilate_phosphoribosyltransferase	24.2644	-1.75965	0.471299	-3.73361	0.000188754	0.000983398	TRUE
EF3030_RS08735	aminodeoxychorismate/anthranilate_synthase_component_II	8.43225	-1.77836	0.504817	-3.52279	0.000427029	0.00201849	TRUE
EF3030_RS08740	anthranilate_synthase_component_I	37.4633	-1.39987	0.296727	-4.71769	2.39e-06	1.99e-05	TRUE
EF3030_RS08795	multi-ligand-binding_adhesin_PfbA	15.0672	1.4799	0.577748	2.56149	0.0104223	0.0296031	TRUE
EF3030_RS08830	DUF421_domain-containing_protein	30.2419	-1.45254	0.329108	-4.41357	1.02e-05	7.46e-05	TRUE
EF3030_RS08845	exodeoxyribonuclease_III	131.455	-1.50421	0.385699	-3.89996	9.62e-05	0.000536828	TRUE
EF3030_RS08855	hypothetical_protein	16.4491	-1.87499	0.511791	-3.6636	0.000248699	0.00125079	TRUE
EF3030_RS08885	UDP-glucose--hexose-1-phosphate_uridylyltransferase	64.9562	3.7762	0.683499	5.5248	3.3e-08	3.84e-07	TRUE
EF3030_RS08890	galactokinase	54.6022	3.57301	0.716424	4.98729	6.12e-07	5.72e-06	TRUE
EF3030_RS08895	LacI_family_DNA-binding_transcriptional_regulator	80.6009	2.19455	0.842532	2.60471	0.00919531	0.0267217	TRUE
EF3030_RS08900	alcohol_dehydrogenase_catalytic_domain-containing_protein	344.081	3.8833	0.290517	13.3669	9.45e-41	1.48e-38	TRUE
EF3030_RS08905	MerR_family_transcriptional_regulator	66.333	5.8835	0.606114	9.70692	2.82e-22	1.83e-20	TRUE
EF3030_RS08910	cation_transporter	376.089	7.60911	0.55007	13.833	1.61e-43	3.04e-41	TRUE
EF3030_RS08920	nicotinamide_riboside_transporter_PnuC	11.8319	1.7969	0.517538	3.47201	0.000516576	0.00236531	TRUE
EF3030_RS08970	ABC_transporter_permease	112.198	1.67123	0.396453	4.21545	2.49e-05	0.000159909	TRUE
EF3030_RS08975	iron_chelate_uptake_ABC_transporter_family_permease_subunit	81.5373	2.03753	0.255548	7.9732	1.55e-15	5.03e-14	TRUE
EF3030_RS08980	ATP-binding_cassette_domain-containing_protein	72.4559	2.14282	0.318302	6.73202	1.67e-11	3.36e-10	TRUE
EF3030_RS09105	sucrose_phosphorylase	26.8911	1.13765	0.331105	3.43592	0.000590554	0.00265187	TRUE
EF3030_RS09120	extracellular_solute-binding_protein	11.4905	1.60914	0.40108	4.01203	6.02e-05	0.000349345	TRUE
EF3030_RS09125	alpha-galactosidase	28.6405	2.42536	0.34877	6.95403	3.55e-12	8.07e-11	TRUE
EF3030_RS09285	chaperonin_GroEL	144.744	-1.74369	0.212189	-8.21762	2.08e-16	7.25e-15	TRUE
EF3030_RS09360	YebC/PmpR_family_DNA-binding_transcriptional_regulator	441.002	-1.40521	0.152766	-9.19846	3.63e-20	1.8e-18	TRUE
EF3030_RS09365	DNA_alkylation_repair_protein	43.2299	-3.42506	0.448632	-7.63447	2.27e-14	6.9e-13	TRUE
EF3030_RS09370	cholesterol-dependent_cytolysin_pneumolysin	892.534	-4.0186	0.276337	-14.5424	6.53e-48	1.37e-45	TRUE
EF3030_RS09375	hypothetical_protein	73.3847	-3.60306	0.585322	-6.15569	7.48e-10	1.17e-08	TRUE
EF3030_RS09380	hypothetical_protein	171.858	-4.40323	0.293398	-15.0077	6.53e-51	2.05e-48	TRUE
EF3030_RS09385	DUF4231_domain-containing_protein	227.926	-4.82153	0.305902	-15.7617	5.71e-56	2.69e-53	TRUE
EF3030_RS09465	GNAT_family_N-acetyltransferase	56.8147	1.08696	0.207749	5.2321	1.68e-07	1.77e-06	TRUE
EF3030_RS09470	tRNA_(adenosine(37)-N6)-threonylcarbamoyltransferase_complex_ATPase_subunit_type_1_TsaE	37.0183	1.38756	0.312577	4.43908	9.03e-06	6.68e-05	TRUE
EF3030_RS09595	pyruvate_formate_lyase-activating_protein	262.689	-1.28509	0.34853	-3.68718	0.000226751	0.0011527	TRUE
EF3030_RS09645	hypothetical_protein	3.15436	-2.31671	0.977513	-2.37001	0.0177876	0.0460817	TRUE
EF3030_RS09650	ABC_transporter_ATP-binding_protein	11.6346	-1.96136	0.617737	-3.17507	0.00149802	0.00579522	TRUE
EF3030_RS09655	bacteriocin-associated_integral_membrane_family_protein	51.4439	-1.78181	0.268576	-6.6343	3.26e-11	6.03e-10	TRUE
EF3030_RS09680	DUF1542_domain-containing_protein	46.3009	2.5346	0.301999	8.39272	4.75e-17	1.87e-15	TRUE
EF3030_RS09685	50S_ribosomal_protein_L34	572.832	-1.81053	0.391679	-4.62247	3.79e-06	3.07e-05	TRUE
EF3030_RS09735	ABC_transporter_ATP-binding_protein	48.5124	1.36557	0.278102	4.91031	9.09e-07	8.33e-06	TRUE
EF3030_RS09745	hypothetical_protein	4.06288	2.99407	0.689445	4.34272	1.41e-05	9.69e-05	TRUE
EF3030_RS09825	transcription_termination/antitermination_protein_NusG	308.289	1.14467	0.159659	7.16946	7.53e-13	1.89e-11	TRUE
EF3030_RS09940	transketolase	668.406	-1.65183	0.190354	-8.6777	4.04e-18	1.69e-16	TRUE
EF3030_RS09960	L-ribulose-5-phosphate_3-epimerase	4.91323	2.53725	0.797347	3.18212	0.00146202	0.0056853	TRUE
EF3030_RS09985	hypothetical_protein	25.9955	-1.3023	0.443331	-2.93753	0.00330835	0.0113241	TRUE
EF3030_RS10065	N-acetylglucosamine-6-phosphate_deacetylase	280.892	1.11709	0.264216	4.22795	2.36e-05	0.000152323	TRUE
EF3030_RS10090	DUF1304_domain-containing_protein	8.62246	2.08753	0.532944	3.91698	8.97e-05	0.000506307	TRUE
EF3030_RS10095	winged_helix-turn-helix_transcriptional_regulator	9.58855	3.16886	0.546785	5.79543	6.81e-09	9.05e-08	TRUE
EF3030_RS10105	HAD_family_hydrolase	37.797	1.19563	0.345863	3.45694	0.000546348	0.00247695	TRUE
EF3030_RS10280	phosphate-binding_protein	233.184	2.29951	0.446707	5.14769	2.64e-07	2.65e-06	TRUE
EF3030_RS10290	phosphate_ABC_transporter_permease_PstA	73.6564	1.84902	0.421743	4.38424	1.16e-05	8.22e-05	TRUE
EF3030_RS10295	phosphate_ABC_transporter_ATP-binding_protein	100.196	2.13899	0.47287	4.52342	6.08e-06	4.63e-05	TRUE
EF3030_RS10300	phosphate_signaling_complex_protein_PhoU	112.118	2.14235	0.413892	5.17611	2.27e-07	2.31e-06	TRUE
EF3030_RS10305	transposase	3.35383	3.22754	1.07356	3.00638	0.00264378	0.00939013	TRUE
EF3030_RS10325	rhomboid_family_intramembrane_serine_protease	53.6569	-1.52148	0.322317	-4.72046	2.35e-06	1.97e-05	TRUE
EF3030_RS10330	5-formyltetrahydrofolate_cyclo-ligase	28.2595	-1.52788	0.444855	-3.43456	0.000593521	0.00265256	TRUE
EF3030_RS10335	N-acetyldiaminopimelate_deacetylase	83.6688	-1.49576	0.248529	-6.01845	1.76e-09	2.48e-08	TRUE
EF3030_RS10390	glycogen/starch/alpha-glucan_family_phosphorylase	116.756	2.45332	0.259568	9.45154	3.34e-21	1.8e-19	TRUE
EF3030_RS10395	4-alpha-glucanotransferase	82.7167	2.56222	0.341456	7.50381	6.2e-14	1.86e-12	TRUE
EF3030_RS10405	sugar_ABC_transporter_permease	81.6965	1.00062	0.331286	3.02042	0.00252421	0.00905069	TRUE
EF3030_RS10485	transporter	8.54818	2.16809	0.639238	3.39168	0.000694645	0.00307535	TRUE
EF3030_RS10490	Rgg/GadR/MutR_family_transcriptional_regulator	12.486	2.14431	0.398521	5.38068	7.42e-08	8.23e-07	TRUE
EF3030_RS10550	50S_ribosomal_protein_L33	49.5016	-2.04034	0.474747	-4.29775	1.73e-05	0.000115396	TRUE
EF3030_RS10555	choline-binding_protein_PcpA	53.5372	-1.86498	0.585816	-3.18356	0.00145474	0.00566867	TRUE
EF3030_RS10575	beta-N-acetylhexosaminidase	25.7629	1.13837	0.35671	3.1913	0.00141633	0.00557663	TRUE
EF3030_RS10610	ornithine_carbamoyltransferase	42.0021	1.086	0.455406	2.38469	0.0170935	0.0445897	TRUE
EF3030_RS10660	L-fucose_isomerase	43.7692	2.22484	0.618648	3.59629	0.000322788	0.00157715	TRUE
EF3030_RS10670	hypothetical_protein	29.4587	2.61292	0.922292	2.83307	0.00461034	0.01494	TRUE
EF3030_RS10675	alpha-galactosidase	18.7414	2.30732	0.570597	4.0437	5.26e-05	0.000309132	TRUE
EF3030_RS10680	hypothetical_protein	14.8984	2.92017	0.816109	3.57816	0.000346019	0.00168629	TRUE
EF3030_RS10685	alpha-L-fucosidase	14.8279	3.16648	0.671781	4.71356	2.43e-06	2.02e-05	TRUE
EF3030_RS10690	carbohydrate_ABC_transporter_permease	1.05297	4.4543	1.88214	2.36662	0.0179515	0.0464425	TRUE
EF3030_RS10695	sugar_ABC_transporter_permease	4.56468	3.58263	1.25226	2.86093	0.00422398	0.0140007	TRUE
EF3030_RS10700	carbohydrate_ABC_transporter_substrate-binding_protein	15.6196	3.81565	0.613882	6.2156	5.11e-10	8.39e-09	TRUE
EF3030_RS10705	rhamnulokinase	15.0061	3.39769	0.918028	3.70107	0.000214691	0.00109731	TRUE
EF3030_RS10710	DeoR/GlpR_transcriptional_regulator	87.8356	-1.43947	0.19895	-7.23534	4.64e-13	1.22e-11	TRUE
EF3030_RS10735	MarR_family_transcriptional_regulator	29.0462	1.63729	0.270439	6.05421	1.41e-09	2.02e-08	TRUE
EF3030_RS10765	MFS_transporter	27.6459	-1.3295	0.32521	-4.08814	4.35e-05	0.000262857	TRUE
EF3030_RS10770	group_II_intron_reverse_transcriptase/maturase	13.2633	3.80337	0.727844	5.22552	1.74e-07	1.82e-06	TRUE
EF3030_RS10775	hypothetical_protein	38.8722	5.72031	0.986143	5.80069	6.6e-09	8.83e-08	TRUE
EF3030_RS10785	hypothetical_protein	121.131	5.32648	0.760259	7.00615	2.45e-12	5.84e-11	TRUE
EF3030_RS10795	aquaporin_family_protein	258.603	5.04176	0.720512	6.99747	2.61e-12	6.03e-11	TRUE
EF3030_RS10800	type_1_glycerol-3-phosphate_oxidase	494.291	4.64365	0.663692	6.99669	2.62e-12	6.03e-11	TRUE
EF3030_RS10805	glycerol_kinase_GlpK	469.678	4.35904	0.581736	7.49315	6.72e-14	1.98e-12	TRUE
EF3030_RS10870	CtsR_family_transcriptional_regulator	23.6821	1.11733	0.368288	3.03386	0.00241445	0.00872348	TRUE
EF3030_RS10895	choline_binding-anchored_murein_hydrolase_CbpD	14.6782	3.20007	0.760439	4.20819	2.57e-05	0.000164019	TRUE
EF3030_RS10905	replicative_DNA_helicase	243.769	1.16696	0.302338	3.85978	0.000113487	0.000627674	TRUE
EF3030_RS10915	DHH_family_phosphoesterase	473.271	1.05228	0.277679	3.78957	0.000150909	0.000806271	TRUE
EF3030_RS10940	cysteine_synthase_A	60.018	-1.50326	0.3785	-3.97162	7.14e-05	0.000409224	TRUE
EF3030_RS10960	IS66_family_insertion_sequence_element_accessory_protein_TnpB	4.31661	1.75514	0.709952	2.4722	0.0134285	0.0364929	TRUE
EF3030_RS11025	S4_domain-containing_protein_YaaA	24.556	1.52139	0.336492	4.52133	6.15e-06	4.65e-05	TRUE
EF3030_RS11035	IMP_dehydrogenase	875.684	-1.35907	0.201838	-6.73347	1.66e-11	3.36e-10	TRUE
EF3030_RS11060	YhgE/Pip_domain-containing_protein	171.453	8.05057	0.428616	18.7827	1.05e-78	1.97e-75	TRUE
EF3030_RS11065	TetR/AcrR_family_transcriptional_regulator	35.9175	4.04341	0.275411	14.6814	8.49e-49	2.26e-46	TRUE
EF3030_RS11105	serine_protease	284.247	3.14763	0.22976	13.6996	1.02e-42	1.75e-40	TRUE
EF3030_RS11110	ParB/RepB/Spo0J_family_partition_protein	136.655	1.97168	0.231168	8.52923	1.47e-17	5.91e-16	TRUE

## Sheet: DE-pH1N1+HB+EF3030_vs_HB+EF3030
ID	Annotation	baseMean	log2FoldChange	lfcSE	stat	pvalue	padj	Significant
EF3030_RS00005	chromosomal_replication_initiator_protein_DnaA	78.2737	1.0324	0.384098	2.68786	0.00719121	0.0428921	TRUE
EF3030_RS00055	hypoxanthine_phosphoribosyltransferase	217.672	1.28289	0.26371	4.86475	1.15e-06	2.33e-05	TRUE
EF3030_RS00200	YeiH_family_putative_sulfate_export_transporter	52.466	1.3301	0.460364	2.88923	0.00386189	0.0264468	TRUE
EF3030_RS00235	peptide_cleavage/export_ABC_transporter	49.5132	-1.24214	0.442403	-2.80771	0.00498959	0.032485	TRUE
EF3030_RS00255	phosphoribosylformylglycinamidine_synthase	24.755	-1.82228	0.681192	-2.67514	0.00746986	0.0439865	TRUE
EF3030_RS00260	amidophosphoribosyltransferase	17.575	-2.62502	0.661225	-3.96993	7.19e-05	0.000886995	TRUE
EF3030_RS00270	phosphoribosylglycinamide_formyltransferase	5.14952	-3.2241	1.23301	-2.61481	0.00892766	0.0499111	TRUE
EF3030_RS00285	phosphoribosylamine--glycine_ligase	27.2567	-2.50849	0.49604	-5.05703	4.26e-07	1.01e-05	TRUE
EF3030_RS00305	5-(carboxyamino)imidazole_ribonucleotide_synthase	16.643	-2.80663	0.780821	-3.59446	0.00032507	0.00332074	TRUE
EF3030_RS00330	beta-galactosidase	661.324	-2.30395	0.407984	-5.64715	1.63e-08	4.86e-07	TRUE
EF3030_RS00335	PTS_system_mannose/fructose/N-acetylgalactosamine-transporter_subunit_IIB	67.4963	-1.92475	0.421234	-4.56931	4.89e-06	8.7e-05	TRUE
EF3030_RS00340	PTS_mannose/fructose/sorbose/N-acetylgalactosamine_transporter_subunit_IIC	174.183	-2.09658	0.418771	-5.0065	5.54e-07	1.25e-05	TRUE
EF3030_RS00345	PTS_mannose/fructose/sorbose_transporter_family_subunit_IID	219.875	-1.99516	0.422661	-4.72048	2.35e-06	4.44e-05	TRUE
EF3030_RS00350	PTS_sugar_transporter_subunit_IIA	178.833	-2.19062	0.51676	-4.23915	2.24e-05	0.000334567	TRUE
EF3030_RS00355	SIS_domain-containing_protein	358.963	-1.92057	0.494074	-3.8872	0.000101406	0.00120967	TRUE
EF3030_RS00360	galactose_mutarotase	168.029	-1.84072	0.508962	-3.61661	0.000298487	0.00310057	TRUE
EF3030_RS00365	VOC_family_protein	23.3347	-2.59582	0.492828	-5.26719	1.39e-07	3.71e-06	TRUE
EF3030_RS00450	hypothetical_protein	72.6738	1.27952	0.428784	2.98407	0.00284439	0.0206453	TRUE
EF3030_RS00505	CynX/NimT_family_MFS_transporter	79.8543	2.02441	0.414081	4.88893	1.01e-06	2.13e-05	TRUE
EF3030_RS00545	LysM_peptidoglycan-binding_domain-containing_protein	1136.86	2.34584	0.247793	9.46691	2.88e-21	4.85e-19	TRUE
EF3030_RS00585	peptidase_C39	42.1775	-5.7771	0.70544	-8.18936	2.63e-16	2.11e-14	TRUE
EF3030_RS00590	SPH_0218_family_bacteriocin-like_peptide	9.02971	-6.05845	1.4166	-4.27676	1.9e-05	0.0002874	TRUE
EF3030_RS00600	hypothetical_protein	43.606	-5.4437	0.602171	-9.04012	1.57e-19	2.23e-17	TRUE
EF3030_RS00605	hypothetical_protein	104.368	-4.32815	0.410114	-10.5535	4.89e-26	1.13e-23	TRUE
EF3030_RS00610	hypothetical_protein	76.8616	-4.36997	0.400303	-10.9167	9.6e-28	2.96e-25	TRUE
EF3030_RS00615	hypothetical_protein	9.11047	-6.97638	1.49151	-4.67738	2.91e-06	5.32e-05	TRUE
EF3030_RS00620	SPH_0224_family_bacteriocin-like_peptide	49.6402	-4.56637	0.537892	-8.48938	2.08e-17	2.13e-15	TRUE
EF3030_RS00630	hypothetical_protein	42.1117	-4.40122	0.556679	-7.9062	2.65e-15	1.8e-13	TRUE
EF3030_RS00635	hypothetical_protein	5.30979	-4.38639	1.28858	-3.40407	0.000663907	0.00616867	TRUE
EF3030_RS00640	hypothetical_protein	24.4435	-3.098	0.726079	-4.26676	1.98e-05	0.000298147	TRUE
EF3030_RS00645	hypothetical_protein	15.5688	-2.40726	0.865428	-2.78159	0.0054094	0.0348501	TRUE
EF3030_RS00750	ABC_transporter_ATP-binding_protein	13.8596	-1.73232	0.643892	-2.69038	0.00713701	0.0428452	TRUE
EF3030_RS00860	response_regulator_transcription_factor	73.8908	-1.04421	0.363759	-2.87061	0.00409681	0.02755	TRUE
EF3030_RS00880	divalent_metal_cation_transporter	1570.39	1.75816	0.386787	4.54554	5.48e-06	9.56e-05	TRUE
EF3030_RS00910	bifunctional_3%2C4-dihydroxy-2-butanone-4-phosphate_synthase/GTP_cyclohydrolase_II	17.5598	2.86083	1.06843	2.6776	0.00741527	0.0438046	TRUE
EF3030_RS01330	glutamine--fructose-6-phosphate_transaminase_(isomerizing)	1593.83	3.97956	0.302767	13.144	1.84e-39	3.41e-36	TRUE
EF3030_RS01350	hypothetical_protein	2.67103	-4.29055	1.63559	-2.62324	0.00870969	0.0490768	TRUE
EF3030_RS01415	aminopeptidase_C	629.781	1.17244	0.172273	6.80571	1.01e-11	3.87e-10	TRUE
EF3030_RS01420	PTS_mannose/fructose/sorbose_transporter_family_subunit_IID	1892.14	-1.26827	0.159503	-7.95139	1.84e-15	1.36e-13	TRUE
EF3030_RS01425	PTS_mannose/fructose/sorbose_transporter_subunit_IIC	778.097	-1.31327	0.27638	-4.75168	2.02e-06	3.85e-05	TRUE
EF3030_RS01430	PTS_mannose_transporter_subunit_IIAB	993.467	-1.30844	0.28462	-4.59714	4.28e-06	7.69e-05	TRUE
EF3030_RS01445	NCS2_family_permease	341.518	-1.10486	0.249958	-4.42017	9.86e-06	0.000161377	TRUE
EF3030_RS01535	bifunctional_4-hydroxy-2-oxoglutarate_aldolase/2-dehydro-3-deoxy-phosphogluconate_aldolase	9.54955	-3.09937	1.02827	-3.01416	0.00257689	0.0189827	TRUE
EF3030_RS01545	RpiB/LacA/LacB_family_sugar-phosphate_isomerase	4.5493	-5.03393	1.51039	-3.33286	0.00085958	0.00775299	TRUE
EF3030_RS01550	gluconate_5-dehydrogenase	7.04649	-3.67753	1.14249	-3.21886	0.00128699	0.0106711	TRUE
EF3030_RS01575	PTS_mannose/fructose/sorbose_transporter_family_subunit_IID	12.9237	-2.06	0.70238	-2.93289	0.00335823	0.0237907	TRUE
EF3030_RS01585	alginate_lyase_family_protein	12.5086	-2.79154	0.760685	-3.66977	0.000242764	0.00257972	TRUE
EF3030_RS01770	peptide_ABC_transporter_substrate-binding_protein	2537.6	1.82774	0.404519	4.51831	6.23e-06	0.000107718	TRUE
EF3030_RS01780	YSIRK-type_signal_peptide-containing_protein	377.13	-1.28533	0.340142	-3.77881	0.00015758	0.00178752	TRUE
EF3030_RS01885	cell_wall-active_antibiotics_response_protein	48.3114	-1.27666	0.358838	-3.55775	0.000374039	0.00377922	TRUE
EF3030_RS01920	trypsin-like_serine_protease	36.828	-1.52788	0.463565	-3.29593	0.000980982	0.00863731	TRUE
EF3030_RS01935	PTS_mannitol_transporter_subunit_IICBA	20.1002	-2.29967	0.611343	-3.76167	0.000168785	0.00185764	TRUE
EF3030_RS02030	enoyl-CoA_hydratase	529.752	-1.04127	0.308443	-3.37588	0.000735807	0.00670201	TRUE
EF3030_RS02050	enoyl-[acyl-carrier-protein]_reductase_FabK	280.039	-2.50177	0.617383	-4.05221	5.07e-05	0.000679778	TRUE
EF3030_RS02055	ACP_S-malonyltransferase	392.654	-2.4745	0.315267	-7.8489	4.2e-15	2.61e-13	TRUE
EF3030_RS02060	3-oxoacyl-[acyl-carrier-protein]_reductase	246.567	-2.33925	0.323208	-7.23758	4.57e-13	2.07e-11	TRUE
EF3030_RS02065	beta-ketoacyl-ACP_synthase_II	671.838	-2.17394	0.292148	-7.44124	9.97e-14	5.42e-12	TRUE
EF3030_RS02070	acetyl-CoA_carboxylase_biotin_carboxyl_carrier_protein	213.518	-2.2819	0.25982	-8.78263	1.6e-18	1.97e-16	TRUE
EF3030_RS02075	3-hydroxyacyl-ACP_dehydratase_FabZ	83.9562	-2.49912	0.595826	-4.19438	2.74e-05	0.000395258	TRUE
EF3030_RS02080	acetyl-CoA_carboxylase_biotin_carboxylase_subunit	874.269	-2.38951	0.269253	-8.87459	7.02e-19	9.27e-17	TRUE
EF3030_RS02085	acetyl-CoA_carboxylase_carboxyltransferase_subunit_beta	511.491	-2.53366	0.332183	-7.62731	2.4e-14	1.34e-12	TRUE
EF3030_RS02090	acetyl-CoA_carboxylase_carboxyl_transferase_subunit_alpha	479.229	-2.28948	0.478935	-4.78036	1.75e-06	3.41e-05	TRUE
EF3030_RS02095	biofilm-regulating_peptide_BriC	6.24355	-4.42107	1.2594	-3.51047	0.000447319	0.00437615	TRUE
EF3030_RS02150	hypothetical_protein	45.025	1.54337	0.511724	3.01602	0.00256115	0.0189422	TRUE
EF3030_RS02260	formate_C-acetyltransferase	1902.78	-1.96686	0.233129	-8.43679	3.26e-17	2.87e-15	TRUE
EF3030_RS02285	PTS_alpha-glucoside_transporter_subunit_IIB	6.11846	-2.4271	0.911833	-2.66178	0.00777295	0.0450287	TRUE
EF3030_RS02365	phosphoglycerate_kinase	763.998	1.03244	0.347797	2.9685	0.00299258	0.0215303	TRUE
EF3030_RS02375	MerR_family_transcriptional_regulator	336.965	1.69726	0.218034	7.78438	7.01e-15	4.18e-13	TRUE
EF3030_RS02380	type_I_glutamate--ammonia_ligase	1341.02	1.57986	0.186467	8.4726	2.4e-17	2.22e-15	TRUE
EF3030_RS02460	molecular_chaperone_DnaJ	86.1991	-1.63973	0.322506	-5.08433	3.69e-07	8.86e-06	TRUE
EF3030_RS02475	HIT_family_protein	28.7574	2.9155	1.0869	2.68241	0.00730947	0.0434573	TRUE
EF3030_RS02580	hypothetical_protein	8.72566	4.01561	1.25699	3.19461	0.00140018	0.0115064	TRUE
EF3030_RS02660	DUF1858_domain-containing_protein	17.0922	4.51416	1.25569	3.59497	0.000324426	0.00332074	TRUE
EF3030_RS02825	ABC_transporter_permease	36.7002	1.6531	0.575109	2.8744	0.00404791	0.0275169	TRUE
EF3030_RS02905	matrixin_family_metalloprotease	121.309	1.0628	0.282401	3.76343	0.0001676	0.00185564	TRUE
EF3030_RS03030	PTS_sugar_transporter_subunit_IIA	48.3949	-3.33205	0.621763	-5.35904	8.37e-08	2.27e-06	TRUE
EF3030_RS03035	PTS_sugar_transporter_subunit_IIB	27.0424	-4.6696	0.658861	-7.08738	1.37e-12	5.74e-11	TRUE
EF3030_RS03040	PTS_galactitol_transporter_subunit_IIC	287.521	-3.57698	0.354642	-10.0862	6.36e-24	1.18e-21	TRUE
EF3030_RS03050	DUF4982_domain-containing_protein	2288.83	-2.83895	0.523949	-5.41837	6.01e-08	1.71e-06	TRUE
EF3030_RS03105	peptide-methionine_(R)-S-oxide_reductase_MsrB	22.6105	-1.76713	0.502504	-3.51664	0.000437044	0.0043378	TRUE
EF3030_RS03150	thymidylate_synthase	130.348	1.67158	0.331803	5.03787	4.71e-07	1.1e-05	TRUE
EF3030_RS03225	bacteriocin-associated_integral_membrane_family_protein	13.269	-2.80697	0.90817	-3.0908	0.00199619	0.0155737	TRUE
EF3030_RS03280	orotidine-5'-phosphate_decarboxylase	141.58	-1.54213	0.464112	-3.32276	0.000891313	0.00800018	TRUE
EF3030_RS03285	orotate_phosphoribosyltransferase	176.813	-1.72205	0.332945	-5.17217	2.31e-07	5.78e-06	TRUE
EF3030_RS03290	hypothetical_protein	203.523	-1.39567	0.367253	-3.80028	0.000144531	0.00164961	TRUE
EF3030_RS03300	hypothetical_protein	39.0381	-1.55561	0.511955	-3.03858	0.00237698	0.0177937	TRUE
EF3030_RS03310	ABC_transporter_ATP-binding_protein	86.5473	-1.79119	0.294059	-6.09126	1.12e-09	3.77e-08	TRUE
EF3030_RS03390	hypothetical_protein	14.1719	-2.01832	0.753011	-2.68033	0.00735501	0.0435879	TRUE
EF3030_RS03430	heavy_metal_translocating_P-type_ATPase	82.0664	-1.81408	0.271789	-6.67458	2.48e-11	8.99e-10	TRUE
EF3030_RS03695	biotin_transporter_BioY	518.504	1.81162	0.375335	4.82668	1.39e-06	2.73e-05	TRUE
EF3030_RS03750	3-oxoacyl-ACP_reductase	27.7274	-1.48291	0.475177	-3.12075	0.00180389	0.0144389	TRUE
EF3030_RS03765	ASCH_domain-containing_protein	22.9413	-1.57581	0.513573	-3.06833	0.00215258	0.0166532	TRUE
EF3030_RS03775	response_regulator_transcription_factor	191.754	1.0826	0.276985	3.90854	9.29e-05	0.00112216	TRUE
EF3030_RS03785	DUF3270_domain-containing_protein	336.964	1.83914	0.308614	5.95936	2.53e-09	8.21e-08	TRUE
EF3030_RS03905	phosphopentomutase	91.369	-1.02247	0.379499	-2.69425	0.00705468	0.0427675	TRUE
EF3030_RS04210	SAM-dependent_DNA_methyltransferase	58.2842	-1.18252	0.339392	-3.48424	0.000493539	0.00477777	TRUE
EF3030_RS04235	tyrosine-type_recombinase/integrase	11.6502	-2.60384	0.676792	-3.84732	0.000119418	0.0013887	TRUE
EF3030_RS04375	VIT_family_protein	7.59151	-2.6117	0.92013	-2.8384	0.00453397	0.0301558	TRUE
EF3030_RS04465	glutamate_5-kinase	122.877	-1.01597	0.255584	-3.97509	7.04e-05	0.000878946	TRUE
EF3030_RS04515	IS5_family_transposase	10.5273	-2.12487	0.733288	-2.89773	0.00375879	0.0259402	TRUE
EF3030_RS04600	hypothetical_protein	14.5471	-1.95624	0.599568	-3.26274	0.0011034	0.00953359	TRUE
EF3030_RS04605	ABC_transporter_ATP-binding_protein	41.0898	-1.88987	0.408021	-4.63179	3.63e-06	6.57e-05	TRUE
EF3030_RS04610	ABC_transporter_permease	102.813	-1.67871	0.301398	-5.56977	2.55e-08	7.49e-07	TRUE
EF3030_RS04635	dihydroorotate_dehydrogenase_electron_transfer_subunit	163.031	-1.80811	0.359627	-5.02772	4.96e-07	1.13e-05	TRUE
EF3030_RS04640	dihydroorotate_dehydrogenase	86.7841	-1.99231	0.492803	-4.04282	5.28e-05	0.000702518	TRUE
EF3030_RS04645	endo-beta-N-acetylglucosaminidase	441.961	-1.05115	0.200709	-5.23717	1.63e-07	4.13e-06	TRUE
EF3030_RS04725	peptidylprolyl_isomerase_PrsA	525.799	1.16629	0.167	6.98375	2.87e-12	1.16e-10	TRUE
EF3030_RS04815	thiol-disulfide_oxidoreductase-associated_membrane_protein_CcdA2	68.3791	1.63035	0.596834	2.73167	0.00630137	0.0394957	TRUE
EF3030_RS04965	DUF1002_domain-containing_protein	592.106	2.12086	0.241955	8.76554	1.86e-18	2.15e-16	TRUE
EF3030_RS05200	GMP_reductase	661.849	1.47589	0.210333	7.01695	2.27e-12	9.32e-11	TRUE
EF3030_RS05240	glucose-6-phosphate_dehydrogenase	771.922	1.1338	0.22536	5.03108	4.88e-07	1.13e-05	TRUE
EF3030_RS05245	amino_acid_ABC_transporter_ATP-binding_protein	629.073	1.67635	0.22745	7.37017	1.7e-13	9e-12	TRUE
EF3030_RS05250	ABC_transporter_permease_subunit	1639.88	1.82403	0.197596	9.2311	2.68e-20	4.13e-18	TRUE
EF3030_RS05300	phosphopantothenate--cysteine_ligase	74.8231	1.08889	0.412089	2.64236	0.008233	0.046984	TRUE
EF3030_RS05400	uridine_kinase	118.803	1.013	0.292379	3.46468	0.000530869	0.00503372	TRUE
EF3030_RS05470	galactose-6-phosphate_isomerase_subunit_LacA	105.169	-2.13432	0.510463	-4.18114	2.9e-05	0.000415739	TRUE
EF3030_RS05475	galactose-6-phosphate_isomerase_subunit_LacB	93.6763	-2.29568	0.425334	-5.39736	6.76e-08	1.89e-06	TRUE
EF3030_RS05480	tagatose-6-phosphate_kinase	232.721	-2.26758	0.528431	-4.29117	1.78e-05	0.000276163	TRUE
EF3030_RS05485	tagatose-bisphosphate_aldolase	461.312	-2.19201	0.45039	-4.86692	1.13e-06	2.33e-05	TRUE
EF3030_RS05500	PTS_transporter_subunit_EIIC	40.5691	-3.28763	0.412541	-7.96922	1.6e-15	1.23e-13	TRUE
EF3030_RS05505	IS200/IS605-like_element_ISSpn6_family_transposase	11.945	-2.84612	0.753633	-3.77654	0.000159023	0.00179289	TRUE
EF3030_RS05510	6-phospho-beta-galactosidase	10.4241	-2.45024	0.767576	-3.19217	0.00141206	0.0115186	TRUE
EF3030_RS05730	glycogen_synthase_GlgA	114.937	-1.59745	0.523724	-3.05017	0.00228712	0.0173315	TRUE
EF3030_RS05735	glucose-1-phosphate_adenylyltransferase_subunit_GlgD	54.1057	-1.41509	0.322228	-4.39159	1.13e-05	0.000180922	TRUE
EF3030_RS05740	glucose-1-phosphate_adenylyltransferase	53.8423	-1.42787	0.399025	-3.57839	0.000345721	0.0035123	TRUE
EF3030_RS05745	1%2C4-alpha-glucan_branching_protein_GlgB	78.2559	-1.42965	0.406954	-3.51305	0.000442999	0.00435694	TRUE
EF3030_RS05755	NADP-dependent_glyceraldehyde-3-phosphate_dehydrogenase	383.563	1.77746	0.479495	3.70694	0.000209777	0.00225511	TRUE
EF3030_RS05895	JAB_domain-containing_protein	10.105	-2.00976	0.762374	-2.63619	0.00838435	0.0477005	TRUE
EF3030_RS06040	multidrug_ABC_transporter_permease	104.981	-1.19028	0.272004	-4.37598	1.21e-05	0.000192695	TRUE
EF3030_RS06055	tyrosine-protein_phosphatase	113.274	-1.24735	0.388886	-3.20749	0.00133899	0.0110527	TRUE
EF3030_RS06060	methionine--tRNA_ligase	297.909	-1.14831	0.244158	-4.70313	2.56e-06	4.79e-05	TRUE
EF3030_RS06065	chloramphenicol_acetyltransferase	56.0279	-1.59889	0.435061	-3.67509	0.000237763	0.00254118	TRUE
EF3030_RS06070	hypothetical_protein	473.043	-1.43801	0.321287	-4.47579	7.61e-06	0.000127968	TRUE
EF3030_RS06125	carbamoyl-phosphate_synthase_large_subunit	2082.74	-1.72588	0.292635	-5.89774	3.69e-09	1.17e-07	TRUE
EF3030_RS06130	carbamoyl-phosphate_synthase_small_subunit	489.995	-1.73655	0.271826	-6.38846	1.68e-10	5.96e-09	TRUE
EF3030_RS06135	aspartate_carbamoyltransferase	399.512	-2.08134	0.283807	-7.33364	2.24e-13	1.15e-11	TRUE
EF3030_RS06140	bifunctional_pyr_operon_transcriptional_regulator/uracil_phosphoribosyltransferase_PyrR	241.865	-1.67691	0.266122	-6.3013	2.95e-10	1.03e-08	TRUE
EF3030_RS06180	uracil_permease	750.564	-1.40752	0.233944	-6.01649	1.78e-09	5.89e-08	TRUE
EF3030_RS06610	glucosamine-6-phosphate_deaminase	131.952	-2.30117	0.293218	-7.84799	4.23e-15	2.61e-13	TRUE
EF3030_RS06645	hypothetical_protein	10.0372	-2.68897	0.820159	-3.2786	0.00104325	0.00909891	TRUE
EF3030_RS06710	ABC_transporter_ATP-binding_protein	8.74606	-3.04526	0.87702	-3.47228	0.000516056	0.00494398	TRUE
EF3030_RS06725	ABC_transporter_ATP-binding_protein	11.2484	-3.63546	0.882123	-4.12126	3.77e-05	0.000516082	TRUE
EF3030_RS06890	ABC_transporter_ATP-binding_protein	22.3025	-1.4388	0.472627	-3.04426	0.00233256	0.0175321	TRUE
EF3030_RS06895	pyridoxal_5'-phosphate_synthase_glutaminase_subunit_PdxT	47.0416	2.18186	0.571237	3.81954	0.000133703	0.0015451	TRUE
EF3030_RS06900	pyridoxal_5'-phosphate_synthase_lyase_subunit_PdxS	151.218	1.43929	0.28776	5.00171	5.68e-07	1.27e-05	TRUE
EF3030_RS07355	TIGR00159_family_protein	88.128	1.18193	0.336191	3.51563	0.000438706	0.0043378	TRUE
EF3030_RS07410	DNA_starvation/stationary_phase_protection_protein	1019.33	1.81324	0.269753	6.72186	1.79e-11	6.63e-10	TRUE
EF3030_RS07440	class_I_SAM-dependent_methyltransferase	66.3193	-1.47481	0.309013	-4.77264	1.82e-06	3.5e-05	TRUE
EF3030_RS07445	sn-glycerol-3-phosphate_ABC_transporter_ATP-binding_protein_UgpC	508.745	-1.8629	0.354879	-5.2494	1.53e-07	4.03e-06	TRUE
EF3030_RS07475	OFA_family_MFS_transporter	89.3159	-2.3433	0.515074	-4.54944	5.38e-06	9.47e-05	TRUE
EF3030_RS07640	NAD(P)-dependent_oxidoreductase	5.74096	-4.4463	1.31003	-3.39405	0.000688672	0.00636678	TRUE
EF3030_RS07890	ROK_family_protein	377.907	-2.18536	0.541762	-4.03381	5.49e-05	0.000714596	TRUE
EF3030_RS07895	N-acetylneuraminate_lyase	352.01	-2.22754	0.515367	-4.32224	1.54e-05	0.000242018	TRUE
EF3030_RS07900	YesL_family_protein	92.8983	-2.41441	0.649827	-3.71547	0.000202824	0.00220601	TRUE
EF3030_RS07910	hypothetical_protein	39.4684	-2.43621	0.589711	-4.1312	3.61e-05	0.000501707	TRUE
EF3030_RS07915	YhcH/YjgK/YiaL_family_protein	61.6209	-2.53359	0.563564	-4.49565	6.94e-06	0.000117652	TRUE
EF3030_RS07920	carbohydrate_ABC_transporter_permease	241.278	-2.17111	0.507318	-4.27958	1.87e-05	0.0002874	TRUE
EF3030_RS07925	sugar_ABC_transporter_permease	208.636	-2.47393	0.656746	-3.76694	0.000165258	0.00184074	TRUE
EF3030_RS07930	carbohydrate_ABC_transporter_substrate-binding_protein	415.318	-2.68212	0.54467	-4.92429	8.47e-07	1.82e-05	TRUE
EF3030_RS07935	PTS_transporter_subunit_EIIC	185.563	-2.30261	0.548106	-4.20103	2.66e-05	0.000386841	TRUE
EF3030_RS07940	N-acetylmannosamine-6-phosphate_2-epimerase	104.169	-3.18293	0.436478	-7.29232	3.05e-13	1.52e-11	TRUE
EF3030_RS07945	Gfo/Idh/MocA_family_oxidoreductase	154.839	-2.09193	0.764376	-2.73678	0.00620434	0.039153	TRUE
EF3030_RS07955	carbohydrate_ABC_transporter_permease	38.3243	-2.53795	0.831544	-3.05209	0.00227254	0.0172919	TRUE
EF3030_RS07960	sugar_ABC_transporter_permease	46.7562	-2.67211	0.881313	-3.03197	0.00242966	0.0180419	TRUE
EF3030_RS07965	sugar_ABC_transporter_substrate-binding_protein	87.4736	-2.78687	0.86031	-3.23938	0.0011979	0.0100223	TRUE
EF3030_RS07970	YhcH/YjgK/YiaL_family_protein	22.2989	-2.77873	0.71737	-3.8735	0.000107284	0.00126349	TRUE
EF3030_RS07975	YSIRK-type_signal_peptide-containing_protein	210.891	-2.98777	0.510945	-5.84754	4.99e-09	1.56e-07	TRUE
EF3030_RS07980	hypothetical_protein	9.49862	-2.8158	0.869924	-3.23684	0.00120861	0.0100663	TRUE
EF3030_RS08035	ATP-binding_cassette_domain-containing_protein	26.7866	-1.70329	0.496025	-3.43389	0.000594995	0.00558449	TRUE
EF3030_RS08055	hypothetical_protein	65.5082	-1.68313	0.312632	-5.38373	7.3e-08	2.01e-06	TRUE
EF3030_RS08100	ABC_transporter_permease	27.689	-1.80845	0.522988	-3.45792	0.000544355	0.00513527	TRUE
EF3030_RS08105	ABC_transporter_ATP-binding_protein	20.8391	-1.66212	0.583788	-2.84713	0.00441147	0.0295536	TRUE
EF3030_RS08385	sugar_transferase	57.2706	-1.17702	0.385566	-3.05271	0.00226787	0.0172919	TRUE
EF3030_RS08390	hypothetical_protein	29.9071	-1.286	0.472222	-2.7233	0.00646324	0.0403734	TRUE
EF3030_RS08395	glycosyltransferase_family_2_protein	3.7864	-5.17627	1.7373	-2.97949	0.00288732	0.0208541	TRUE
EF3030_RS08405	glycosyltransferase	157.288	-1.0404	0.334684	-3.1086	0.00187975	0.0149813	TRUE
EF3030_RS08460	aquaporin	1018.8	2.09184	0.289234	7.23235	4.75e-13	2.09e-11	TRUE
EF3030_RS08475	ABC_transporter_ATP-binding_protein	21.5598	-1.79096	0.506992	-3.53253	0.000411608	0.00411386	TRUE
EF3030_RS08510	AAA_family_ATPase	36.1666	1.6667	0.593247	2.80946	0.00496243	0.032485	TRUE
EF3030_RS08575	glycoside_hydrolase_family_32_protein	10.4448	-2.52065	0.77432	-3.25531	0.00113269	0.00965134	TRUE
EF3030_RS08640	sulfite_exporter_TauE/SafE_family_protein	14.9552	-1.88144	0.699829	-2.68843	0.00717897	0.0428921	TRUE
EF3030_RS08655	PTS_sugar_transporter_subunit_IIC	16.0928	-1.69106	0.628488	-2.69068	0.00713066	0.0428452	TRUE
EF3030_RS08670	PEP_phosphonomutase	9.19793	-2.07515	0.779864	-2.66091	0.00779296	0.0450287	TRUE
EF3030_RS08795	multi-ligand-binding_adhesin_PfbA	15.0672	-2.13552	0.650784	-3.28145	0.00103274	0.0090499	TRUE
EF3030_RS08820	ABC_transporter_ATP-binding_protein	236.741	1.19148	0.29651	4.01836	5.86e-05	0.000751233	TRUE
EF3030_RS08860	xanthine_phosphoribosyltransferase	8.19567	-2.61965	0.898692	-2.91496	0.00355734	0.0250096	TRUE
EF3030_RS08970	ABC_transporter_permease	112.198	-1.0262	0.390506	-2.62787	0.00859202	0.0486264	TRUE
EF3030_RS09365	DNA_alkylation_repair_protein	43.2299	-2.56141	0.527402	-4.85666	1.19e-06	2.4e-05	TRUE
EF3030_RS09370	cholesterol-dependent_cytolysin_pneumolysin	892.534	-2.26842	0.26316	-8.61991	6.7e-18	7.29e-16	TRUE
EF3030_RS09375	hypothetical_protein	73.3847	-2.38475	0.593645	-4.01713	5.89e-05	0.000751233	TRUE
EF3030_RS09380	hypothetical_protein	171.858	-2.80602	0.330766	-8.48342	2.19e-17	2.13e-15	TRUE
EF3030_RS09385	DUF4231_domain-containing_protein	227.926	-2.49121	0.342702	-7.26931	3.61e-13	1.76e-11	TRUE
EF3030_RS09490	hypothetical_protein	59.244	-1.66905	0.340618	-4.90006	9.58e-07	2.04e-05	TRUE
EF3030_RS09495	bacteriocin-associated_integral_membrane_family_protein	339.958	-1.68287	0.347197	-4.84701	1.25e-06	2.49e-05	TRUE
EF3030_RS09500	ABC_transporter_ATP-binding_protein	100.54	-1.45847	0.25292	-5.76655	8.09e-09	2.49e-07	TRUE
EF3030_RS09575	Bax_inhibitor-1/YccA_family_protein	366.797	1.41675	0.255805	5.53842	3.05e-08	8.82e-07	TRUE
EF3030_RS09650	ABC_transporter_ATP-binding_protein	11.6346	-2.53265	0.776968	-3.25965	0.00111548	0.00957602	TRUE
EF3030_RS09655	bacteriocin-associated_integral_membrane_family_protein	51.4439	-1.45628	0.375586	-3.87735	0.000105599	0.00125161	TRUE
EF3030_RS09820	sigma-70_family_RNA_polymerase_sigma_factor	13.1491	-2.05568	0.755898	-2.71951	0.00653778	0.040565	TRUE
EF3030_RS09945	L-ascorbate_6-phosphate_lactonase	13.4656	-2.90119	0.727581	-3.98746	6.68e-05	0.000840047	TRUE
EF3030_RS10050	type_II/IV_secretion_system_protein	12.233	-3.21681	0.88548	-3.63284	0.000280314	0.00294488	TRUE
EF3030_RS10055	DUF1033_family_protein	108.438	1.07169	0.344937	3.10692	0.00189044	0.0150018	TRUE
EF3030_RS10060	zinc-dependent_alcohol_dehydrogenase_family_protein	507.082	1.70072	0.214229	7.93878	2.04e-15	1.45e-13	TRUE
EF3030_RS10065	N-acetylglucosamine-6-phosphate_deacetylase	280.892	-1.85514	0.25548	-7.26138	3.83e-13	1.82e-11	TRUE
EF3030_RS10100	LysM_peptidoglycan-binding_domain-containing_protein	510.98	3.61386	0.341502	10.5822	3.6e-26	9.52e-24	TRUE
EF3030_RS10280	phosphate-binding_protein	233.184	-4.74832	0.406174	-11.6903	1.43e-31	8.8e-29	TRUE
EF3030_RS10285	phosphate_ABC_transporter_permease_subunit_PstC	74.678	-4.58766	0.645571	-7.10635	1.19e-12	5.12e-11	TRUE
EF3030_RS10290	phosphate_ABC_transporter_permease_PstA	73.6564	-4.47619	0.409462	-10.9319	8.12e-28	2.96e-25	TRUE
EF3030_RS10295	phosphate_ABC_transporter_ATP-binding_protein	100.196	-4.95956	0.438963	-11.2983	1.34e-29	6.18e-27	TRUE
EF3030_RS10300	phosphate_signaling_complex_protein_PhoU	112.118	-4.55347	0.388169	-11.7306	8.88e-32	8.21e-29	TRUE
EF3030_RS10390	glycogen/starch/alpha-glucan_family_phosphorylase	116.756	1.20082	0.331937	3.61761	0.000297331	0.00310057	TRUE
EF3030_RS10395	4-alpha-glucanotransferase	82.7167	1.18813	0.413903	2.87056	0.00409749	0.02755	TRUE
EF3030_RS10460	DUF3169_family_protein	9.25432	-2.07192	0.769835	-2.69138	0.00711572	0.0428452	TRUE
EF3030_RS10565	IS5_family_transposase	4.71771	-6.034	1.51165	-3.99167	6.56e-05	0.000830919	TRUE
EF3030_RS10580	ROK_family_protein	16.1048	-2.91686	0.68178	-4.2783	1.88e-05	0.0002874	TRUE
EF3030_RS10610	ornithine_carbamoyltransferase	42.0021	-2.14529	0.475727	-4.5095	6.5e-06	0.000111252	TRUE
EF3030_RS10620	YfcC_family_protein	19.9059	-2.18411	0.759111	-2.87719	0.00401234	0.0273757	TRUE
EF3030_RS10795	aquaporin_family_protein	258.603	1.94718	0.669915	2.90661	0.00365365	0.025397	TRUE
EF3030_RS10800	type_1_glycerol-3-phosphate_oxidase	494.291	1.7998	0.607344	2.96339	0.00304266	0.0218057	TRUE
EF3030_RS10805	glycerol_kinase_GlpK	469.678	1.86428	0.537583	3.46789	0.000524569	0.00499963	TRUE
EF3030_RS10810	helix-turn-helix_domain-containing_protein	75.2829	-1.58543	0.376963	-4.20581	2.6e-05	0.000381765	TRUE
EF3030_RS10835	pneumococcal_surface_protein_PspC%2C_choline-binding_form	323.933	-1.47159	0.255433	-5.76115	8.35e-09	2.53e-07	TRUE
EF3030_RS10840	isoprenylcysteine_carboxyl_methyltransferase_family_protein	54.4175	-1.7393	0.393718	-4.41763	9.98e-06	0.000161848	TRUE
EF3030_RS10975	CHAP_domain-containing_protein	3408.68	1.19384	0.116566	10.2418	1.29e-24	2.65e-22	TRUE
EF3030_RS11060	YhgE/Pip_domain-containing_protein	171.453	5.01671	0.693209	7.23693	4.59e-13	2.07e-11	TRUE
EF3030_RS11065	TetR/AcrR_family_transcriptional_regulator	35.9175	6.13259	1.20095	5.10643	3.28e-07	7.99e-06	TRUE
EF3030_RS11105	serine_protease	284.247	2.26697	0.286852	7.90292	2.72e-15	1.8e-13	TRUE
EF3030_RS11110	ParB/RepB/Spo0J_family_partition_protein	136.655	1.2462	0.306175	4.07022	4.7e-05	0.000633911	TRUE

## Sheet: Path-HBEC+EF3030_vs_EF3030
Pathway_ID	Pathway_Name	Gene_Found	Gene_Pathway	Percentage	pvalue	pvalueAdj
52	Galactose metabolism	20	27	0.74	1.88791e-08	2.54868e-07
53	Ascorbate and aldarate metabolism	8	9	0.89	5.6635e-06	6.55348e-05
520	Amino sugar and nucleotide sugar metabolism	17	34	0.5	0.00054223	0.00488007
600	Sphingolipid metabolism	4	5	0.8	0.00125888	0.01133
1100	Metabolic pathways	98	354	0.28	1.03989e-05	0.000112308
2060	Phosphotransferase system (PTS)	21	39	0.54	3.41022e-05	0.000345285
4142	Lysosome	3	4	0.75	0.00481889	0.0339418
94995	TF_Rex_RS05885,SP_1090	7	11	0.64	0.00162383	0.0138453
95006	TF_NagR_RS06775,SP_1446_-_N-acetylglucosamine_utilization	3	3	1	0	0
95007	TF_NanR_SP_1331,_RS07885,SP_1674_-_Sialic_acid_utilization	7	7	1	0	0
95011	TF_MalR_RS10425,SP_2112_-_Maltose,Maltodextrin_utilization	6	9	0.67	0.00180636	0.0139348
95013	TF_NmlR_RS08905,SP_1856_-_Carbonyl_stress_response	2	2	1	0	0
95017	TF_CcpA_RS09715,SP_1999_-_Global_catabolite_repression	66	134	0.49	2.34151e-12	3.4484e-11
95019	TF_FucR_RS10710,SP_2168_-_Fucose_utilization	3	4	0.75	0.00481889	0.0339418
95024	TF_AdcR_RS10735,SP_2172_-_Zinc_homeostasis	6	9	0.67	0.00180636	0.0139348
95029	TF_RegR_RS01590,SP_0330_-_Hyaluronate_utilization	11	13	0.85	9.30225e-07	1.1592e-05
95039	TF_AgaR_RS00325,SP_0058_-_N-acetylgalactosamine_utilization	5	6	0.83	0.000327739	0.00312316
95040	TF_LacR_RS05520,SP_1182_-_Lactose,Galactose_utilization	5	5	1	0	0
95041	TF_YwzG_RS00500,SP_0100_-_Transport	3	3	1	0	0

## Sheet: Path-pH1N1+HBEC+EF3030vs_EF3030
Pathway_ID	Pathway_Name	Gene_Found	Gene_Pathway	Percentage	pvalue	pvalueAdj
52	Galactose metabolism	12	27	0.44	0.00681512	0.0394304
61	Fatty acid biosynthesis	10	12	0.83	2.13211e-06	2.87834e-05
220	Arginine biosynthesis	5	8	0.62	0.00435319	0.0306616
240	Pyrimidine metabolism	12	27	0.44	0.00681512	0.0394304
250	Alanine, aspartate and glutamate metabolism	7	13	0.54	0.0056472	0.0351864
561	Glycerolipid metabolism	5	7	0.71	0.00138979	0.0132439
750	Vitamin B6 metabolism	3	4	0.75	0.00406942	0.0299657
910	Nitrogen metabolism	3	4	0.75	0.00406942	0.0299657
1100	Metabolic pathways	105	354	0.3	2.95367e-09	4.78494e-08
1110	Biosynthesis of secondary metabolites	49	159	0.31	0.00248402	0.0223561
1212	Fatty acid metabolism	9	11	0.82	8.00396e-06	9.97417e-05
94987	RNA_PyrR_-_Pyrimidine_metabolism	9	9	1	0	0
95004	RNA_T-box(Trp)_-_Amino_acid_metabolism	6	10	0.6	0.00357074	0.0299657
95007	TF_NanR_SP_1331,_RS07885,SP_1674_-_Sialic_acid_utilization	6	7	0.86	6.31203e-05	0.000730392
95013	TF_NmlR_RS08905,SP_1856_-_Carbonyl_stress_response	2	2	1	0	0
95014	TF_FabT_RS02035,SP_0416_-_Fatty_acid_biosynthesis	11	13	0.85	5.62092e-07	8.27808e-06
95017	TF_CcpA_RS09715,SP_1999_-_Global_catabolite_repression	46	134	0.34	0.000376734	0.00381443
95019	TF_FucR_RS10710,SP_2168_-_Fucose_utilization	3	4	0.75	0.00406942	0.0299657
95020	TF_PipR_RS11065,SP_2234_-_Phage_infection_protein	2	2	1	0	0
95026	TF_PurR_RS09605,SP_1979_-_Purine_metabolism	7	13	0.54	0.0056472	0.0351864
95029	TF_RegR_RS01590,SP_0330_-_Hyaluronate_utilization	7	13	0.54	0.0056472	0.0351864
95030	TF_GalR_RS08895,SP_1854_-_Galactose_utilization	3	3	1	0	0
95039	TF_AgaR_RS00325,SP_0058_-_N-acetylgalactosamine_utilization	5	6	0.83	0.000254028	0.0027435
95041	TF_YwzG_RS00500,SP_0100_-_Transport	3	3	1	0	0

## Sheet: Path-pH1N1+HB+EF3030vsHB+EF3030
Pathway_ID	Pathway_Name	Gene_Found	Gene_Pathway	Percentage	pvalue	pvalueAdj
51	Fructose and mannose metabolism	7	17	0.41	0.00134204	0.00945265
52	Galactose metabolism	13	27	0.48	3.89395e-06	5.25683e-05
61	Fatty acid biosynthesis	11	12	0.92	7.29388e-11	1.47701e-09
220	Arginine biosynthesis	4	8	0.5	0.00255254	0.0165404
240	Pyrimidine metabolism	10	27	0.37	0.000681383	0.00613245
250	Alanine, aspartate and glutamate metabolism	6	13	0.46	0.00103352	0.0079729
520	Amino sugar and nucleotide sugar metabolism	14	32	0.44	8.09221e-06	0.000100841
640	Propanoate metabolism	5	10	0.5	0.00118486	0.0087249
780	Biotin metabolism	4	5	0.8	6.78441e-05	0.000686921
1100	Metabolic pathways	74	354	0.21	1.97077e-12	4.56093e-11
1110	Biosynthesis of secondary metabolites	32	159	0.2	0.00153349	0.0103511
1212	Fatty acid metabolism	10	11	0.91	5.31411e-10	9.56541e-09
2060	Phosphotransferase system (PTS)	14	39	0.36	0.000129961	0.00123845
94987	RNA_PyrR_-_Pyrimidine_metabolism	9	9	1	0	0
95006	TF_NagR_RS06775,SP_1446_-_N-acetylglucosamine_utilization	3	3	1	0	0
95007	TF_NanR_SP_1331,_RS07885,SP_1674_-_Sialic_acid_utilization	7	7	1	0	0
95012	TF_GlnR_RS02375,SP_0501_-_Nitrogen_assimilation	6	13	0.46	0.00103352	0.0079729
95014	TF_FabT_RS02035,SP_0416_-_Fatty_acid_biosynthesis	10	13	0.77	3.08617e-08	4.99959e-07
95017	TF_CcpA_RS09715,SP_1999_-_Global_catabolite_repression	38	134	0.28	1.08815e-07	1.60254e-06
95020	TF_PipR_RS11065,SP_2234_-_Phage_infection_protein	2	2	1	0	0
95026	TF_PurR_RS09605,SP_1979_-_Purine_metabolism	6	13	0.46	0.00103352	0.0079729
95029	TF_RegR_RS01590,SP_0330_-_Hyaluronate_utilization	5	13	0.38	0.00647168	0.0403236
95039	TF_AgaR_RS00325,SP_0058_-_N-acetylgalactosamine_utilization	5	6	0.83	9.73917e-06	0.000112696
95040	TF_LacR_RS05520,SP_1182_-_Lactose,Galactose_utilization	4	5	0.8	6.78441e-05	0.000686921

## Sheet: All_pathways
#KEGG_pathway_00010
SP_0066	EF3030_RS00360	SP_RS00365
SP_0265	EF3030_RS01325	bglA
SP_0285	EF3030_RS01435	adhP
SP_0499	EF3030_RS02365	SP_RS02455
SP_0578	EF3030_RS02735	SP_RS02860
SP_0605	EF3030_RS02850	SP_RS02975
SP_0668	EF3030_RS03145	SP_RS03280
SP_0896	EF3030_RS04270	pfkA
SP_0897	EF3030_RS04275	pyk
SP_1119	EF3030_RS05755	SP_RS05545
SP_1128	EF3030_RS05710	eno
SP_1161	EF3030_RS05625	lpdA
SP_1162	EF3030_RS05620	SP_RS05730
SP_1163	EF3030_RS05615	SP_RS05735
SP_1164	EF3030_RS05610	SP_RS05740
SP_1220	EF3030_RS05345	SP_RS05980
SP_1498	EF3030_RS07020	SP_RS07375
SP_1574	EF3030_RS07420	tpiA
SP_1655	EF3030_RS07790	SP_RS08170
SP_1684	EF3030_RS07935	SP_RS08320
SP_2012	EF3030_RS09860	gap
SP_2026	EF3030_RS09920	adhE
SP_2070	EF3030_RS10215	SP_RS10545
#KEGG_pathway_00020
SP_1161	EF3030_RS05625	lpdA
SP_1162	EF3030_RS05620	SP_RS05730
SP_1163	EF3030_RS05615	SP_RS05735
SP_1164	EF3030_RS05610	SP_RS05740
#KEGG_pathway_00030
SP_0027	EF3030_RS00170	SP_RS00175
SP_0317	EF3030_RS01535	SP_RS01540
SP_0318	EF3030_RS01540	SP_RS01545
SP_0375	EF3030_RS01820	gndA
SP_0605	EF3030_RS02850	SP_RS02975
SP_0828	EF3030_RS03900	rpiA
SP_0829	EF3030_RS03905	SP_RS04055
SP_0843	EF3030_RS03980	deoC
SP_0896	EF3030_RS04270	pfkA
SP_1095	EF3030_RS05865	SP_RS05420
SP_1119	EF3030_RS05755	SP_RS05545
SP_1243	EF3030_RS05240	zwf
SP_1498	EF3030_RS07020	SP_RS07375
SP_1506	EF3030_RS07060	SP_RS07415
SP_1983	EF3030_RS09630	rpe
SP_2030	EF3030_RS09940	tkt
SP_2070	EF3030_RS10215	SP_RS10545
SP_2127	EF3030_RS10510	SP_RS10855
SP_2128	EF3030_RS10515	SP_RS10860
#KEGG_pathway_00040
SP_1270	EF3030_RS06100	SP_RS06225
SP_1271	EF3030_RS06105	SP_RS06230
SP_1983	EF3030_RS09630	rpe
SP_2033	EF3030_RS09955	SP_RS10280
SP_2034	EF3030_RS09960	SP_RS10285
SP_2035	EF3030_RS09965	SP_RS10290
SP_2092	EF3030_RS10320	galU
SP_2158	EF3030_RS10660	SP_RS11010
#KEGG_pathway_00051
SP_0062	EF3030_RS00340	SP_RS00345
SP_0063	EF3030_RS00345	SP_RS00350
SP_0064	EF3030_RS00350	SP_RS00355
SP_0282	EF3030_RS01420	SP_RS01385
SP_0283	EF3030_RS01425	SP_RS01390
SP_0284	EF3030_RS01430	SP_RS01395
SP_0394	EF3030_RS01935	SP_RS01955
SP_0396	EF3030_RS01945	SP_RS01965
SP_0397	EF3030_RS01950	SP_RS01970
SP_0605	EF3030_RS02850	SP_RS02975
SP_0736	EF3030_RS03460	manA
SP_0876	EF3030_RS04165	pfkB
SP_0877	EF3030_RS04170	SP_RS04325
SP_0896	EF3030_RS04270	pfkA
SP_1574	EF3030_RS07420	tpiA
SP_1721	EF3030_RS08125	scrK
SP_2158	EF3030_RS10660	SP_RS11010
#KEGG_pathway_00052
SP_0060	EF3030_RS00330	SP_RS00335
SP_0065	EF3030_RS00355	SP_RS00360
SP_0066	EF3030_RS00360	SP_RS00365
SP_0321	EF3030_RS01555	SP_RS01560
SP_0323	EF3030_RS01565	SP_RS01570
SP_0324	EF3030_RS01570	SP_RS01575
SP_0325	EF3030_RS01575	SP_RS01580
SP_0478	EF3030_RS02285	SP_RS02360
SP_0648	EF3030_RS03050	bgaA
SP_0668	EF3030_RS03145	SP_RS03280
SP_0896	EF3030_RS04270	pfkA
SP_1184	EF3030_RS05510	lacG
SP_1185	EF3030_RS05500	SP_RS05830
SP_1186	EF3030_RS05495	SP_RS05835
SP_1190	EF3030_RS05485	lacD
SP_1191	EF3030_RS05480	SP_RS05855
SP_1192	EF3030_RS05475	lacB
SP_1193	EF3030_RS05470	lacA
SP_1498	EF3030_RS07020	SP_RS07375
SP_1607	EF3030_RS07575	galE
SP_1724	EF3030_RS08140	SP_RS08530
SP_1795	EF3030_RS08575	SP_RS08910
SP_1852	EF3030_RS08885	SP_RS09190
SP_1853	EF3030_RS08890	SP_RS09195
SP_1867	EF3030_RS08960	galE
SP_1898	EF3030_RS09125	SP_RS09430
SP_2092	EF3030_RS10320	galU
#KEGG_pathway_00053
SP_2031	EF3030_RS09945	ulaG
SP_2033	EF3030_RS09955	SP_RS10280
SP_2034	EF3030_RS09960	SP_RS10285
SP_2035	EF3030_RS09965	SP_RS10290
SP_2036	EF3030_RS09970	SP_RS10295
SP_2037	EF3030_RS09975	SP_RS10300
SP_2038	EF3030_RS09980	SP_RS10305
SP_2129	EF3030_RS10520	SP_RS10865
SP_2130	EF3030_RS10525	SP_RS10870
#KEGG_pathway_00061
SP_0415	EF3030_RS02030	SP_RS02050
SP_0417	EF3030_RS02040	SP_RS02060
SP_0419	EF3030_RS02050	fabK
SP_0420	EF3030_RS02055	fabD
SP_0421	EF3030_RS02060	fabG
SP_0422	EF3030_RS02065	fabF
SP_0423	EF3030_RS02070	accB
SP_0424	EF3030_RS02075	fabZ
SP_0425	EF3030_RS02080	accC
SP_0426	EF3030_RS02085	accD
SP_0427	EF3030_RS02090	SP_RS02110
SP_0793	EF3030_RS03750	SP_RS03880
#KEGG_pathway_00074
SP_0420	EF3030_RS02055	fabD
SP_1699	EF3030_RS08010	acpS
#KEGG_pathway_00190
SP_1507	EF3030_RS07065	SP_RS07420
SP_1508	EF3030_RS07070	atpD
SP_1509	EF3030_RS07075	SP_RS07430
SP_1510	EF3030_RS07080	atpA
SP_1511	EF3030_RS07085	SP_RS07440
SP_1512	EF3030_RS07090	atpF
SP_1513	EF3030_RS07095	atpB
SP_1514	EF3030_RS07100	SP_RS07455
SP_1534	EF3030_RS07210	SP_RS07555
#KEGG_pathway_00220
SP_0502	EF3030_RS02380	glnA
SP_1275	EF3030_RS06125	carB
SP_1276	EF3030_RS06130	SP_RS06255
SP_1306	EF3030_RS06285	gdhA
SP_1994	EF3030_RS09690	SP_RS10020
SP_2148	EF3030_RS10605	arcA
SP_2150	EF3030_RS10610	argF
SP_2151	EF3030_RS10615	arcC
#KEGG_pathway_00230
SP_0012	EF3030_RS00055	hpt
SP_0019	EF3030_RS00120	SP_RS00135
SP_0027	EF3030_RS00170	SP_RS00175
SP_0044	EF3030_RS00245	purC
SP_0045	EF3030_RS00255	SP_RS00270
SP_0046	EF3030_RS00260	purF
SP_0047	EF3030_RS00265	purM
SP_0048	EF3030_RS00270	purN
SP_0050	EF3030_RS00280	purH
SP_0051	EF3030_RS00285	purD
SP_0053	EF3030_RS00300	purE
SP_0054	EF3030_RS00305	purK
SP_0056	EF3030_RS00315	purB
SP_0202	EF3030_RS01020	nrdD
SP_0231	EF3030_RS01155	SP_RS01115
SP_0829	EF3030_RS03905	SP_RS04055
SP_0831	EF3030_RS03915	SP_RS04065
SP_0989	EF3030_RS04770	SP_RS04905
SP_1095	EF3030_RS05865	SP_RS05420
SP_1097	EF3030_RS05855	SP_RS05430
SP_1179	EF3030_RS05535	nrdE
SP_1180	EF3030_RS05530	nrdF
SP_1249	EF3030_RS05200	SP_RS06125
SP_1445	EF3030_RS06770	guaA
SP_1498	EF3030_RS07020	SP_RS07375
SP_1577	EF3030_RS07435	SP_RS07775
SP_1645	EF3030_RS07735	SP_RS08110
SP_1738	EF3030_RS08210	gmk
SP_1847	EF3030_RS08860	SP_RS09165
SP_1880	EF3030_RS09025	SP_RS09325
SP_1959	EF3030_RS09505	ndk
SP_2151	EF3030_RS10615	arcC
SP_2228	EF3030_RS11035	guaB
#KEGG_pathway_00240
SP_0021	EF3030_RS00135	SP_RS00145
SP_0202	EF3030_RS01020	nrdD
SP_0494	EF3030_RS02350	SP_RS02435
SP_0669	EF3030_RS03150	SP_RS03285
SP_0701	EF3030_RS03280	pyrF
SP_0702	EF3030_RS03285	pyrE
SP_0744	EF3030_RS03495	SP_RS03645
SP_0745	EF3030_RS03500	upp
SP_0764	EF3030_RS03590	SP_RS03730
SP_0842	EF3030_RS03975	SP_RS04120
SP_0935	EF3030_RS04480	tmk
SP_0944	EF3030_RS04530	pyrH
SP_0963	EF3030_RS04635	SP_RS04775
SP_0964	EF3030_RS04640	SP_RS04780
SP_1018	EF3030_RS04925	SP_RS05055
SP_1167	EF3030_RS05595	SP_RS05755
SP_1171	EF3030_RS05575	SP_RS05775
SP_1179	EF3030_RS05535	nrdE
SP_1180	EF3030_RS05530	nrdF
SP_1208	EF3030_RS05400	udk
SP_1275	EF3030_RS06125	carB
SP_1276	EF3030_RS06130	SP_RS06255
SP_1277	EF3030_RS06135	SP_RS06260
SP_1278	EF3030_RS06140	pyrR
SP_1603	EF3030_RS07545	cmk
SP_1909	EF3030_RS09300	SP_RS09600
SP_1959	EF3030_RS09505	ndk
#KEGG_pathway_00250
SP_0019	EF3030_RS00120	SP_RS00135
SP_0046	EF3030_RS00260	purF
SP_0056	EF3030_RS00315	purB
SP_0266	EF3030_RS01330	glmS
SP_0502	EF3030_RS02380	glnA
SP_1275	EF3030_RS06125	carB
SP_1276	EF3030_RS06130	SP_RS06255
SP_1277	EF3030_RS06135	SP_RS06260
SP_1306	EF3030_RS06285	gdhA
SP_1544	EF3030_RS07255	SP_RS07605
SP_1970	EF3030_RS09565	asnA
SP_1994	EF3030_RS09690	SP_RS10020
SP_1998	EF3030_RS09710	SP_RS10040
#KEGG_pathway_00260
SP_0105	EF3030_RS00535	sdaAA
SP_0106	EF3030_RS00540	sdaAB
SP_0413	EF3030_RS02020	SP_RS02045
SP_0450	EF3030_RS02200	ilvA
SP_1013	EF3030_RS04905	SP_RS05030
SP_1024	EF3030_RS04950	glyA
SP_1161	EF3030_RS05625	lpdA
SP_1360	EF3030_RS06335	thrB
SP_1361	EF3030_RS06340	SP_RS06665
SP_1655	EF3030_RS07790	SP_RS08170
SP_1811	EF3030_RS08710	trpA
SP_1812	EF3030_RS08715	trpB
SP_1909	EF3030_RS09300	SP_RS09600
SP_2066	EF3030_RS10115	thrC
#KEGG_pathway_00261
SP_0413	EF3030_RS02020	SP_RS02045
SP_1013	EF3030_RS04905	SP_RS05030
SP_1014	EF3030_RS04910	dapA
SP_1555	EF3030_RS07330	dapB
#KEGG_pathway_00270
SP_0105	EF3030_RS00535	sdaAA
SP_0106	EF3030_RS00540	sdaAB
SP_0340	EF3030_RS01645	SP_RS01655
SP_0413	EF3030_RS02020	SP_RS02045
SP_0585	EF3030_RS02770	metE
SP_0589	EF3030_RS02790	cysE
SP_0762	EF3030_RS03580	metK
SP_0856	EF3030_RS04030	SP_RS04195
SP_0864	EF3030_RS04080	SP_RS04255
SP_0918	EF3030_RS04400	speE
SP_0991	EF3030_RS04780	SP_RS04915
SP_1013	EF3030_RS04905	SP_RS05030
SP_1220	EF3030_RS05345	SP_RS05980
SP_1356	EF3030_RS06310	SP_RS06635
SP_1360	EF3030_RS06335	thrB
SP_1361	EF3030_RS06340	SP_RS06665
SP_1524	EF3030_RS07155	SP_RS07505
SP_1525	EF3030_RS07160	SP_RS07510
SP_1576	EF3030_RS07430	metA
SP_2210	EF3030_RS10940	cysK
#KEGG_pathway_00280
SP_0856	EF3030_RS04030	SP_RS04195
SP_1161	EF3030_RS05625	lpdA
SP_1727	EF3030_RS08155	SP_RS08545
#KEGG_pathway_00290
SP_0445	EF3030_RS02175	SP_RS02190
SP_0446	EF3030_RS02180	ilvN
SP_0447	EF3030_RS02185	ilvC
SP_0450	EF3030_RS02200	ilvA
SP_0856	EF3030_RS04030	SP_RS04195
SP_1255	EF3030_RS05175	leuD
SP_1258	EF3030_RS05160	SP_1258
SP_1994	EF3030_RS09690	SP_RS10020
SP_2126	EF3030_RS10505	ilvD
#KEGG_pathway_00300
SP_0035	EF3030_RS00205	SP_RS00215
SP_0150	EF3030_RS00830	SP_RS00775
SP_0413	EF3030_RS02020	SP_RS02045
SP_1013	EF3030_RS04905	SP_RS05030
SP_1014	EF3030_RS04910	dapA
SP_1361	EF3030_RS06340	SP_RS06665
SP_1555	EF3030_RS07330	dapB
SP_1670	EF3030_RS07865	murF
SP_1978	EF3030_RS09600	SP_RS09940
SP_2096	EF3030_RS10335	SP_RS10675
SP_2097	EF3030_RS10340	dapD
#KEGG_pathway_00330
SP_0916	EF3030_RS04390	SP_RS04525
SP_0918	EF3030_RS04400	speE
SP_0919	EF3030_RS04405	SP_RS04545
SP_0920	EF3030_RS04410	nspC
SP_0921	EF3030_RS04415	aguA
SP_0922	EF3030_RS04420	aguB
SP_0931	EF3030_RS04465	proB
SP_0932	EF3030_RS04470	SP_RS04610
SP_0933	EF3030_RS04475	proC
#KEGG_pathway_00332
SP_0931	EF3030_RS04465	proB
SP_0932	EF3030_RS04470	SP_RS04610
#KEGG_pathway_00400
SP_1296	EF3030_RS06250	SP_RS06360
SP_1369	EF3030_RS06380	pheA
SP_1370	EF3030_RS06385	SP_RS06715
SP_1371	EF3030_RS06390	aroA
SP_1373	EF3030_RS06400	SP_RS06730
SP_1374	EF3030_RS06405	aroC
SP_1375	EF3030_RS06410	aroB
SP_1377	EF3030_RS06420	aroD
SP_1700	EF3030_RS08015	SP_RS08405
SP_1701	EF3030_RS08020	SP_RS08410
SP_1811	EF3030_RS08710	trpA
SP_1812	EF3030_RS08715	trpB
SP_1813	EF3030_RS08720	SP_RS09000
SP_1814	EF3030_RS08725	trpC
SP_1815	EF3030_RS08730	trpD
SP_1816	EF3030_RS08735	SP_RS09015
SP_1817	EF3030_RS08740	trpE
#KEGG_pathway_00430
SP_1100	EF3030_RS05840	pta
SP_2044	EF3030_RS10005	SP_RS10330
#KEGG_pathway_00450
SP_0585	EF3030_RS02770	metE
SP_0788	EF3030_RS03720	metG
SP_0869	EF3030_RS04105	SP_RS04280
SP_1458	EF3030_RS06835	trxB
SP_1524	EF3030_RS07155	SP_RS07505
SP_1525	EF3030_RS07160	SP_RS07510
#KEGG_pathway_00460
SP_1024	EF3030_RS04950	glyA
SP_1970	EF3030_RS09565	asnA
SP_1998	EF3030_RS09710	SP_RS10040
SP_2021	EF3030_RS09900	SP_RS10225
#KEGG_pathway_00470
SP_0688	EF3030_RS03235	murD
SP_1671	EF3030_RS07870	SP_RS08255
SP_1698	EF3030_RS08005	alr
SP_1881	EF3030_RS09030	racE
SP_1978	EF3030_RS09600	SP_RS09940
SP_2174	EF3030_RS10745	dltC
SP_2176	EF3030_RS10755	dltA
#KEGG_pathway_00480
SP_0313	EF3030_RS01510	SP_RS01525
SP_0375	EF3030_RS01820	gndA
SP_0784	EF3030_RS03700	gor
SP_0797	EF3030_RS03770	SP_RS03900
SP_0918	EF3030_RS04400	speE
SP_1243	EF3030_RS05240	zwf
#KEGG_pathway_00500
SP_0248	EF3030_RS01245	SP_RS01205
SP_0249	EF3030_RS01250	SP_RS01210
SP_0250	EF3030_RS01255	SP_RS01215
SP_0265	EF3030_RS01325	bglA
SP_0578	EF3030_RS02735	SP_RS02860
SP_0668	EF3030_RS03145	SP_RS03280
SP_0758	EF3030_RS03565	SP_RS03710
SP_0760	EF3030_RS03570	SP_RS03715
SP_1118	EF3030_RS05760	pulA
SP_1121	EF3030_RS05745	glgB
SP_1122	EF3030_RS05740	SP_RS05555
SP_1123	EF3030_RS05735	glgD
SP_1124	EF3030_RS05730	glgA
SP_1382	EF3030_RS06445	SP_RS06775
SP_1498	EF3030_RS07020	SP_RS07375
SP_1721	EF3030_RS08125	scrK
SP_1722	EF3030_RS08130	SP_RS08520
SP_1724	EF3030_RS08140	SP_RS08530
SP_1795	EF3030_RS08575	SP_RS08910
SP_1883	EF3030_RS09040	treC
SP_1884	EF3030_RS09050	treP
SP_1894	EF3030_RS09105	gtfA
SP_2021	EF3030_RS09900	SP_RS10225
SP_2022	EF3030_RS09905	SP_RS10230
SP_2023	EF3030_RS09910	SP_RS10235
SP_2024	EF3030_RS09915	SP_RS10240
SP_2070	EF3030_RS10215	SP_RS10545
SP_2092	EF3030_RS10320	galU
SP_2106	EF3030_RS10390	glgP
SP_2107	EF3030_RS10395	SP_2107
#KEGG_pathway_00511
SP_0057	EF3030_RS00320	strH
SP_0648	EF3030_RS03050	bgaA
SP_0965	EF3030_RS04645	SP_RS04785
SP_1654	EF3030_RS07785	SP_RS08165
SP_1687	EF3030_RS07950	nanB
SP_2141	EF3030_RS10575	SP_RS10925
SP_2143	EF3030_RS10585	SP_RS10935
SP_2146	EF3030_RS10600	SP_RS10950
#KEGG_pathway_00520
SP_0057	EF3030_RS00320	strH
SP_0062	EF3030_RS00340	SP_RS00345
SP_0063	EF3030_RS00345	SP_RS00350
SP_0064	EF3030_RS00350	SP_RS00355
SP_0266	EF3030_RS01330	glmS
SP_0282	EF3030_RS01420	SP_RS01385
SP_0283	EF3030_RS01425	SP_RS01390
SP_0284	EF3030_RS01430	SP_RS01395
SP_0668	EF3030_RS03145	SP_RS03280
SP_0736	EF3030_RS03460	manA
SP_0988	EF3030_RS04765	glmU
SP_1081	EF3030_RS05930	SP_RS05345
SP_1122	EF3030_RS05740	SP_RS05555
SP_1123	EF3030_RS05735	glgD
SP_1390	EF3030_RS06485	murB
SP_1415	EF3030_RS06610	SP_RS06935
SP_1498	EF3030_RS07020	SP_RS07375
SP_1559	EF3030_RS07345	glmM
SP_1607	EF3030_RS07575	galE
SP_1676	EF3030_RS07895	SP_RS08280
SP_1684	EF3030_RS07935	SP_RS08320
SP_1685	EF3030_RS07940	SP_RS08325
SP_1721	EF3030_RS08125	scrK
SP_1837	EF3030_RS08805	SP_RS09110
SP_1852	EF3030_RS08885	SP_RS09190
SP_1853	EF3030_RS08890	SP_RS09195
SP_1867	EF3030_RS08960	galE
SP_1966	EF3030_RS09540	murA
SP_2056	EF3030_RS10065	nagA
SP_2070	EF3030_RS10215	SP_RS10545
SP_2092	EF3030_RS10320	galU
SP_2141	EF3030_RS10575	SP_RS10925
#KEGG_pathway_00521
SP_0668	EF3030_RS03145	SP_RS03280
SP_1403	EF3030_RS06545	SP_RS06875
SP_1498	EF3030_RS07020	SP_RS07375
#KEGG_pathway_00541
SP_0103	EF3030_RS00515	SP_RS00520
SP_0736	EF3030_RS03460	manA
SP_0988	EF3030_RS04765	glmU
SP_1607	EF3030_RS07575	galE
SP_1867	EF3030_RS08960	galE
SP_2092	EF3030_RS10320	galU
#KEGG_pathway_00550
SP_0261	EF3030_RS01305	SP_RS01280
SP_0336	EF3030_RS01625	pbp2X
SP_0337	EF3030_RS01630	mraY
SP_0369	EF3030_RS01785	pbp1a
SP_0457	EF3030_RS02235	SP_RS02255
SP_0615	EF3030_RS02895	murM
SP_0616	EF3030_RS02900	murN
SP_0629	EF3030_RS02965	ldcB
SP_0688	EF3030_RS03235	murD
SP_0689	EF3030_RS03240	SP_RS03375
SP_0968	EF3030_RS04660	SP_RS04800
SP_1081	EF3030_RS05930	SP_RS05345
SP_1390	EF3030_RS06485	murB
SP_1521	EF3030_RS07140	murC
SP_1530	EF3030_RS07190	SP_RS07535
SP_1589	EF3030_RS07485	murT
SP_1590	EF3030_RS07490	gatD
SP_1670	EF3030_RS07865	murF
SP_1671	EF3030_RS07870	SP_RS08255
SP_1673	EF3030_RS07880	pbp2b
SP_1966	EF3030_RS09540	murA
SP_2010	EF3030_RS09845	pbp2a
SP_2099	EF3030_RS10350	pbp1b
#KEGG_pathway_00552
SP_0102	EF3030_RS00510	SP_RS00515
SP_0103	EF3030_RS00515	SP_RS00520
SP_0457	EF3030_RS02235	SP_RS02255
SP_1075	EF3030_RS05965	cpoA
SP_1076	EF3030_RS05960	SP_RS05320
SP_1267	EF3030_RS06085	SP_RS06210
SP_1269	EF3030_RS06095	licA
SP_1273	EF3030_RS06115	SP_RS06240
SP_1274	EF3030_RS06120	SP_RS06245
SP_1364	EF3030_RS06355	SP_RS06680
SP_1365	EF3030_RS06360	SP_RS06685
SP_1366	EF3030_RS06365	SP_RS06690
SP_1367	EF3030_RS06370	SP_RS06695
SP_1368	EF3030_RS06375	psr
SP_1837	EF3030_RS08805	SP_RS09110
SP_1838	EF3030_RS08810	SP_RS09115
SP_1893	EF3030_RS09095	SP_RS09400
SP_1942	EF3030_RS09460	SP_RS09760
SP_2173	EF3030_RS10740	dltD
SP_2174	EF3030_RS10745	dltC
SP_2176	EF3030_RS10755	dltA
#KEGG_pathway_00561
SP_0037	EF3030_RS00215	plsX
SP_0253	EF3030_RS01270	SP_RS01230
SP_0851	EF3030_RS04015	plsY
SP_1076	EF3030_RS05960	SP_RS05320
SP_1624	EF3030_RS07625	SP_RS08010
SP_1898	EF3030_RS09125	SP_RS09430
SP_2186	EF3030_RS10805	glpK
#KEGG_pathway_00562
SP_1403	EF3030_RS06545	SP_RS06875
SP_1574	EF3030_RS07420	tpiA
#KEGG_pathway_00564
SP_0199	EF3030_RS01005	cls
SP_0262	EF3030_RS01310	SP_RS01285
SP_0851	EF3030_RS04015	plsY
SP_0994	EF3030_RS04795	SP_RS04930
SP_1624	EF3030_RS07625	SP_RS08010
SP_2091	EF3030_RS10315	SP_RS10645
SP_2185	EF3030_RS10800	glpO
SP_2222	EF3030_RS11005	pgsA
#KEGG_pathway_00600
SP_0057	EF3030_RS00320	strH
SP_0648	EF3030_RS03050	bgaA
SP_1687	EF3030_RS07950	nanB
SP_1898	EF3030_RS09125	SP_RS09430
SP_2141	EF3030_RS10575	SP_RS10925
#KEGG_pathway_00620
SP_0285	EF3030_RS01435	adhP
SP_0423	EF3030_RS02070	accB
SP_0425	EF3030_RS02080	accC
SP_0426	EF3030_RS02085	accD
SP_0427	EF3030_RS02090	SP_RS02110
SP_0459	EF3030_RS02260	pflB
SP_0730	EF3030_RS03435	spxB
SP_0897	EF3030_RS04275	pyk
SP_0962	EF3030_RS04630	SP_RS04770
SP_1068	EF3030_RS06000	ppc
SP_1100	EF3030_RS05840	pta
SP_1161	EF3030_RS05625	lpdA
SP_1162	EF3030_RS05620	SP_RS05730
SP_1163	EF3030_RS05615	SP_RS05735
SP_1164	EF3030_RS05610	SP_RS05740
SP_1220	EF3030_RS05345	SP_RS05980
SP_1258	EF3030_RS05160	SP_1258
SP_1646	EF3030_RS07740	SP_RS08125
SP_1974	EF3030_RS09585	SP_RS09925
SP_2026	EF3030_RS09920	adhE
SP_2044	EF3030_RS10005	SP_RS10330
#KEGG_pathway_00625
SP_0285	EF3030_RS01435	adhP
SP_2026	EF3030_RS09920	adhE
#KEGG_pathway_00626
SP_0285	EF3030_RS01435	adhP
SP_2026	EF3030_RS09920	adhE
#KEGG_pathway_00630
SP_0104	EF3030_RS00530	SP_RS00530
SP_0317	EF3030_RS01535	SP_RS01540
SP_0502	EF3030_RS02380	glnA
SP_1024	EF3030_RS04950	glyA
SP_1161	EF3030_RS05625	lpdA
#KEGG_pathway_00640
SP_0253	EF3030_RS01270	SP_RS01230
SP_0423	EF3030_RS02070	accB
SP_0425	EF3030_RS02080	accC
SP_0426	EF3030_RS02085	accD
SP_0427	EF3030_RS02090	SP_RS02110
SP_0459	EF3030_RS02260	pflB
SP_1100	EF3030_RS05840	pta
SP_1161	EF3030_RS05625	lpdA
SP_1220	EF3030_RS05345	SP_RS05980
SP_2044	EF3030_RS10005	SP_RS10330
#KEGG_pathway_00650
SP_0445	EF3030_RS02175	SP_RS02190
SP_0446	EF3030_RS02180	ilvN
SP_0459	EF3030_RS02260	pflB
SP_1392	EF3030_RS06495	budA
SP_1727	EF3030_RS08155	SP_RS08545
SP_2026	EF3030_RS09920	adhE
SP_2055	EF3030_RS10060	SP_RS10390
#KEGG_pathway_00660
SP_0445	EF3030_RS02175	SP_RS02190
SP_0446	EF3030_RS02180	ilvN
SP_1255	EF3030_RS05175	leuD
SP_1392	EF3030_RS06495	budA
#KEGG_pathway_00670
SP_0048	EF3030_RS00270	purN
SP_0050	EF3030_RS00280	purH
SP_0586	EF3030_RS02775	metF
SP_0669	EF3030_RS03150	SP_RS03285
SP_0762	EF3030_RS03580	metK
SP_0825	EF3030_RS03885	SP_RS04035
SP_1024	EF3030_RS04950	glyA
SP_1161	EF3030_RS05625	lpdA
SP_1229	EF3030_RS05305	SP_RS06025
SP_1571	EF3030_RS07405	SP_RS07745
SP_2095	EF3030_RS10330	SP_RS10670
#KEGG_pathway_00680
SP_0605	EF3030_RS02850	SP_RS02975
SP_0896	EF3030_RS04270	pfkA
SP_1024	EF3030_RS04950	glyA
SP_1068	EF3030_RS06000	ppc
SP_1100	EF3030_RS05840	pta
SP_1128	EF3030_RS05710	eno
SP_1655	EF3030_RS07790	SP_RS08170
SP_2044	EF3030_RS10005	SP_RS10330
#KEGG_pathway_00710
SP_0499	EF3030_RS02365	SP_RS02455
SP_0605	EF3030_RS02850	SP_RS02975
SP_0828	EF3030_RS03900	rpiA
SP_1068	EF3030_RS06000	ppc
SP_1574	EF3030_RS07420	tpiA
SP_1983	EF3030_RS09630	rpe
SP_2012	EF3030_RS09860	gap
SP_2030	EF3030_RS09940	tkt
SP_2127	EF3030_RS10510	SP_RS10855
SP_2128	EF3030_RS10515	SP_RS10860
#KEGG_pathway_00720
SP_0423	EF3030_RS02070	accB
SP_0425	EF3030_RS02080	accC
SP_0426	EF3030_RS02085	accD
SP_0427	EF3030_RS02090	SP_RS02110
SP_0586	EF3030_RS02775	metF
SP_0825	EF3030_RS03885	SP_RS04035
SP_1068	EF3030_RS06000	ppc
SP_1100	EF3030_RS05840	pta
SP_1229	EF3030_RS05305	SP_RS06025
SP_2044	EF3030_RS10005	SP_RS10330
#KEGG_pathway_00730
SP_0231	EF3030_RS01155	SP_RS01115
SP_0716	EF3030_RS03350	SP_RS03505
SP_0717	EF3030_RS03365	thiM
SP_0718	EF3030_RS03370	thiE
SP_0722	EF3030_RS03395	tenA
SP_0724	EF3030_RS03405	SP_RS03545
SP_0725	EF3030_RS03410	thiE
SP_0726	EF3030_RS03415	thiD
SP_0880	EF3030_RS04185	SP_RS04340
SP_0881	EF3030_RS04190	thiI
SP_1094	EF3030_RS05870	SP_RS05415
SP_1982	EF3030_RS09625	SP_RS09960
SP_1984	EF3030_RS09635	rsgA
#KEGG_pathway_00740
SP_0175	EF3030_RS00905	ribE
SP_0176	EF3030_RS00910	SP_RS00875
SP_0177	EF3030_RS00915	ribE
SP_0178	EF3030_RS00920	ribD
SP_0286	EF3030_RS01440	SP_RS01405
SP_0717	EF3030_RS03365	thiM
SP_0724	EF3030_RS03405	SP_RS03545
SP_0989	EF3030_RS04770	SP_RS04905
SP_1110	EF3030_RS05800	SP_RS05495
#KEGG_pathway_00750
SP_1467	EF3030_RS06895	pdxT
SP_1468	EF3030_RS06900	pdxS
SP_1598	EF3030_RS07515	SP_RS07875
SP_2066	EF3030_RS10115	thrC
#KEGG_pathway_00760
SP_0831	EF3030_RS03915	SP_RS04065
SP_1098	EF3030_RS05850	SP_RS05435
SP_1420	EF3030_RS06635	nadE
SP_1421	EF3030_RS06640	SP_RS06970
SP_1747	EF3030_RS08260	SP_RS08645
SP_2016	EF3030_RS09875	nadC
#KEGG_pathway_00770
SP_0445	EF3030_RS02175	SP_RS02190
SP_0446	EF3030_RS02180	ilvN
SP_0447	EF3030_RS02185	ilvC
SP_0856	EF3030_RS04030	SP_RS04195
SP_0971	EF3030_RS04675	coaE
SP_1230	EF3030_RS05300	coaB
SP_1231	EF3030_RS05295	coaC
SP_1699	EF3030_RS08010	acpS
SP_1968	EF3030_RS09555	coaD
SP_2126	EF3030_RS10505	ilvD
#KEGG_pathway_00780
SP_0421	EF3030_RS02060	fabG
SP_0422	EF3030_RS02065	fabF
SP_0424	EF3030_RS02075	fabZ
SP_0793	EF3030_RS03750	SP_RS03880
SP_1900	EF3030_RS09135	birA
#KEGG_pathway_00785
SP_1160	EF3030_RS05630	SP_RS05720
SP_1161	EF3030_RS05625	lpdA
SP_1162	EF3030_RS05620	SP_RS05730
SP_1163	EF3030_RS05615	SP_RS05735
SP_1164	EF3030_RS05610	SP_RS05740
#KEGG_pathway_00790
SP_0176	EF3030_RS00910	SP_RS00875
SP_0197	EF3030_RS00995	SP_RS00955
SP_0289	EF3030_RS01455	folP
SP_0290	EF3030_RS01460	SP_RS01425
SP_0291	EF3030_RS01465	folE
SP_0292	EF3030_RS01470	folK
SP_0665	EF3030_RS03130	pabB
SP_1571	EF3030_RS07405	SP_RS07745
SP_1777	EF3030_RS08450	SP_1777
#KEGG_pathway_00900
SP_0261	EF3030_RS01305	SP_RS01280
SP_0381	EF3030_RS01865	mvk
SP_0382	EF3030_RS01870	mvaD
SP_0383	EF3030_RS01875	SP_RS01880
SP_0384	EF3030_RS01880	fni
SP_1205	EF3030_RS05415	SP_RS05920
SP_1726	EF3030_RS08150	SP_RS08540
SP_1727	EF3030_RS08155	SP_RS08545
#KEGG_pathway_00910
SP_0024	EF3030_RS00150	SP_RS00160
SP_0502	EF3030_RS02380	glnA
SP_1306	EF3030_RS06285	gdhA
SP_2151	EF3030_RS10615	arcC
#KEGG_pathway_00920
SP_0589	EF3030_RS02790	cysE
SP_1298	EF3030_RS06260	SP_RS06370
SP_1525	EF3030_RS07160	SP_RS07510
SP_1576	EF3030_RS07430	metA
SP_2210	EF3030_RS10940	cysK
#KEGG_pathway_00970
SP_0254	EF3030_RS01275	leuS
SP_0264	EF3030_RS01320	SP_RS01295
SP_0411	EF3030_RS02010	serS
SP_0436	EF3030_RS02125	gatB
SP_0437	EF3030_RS02130	gatA
SP_0438	EF3030_RS02135	gatC
SP_0568	EF3030_RS02695	SP_RS02790
SP_0579	EF3030_RS02740	pheS
SP_0581	EF3030_RS02750	pheT
SP_0591	EF3030_RS02805	cysS
SP_0713	EF3030_RS03335	lysS
SP_0788	EF3030_RS03720	metG
SP_1383	EF3030_RS06450	alaS
SP_1474	EF3030_RS06935	glyS
SP_1475	EF3030_RS06940	glyQ
SP_1542	EF3030_RS07250	asnS
SP_1631	EF3030_RS07665	thrS
SP_1659	EF3030_RS07810	ileS
SP_1735	EF3030_RS08195	fmt
SP_2069	EF3030_RS10210	gltX
SP_2078	EF3030_RS10255	argS
SP_2100	EF3030_RS10355	tyrS
SP_2114	EF3030_RS10440	aspS
SP_2121	EF3030_RS10480	hisS
SP_2229	EF3030_RS11040	trpS
#KEGG_pathway_00999
SP_0762	EF3030_RS03580	metK
SP_2021	EF3030_RS09900	SP_RS10225
#KEGG_pathway_01100
SP_0012	EF3030_RS00055	hpt
SP_0019	EF3030_RS00120	SP_RS00135
SP_0021	EF3030_RS00135	SP_RS00145
SP_0024	EF3030_RS00150	SP_RS00160
SP_0027	EF3030_RS00170	SP_RS00175
SP_0035	EF3030_RS00205	SP_RS00215
SP_0037	EF3030_RS00215	plsX
SP_0038	EF3030_RS00220	SP_RS00230
SP_0044	EF3030_RS00245	purC
SP_0045	EF3030_RS00255	SP_RS00270
SP_0046	EF3030_RS00260	purF
SP_0047	EF3030_RS00265	purM
SP_0048	EF3030_RS00270	purN
SP_0050	EF3030_RS00280	purH
SP_0051	EF3030_RS00285	purD
SP_0053	EF3030_RS00300	purE
SP_0054	EF3030_RS00305	purK
SP_0056	EF3030_RS00315	purB
SP_0057	EF3030_RS00320	strH
SP_0062	EF3030_RS00340	SP_RS00345
SP_0063	EF3030_RS00345	SP_RS00350
SP_0064	EF3030_RS00350	SP_RS00355
SP_0065	EF3030_RS00355	SP_RS00360
SP_0066	EF3030_RS00360	SP_RS00365
SP_0103	EF3030_RS00515	SP_RS00520
SP_0104	EF3030_RS00530	SP_RS00530
SP_0105	EF3030_RS00535	sdaAA
SP_0106	EF3030_RS00540	sdaAB
SP_0150	EF3030_RS00830	SP_RS00775
SP_0175	EF3030_RS00905	ribE
SP_0176	EF3030_RS00910	SP_RS00875
SP_0177	EF3030_RS00915	ribE
SP_0178	EF3030_RS00920	ribD
SP_0197	EF3030_RS00995	SP_RS00955
SP_0199	EF3030_RS01005	cls
SP_0202	EF3030_RS01020	nrdD
SP_0231	EF3030_RS01155	SP_RS01115
SP_0253	EF3030_RS01270	SP_RS01230
SP_0262	EF3030_RS01310	SP_RS01285
SP_0266	EF3030_RS01330	glmS
SP_0282	EF3030_RS01420	SP_RS01385
SP_0283	EF3030_RS01425	SP_RS01390
SP_0284	EF3030_RS01430	SP_RS01395
SP_0285	EF3030_RS01435	adhP
SP_0286	EF3030_RS01440	SP_RS01405
SP_0289	EF3030_RS01455	folP
SP_0290	EF3030_RS01460	SP_RS01425
SP_0291	EF3030_RS01465	folE
SP_0292	EF3030_RS01470	folK
SP_0313	EF3030_RS01510	SP_RS01525
SP_0317	EF3030_RS01535	SP_RS01540
SP_0318	EF3030_RS01540	SP_RS01545
SP_0321	EF3030_RS01555	SP_RS01560
SP_0323	EF3030_RS01565	SP_RS01570
SP_0324	EF3030_RS01570	SP_RS01575
SP_0325	EF3030_RS01575	SP_RS01580
SP_0336	EF3030_RS01625	pbp2X
SP_0337	EF3030_RS01630	mraY
SP_0340	EF3030_RS01645	SP_RS01655
SP_0369	EF3030_RS01785	pbp1a
SP_0375	EF3030_RS01820	gndA
SP_0381	EF3030_RS01865	mvk
SP_0382	EF3030_RS01870	mvaD
SP_0383	EF3030_RS01875	SP_RS01880
SP_0384	EF3030_RS01880	fni
SP_0394	EF3030_RS01935	SP_RS01955
SP_0396	EF3030_RS01945	SP_RS01965
SP_0397	EF3030_RS01950	SP_RS01970
SP_0413	EF3030_RS02020	SP_RS02045
SP_0417	EF3030_RS02040	SP_RS02060
SP_0418	EF3030_RS02045	SP_RS02065
SP_0419	EF3030_RS02050	fabK
SP_0420	EF3030_RS02055	fabD
SP_0421	EF3030_RS02060	fabG
SP_0422	EF3030_RS02065	fabF
SP_0423	EF3030_RS02070	accB
SP_0424	EF3030_RS02075	fabZ
SP_0425	EF3030_RS02080	accC
SP_0426	EF3030_RS02085	accD
SP_0427	EF3030_RS02090	SP_RS02110
SP_0436	EF3030_RS02125	gatB
SP_0437	EF3030_RS02130	gatA
SP_0438	EF3030_RS02135	gatC
SP_0445	EF3030_RS02175	SP_RS02190
SP_0446	EF3030_RS02180	ilvN
SP_0447	EF3030_RS02185	ilvC
SP_0450	EF3030_RS02200	ilvA
SP_0459	EF3030_RS02260	pflB
SP_0478	EF3030_RS02285	SP_RS02360
SP_0494	EF3030_RS02350	SP_RS02435
SP_0499	EF3030_RS02365	SP_RS02455
SP_0502	EF3030_RS02380	glnA
SP_0585	EF3030_RS02770	metE
SP_0586	EF3030_RS02775	metF
SP_0589	EF3030_RS02790	cysE
SP_0605	EF3030_RS02850	SP_RS02975
SP_0615	EF3030_RS02895	murM
SP_0616	EF3030_RS02900	murN
SP_0629	EF3030_RS02965	ldcB
SP_0648	EF3030_RS03050	bgaA
SP_0668	EF3030_RS03145	SP_RS03280
SP_0669	EF3030_RS03150	SP_RS03285
SP_0671	EF3030_RS03160	miaA
SP_0688	EF3030_RS03235	murD
SP_0689	EF3030_RS03240	SP_RS03375
SP_0701	EF3030_RS03280	pyrF
SP_0702	EF3030_RS03285	pyrE
SP_0716	EF3030_RS03350	SP_RS03505
SP_0717	EF3030_RS03365	thiM
SP_0718	EF3030_RS03370	thiE
SP_0722	EF3030_RS03395	tenA
SP_0724	EF3030_RS03405	SP_RS03545
SP_0725	EF3030_RS03410	thiE
SP_0726	EF3030_RS03415	thiD
SP_0730	EF3030_RS03435	spxB
SP_0736	EF3030_RS03460	manA
SP_0744	EF3030_RS03495	SP_RS03645
SP_0745	EF3030_RS03500	upp
SP_0760	EF3030_RS03570	SP_RS03715
SP_0762	EF3030_RS03580	metK
SP_0764	EF3030_RS03590	SP_RS03730
SP_0784	EF3030_RS03700	gor
SP_0788	EF3030_RS03720	metG
SP_0793	EF3030_RS03750	SP_RS03880
SP_0797	EF3030_RS03770	SP_RS03900
SP_0825	EF3030_RS03885	SP_RS04035
SP_0828	EF3030_RS03900	rpiA
SP_0829	EF3030_RS03905	SP_RS04055
SP_0831	EF3030_RS03915	SP_RS04065
SP_0842	EF3030_RS03975	SP_RS04120
SP_0843	EF3030_RS03980	deoC
SP_0851	EF3030_RS04015	plsY
SP_0856	EF3030_RS04030	SP_RS04195
SP_0864	EF3030_RS04080	SP_RS04255
SP_0869	EF3030_RS04105	SP_RS04280
SP_0876	EF3030_RS04165	pfkB
SP_0877	EF3030_RS04170	SP_RS04325
SP_0880	EF3030_RS04185	SP_RS04340
SP_0881	EF3030_RS04190	thiI
SP_0896	EF3030_RS04270	pfkA
SP_0897	EF3030_RS04275	pyk
SP_0916	EF3030_RS04390	SP_RS04525
SP_0918	EF3030_RS04400	speE
SP_0919	EF3030_RS04405	SP_RS04545
SP_0920	EF3030_RS04410	nspC
SP_0921	EF3030_RS04415	aguA
SP_0922	EF3030_RS04420	aguB
SP_0931	EF3030_RS04465	proB
SP_0932	EF3030_RS04470	SP_RS04610
SP_0933	EF3030_RS04475	proC
SP_0935	EF3030_RS04480	tmk
SP_0944	EF3030_RS04530	pyrH
SP_0962	EF3030_RS04630	SP_RS04770
SP_0963	EF3030_RS04635	SP_RS04775
SP_0964	EF3030_RS04640	SP_RS04780
SP_0971	EF3030_RS04675	coaE
SP_0988	EF3030_RS04765	glmU
SP_0989	EF3030_RS04770	SP_RS04905
SP_0991	EF3030_RS04780	SP_RS04915
SP_1009	EF3030_RS04870	hemH
SP_1013	EF3030_RS04905	SP_RS05030
SP_1014	EF3030_RS04910	dapA
SP_1017	EF3030_RS04920	SP_RS05050
SP_1018	EF3030_RS04925	SP_RS05055
SP_1024	EF3030_RS04950	glyA
SP_1068	EF3030_RS06000	ppc
SP_1076	EF3030_RS05960	SP_RS05320
SP_1081	EF3030_RS05930	SP_RS05345
SP_1094	EF3030_RS05870	SP_RS05415
SP_1095	EF3030_RS05865	SP_RS05420
SP_1097	EF3030_RS05855	SP_RS05430
SP_1098	EF3030_RS05850	SP_RS05435
SP_1100	EF3030_RS05840	pta
SP_1110	EF3030_RS05800	SP_RS05495
SP_1118	EF3030_RS05760	pulA
SP_1119	EF3030_RS05755	SP_RS05545
SP_1121	EF3030_RS05745	glgB
SP_1122	EF3030_RS05740	SP_RS05555
SP_1123	EF3030_RS05735	glgD
SP_1124	EF3030_RS05730	glgA
SP_1128	EF3030_RS05710	eno
SP_1160	EF3030_RS05630	SP_RS05720
SP_1161	EF3030_RS05625	lpdA
SP_1162	EF3030_RS05620	SP_RS05730
SP_1163	EF3030_RS05615	SP_RS05735
SP_1164	EF3030_RS05610	SP_RS05740
SP_1167	EF3030_RS05595	SP_RS05755
SP_1171	EF3030_RS05575	SP_RS05775
SP_1179	EF3030_RS05535	nrdE
SP_1180	EF3030_RS05530	nrdF
SP_1184	EF3030_RS05510	lacG
SP_1185	EF3030_RS05500	SP_RS05830
SP_1186	EF3030_RS05495	SP_RS05835
SP_1190	EF3030_RS05485	lacD
SP_1191	EF3030_RS05480	SP_RS05855
SP_1192	EF3030_RS05475	lacB
SP_1193	EF3030_RS05470	lacA
SP_1205	EF3030_RS05415	SP_RS05920
SP_1208	EF3030_RS05400	udk
SP_1220	EF3030_RS05345	SP_RS05980
SP_1229	EF3030_RS05305	SP_RS06025
SP_1231	EF3030_RS05295	coaC
SP_1243	EF3030_RS05240	zwf
SP_1249	EF3030_RS05200	SP_RS06125
SP_1255	EF3030_RS05175	leuD
SP_1258	EF3030_RS05160	SP_1258
SP_1270	EF3030_RS06100	SP_RS06225
SP_1271	EF3030_RS06105	SP_RS06230
SP_1275	EF3030_RS06125	carB
SP_1276	EF3030_RS06130	SP_RS06255
SP_1277	EF3030_RS06135	SP_RS06260
SP_1278	EF3030_RS06140	pyrR
SP_1296	EF3030_RS06250	SP_RS06360
SP_1298	EF3030_RS06260	SP_RS06370
SP_1306	EF3030_RS06285	gdhA
SP_1356	EF3030_RS06310	SP_RS06635
SP_1360	EF3030_RS06335	thrB
SP_1361	EF3030_RS06340	SP_RS06665
SP_1369	EF3030_RS06380	pheA
SP_1370	EF3030_RS06385	SP_RS06715
SP_1371	EF3030_RS06390	aroA
SP_1373	EF3030_RS06400	SP_RS06730
SP_1374	EF3030_RS06405	aroC
SP_1375	EF3030_RS06410	aroB
SP_1377	EF3030_RS06420	aroD
SP_1382	EF3030_RS06445	SP_RS06775
SP_1390	EF3030_RS06485	murB
SP_1403	EF3030_RS06545	SP_RS06875
SP_1415	EF3030_RS06610	SP_RS06935
SP_1420	EF3030_RS06635	nadE
SP_1421	EF3030_RS06640	SP_RS06970
SP_1445	EF3030_RS06770	guaA
SP_1467	EF3030_RS06895	pdxT
SP_1468	EF3030_RS06900	pdxS
SP_1498	EF3030_RS07020	SP_RS07375
SP_1506	EF3030_RS07060	SP_RS07415
SP_1507	EF3030_RS07065	SP_RS07420
SP_1508	EF3030_RS07070	atpD
SP_1509	EF3030_RS07075	SP_RS07430
SP_1510	EF3030_RS07080	atpA
SP_1511	EF3030_RS07085	SP_RS07440
SP_1512	EF3030_RS07090	atpF
SP_1513	EF3030_RS07095	atpB
SP_1514	EF3030_RS07100	SP_RS07455
SP_1521	EF3030_RS07140	murC
SP_1524	EF3030_RS07155	SP_RS07505
SP_1525	EF3030_RS07160	SP_RS07510
SP_1530	EF3030_RS07190	SP_RS07535
SP_1544	EF3030_RS07255	SP_RS07605
SP_1555	EF3030_RS07330	dapB
SP_1559	EF3030_RS07345	glmM
SP_1571	EF3030_RS07405	SP_RS07745
SP_1574	EF3030_RS07420	tpiA
SP_1576	EF3030_RS07430	metA
SP_1577	EF3030_RS07435	SP_RS07775
SP_1589	EF3030_RS07485	murT
SP_1590	EF3030_RS07490	gatD
SP_1598	EF3030_RS07515	SP_RS07875
SP_1603	EF3030_RS07545	cmk
SP_1607	EF3030_RS07575	galE
SP_1624	EF3030_RS07625	SP_RS08010
SP_1645	EF3030_RS07735	SP_RS08110
SP_1646	EF3030_RS07740	SP_RS08125
SP_1655	EF3030_RS07790	SP_RS08170
SP_1670	EF3030_RS07865	murF
SP_1671	EF3030_RS07870	SP_RS08255
SP_1673	EF3030_RS07880	pbp2b
SP_1676	EF3030_RS07895	SP_RS08280
SP_1684	EF3030_RS07935	SP_RS08320
SP_1685	EF3030_RS07940	SP_RS08325
SP_1687	EF3030_RS07950	nanB
SP_1698	EF3030_RS08005	alr
SP_1699	EF3030_RS08010	acpS
SP_1700	EF3030_RS08015	SP_RS08405
SP_1701	EF3030_RS08020	SP_RS08410
SP_1721	EF3030_RS08125	scrK
SP_1724	EF3030_RS08140	SP_RS08530
SP_1727	EF3030_RS08155	SP_RS08545
SP_1735	EF3030_RS08195	fmt
SP_1738	EF3030_RS08210	gmk
SP_1747	EF3030_RS08260	SP_RS08645
SP_1777	EF3030_RS08450	SP_1777
SP_1795	EF3030_RS08575	SP_RS08910
SP_1811	EF3030_RS08710	trpA
SP_1812	EF3030_RS08715	trpB
SP_1813	EF3030_RS08720	SP_RS09000
SP_1814	EF3030_RS08725	trpC
SP_1815	EF3030_RS08730	trpD
SP_1816	EF3030_RS08735	SP_RS09015
SP_1817	EF3030_RS08740	trpE
SP_1847	EF3030_RS08860	SP_RS09165
SP_1852	EF3030_RS08885	SP_RS09190
SP_1853	EF3030_RS08890	SP_RS09195
SP_1867	EF3030_RS08960	galE
SP_1880	EF3030_RS09025	SP_RS09325
SP_1881	EF3030_RS09030	racE
SP_1883	EF3030_RS09040	treC
SP_1894	EF3030_RS09105	gtfA
SP_1898	EF3030_RS09125	SP_RS09430
SP_1900	EF3030_RS09135	birA
SP_1909	EF3030_RS09300	SP_RS09600
SP_1959	EF3030_RS09505	ndk
SP_1966	EF3030_RS09540	murA
SP_1968	EF3030_RS09555	coaD
SP_1970	EF3030_RS09565	asnA
SP_1974	EF3030_RS09585	SP_RS09925
SP_1978	EF3030_RS09600	SP_RS09940
SP_1982	EF3030_RS09625	SP_RS09960
SP_1983	EF3030_RS09630	rpe
SP_1984	EF3030_RS09635	rsgA
SP_1994	EF3030_RS09690	SP_RS10020
SP_1998	EF3030_RS09710	SP_RS10040
SP_2010	EF3030_RS09845	pbp2a
SP_2012	EF3030_RS09860	gap
SP_2016	EF3030_RS09875	nadC
SP_2021	EF3030_RS09900	SP_RS10225
SP_2026	EF3030_RS09920	adhE
SP_2030	EF3030_RS09940	tkt
SP_2031	EF3030_RS09945	ulaG
SP_2033	EF3030_RS09955	SP_RS10280
SP_2034	EF3030_RS09960	SP_RS10285
SP_2035	EF3030_RS09965	SP_RS10290
SP_2036	EF3030_RS09970	SP_RS10295
SP_2037	EF3030_RS09975	SP_RS10300
SP_2038	EF3030_RS09980	SP_RS10305
SP_2044	EF3030_RS10005	SP_RS10330
SP_2055	EF3030_RS10060	SP_RS10390
SP_2056	EF3030_RS10065	nagA
SP_2066	EF3030_RS10115	thrC
SP_2069	EF3030_RS10210	gltX
SP_2070	EF3030_RS10215	SP_RS10545
SP_2092	EF3030_RS10320	galU
SP_2095	EF3030_RS10330	SP_RS10670
SP_2096	EF3030_RS10335	SP_RS10675
SP_2097	EF3030_RS10340	dapD
SP_2099	EF3030_RS10350	pbp1b
SP_2106	EF3030_RS10390	glgP
SP_2107	EF3030_RS10395	SP_2107
SP_2126	EF3030_RS10505	ilvD
SP_2127	EF3030_RS10510	SP_RS10855
SP_2128	EF3030_RS10515	SP_RS10860
SP_2129	EF3030_RS10520	SP_RS10865
SP_2130	EF3030_RS10525	SP_RS10870
SP_2141	EF3030_RS10575	SP_RS10925
SP_2148	EF3030_RS10605	arcA
SP_2150	EF3030_RS10610	argF
SP_2151	EF3030_RS10615	arcC
SP_2158	EF3030_RS10660	SP_RS11010
SP_2174	EF3030_RS10745	dltC
SP_2176	EF3030_RS10755	dltA
SP_2186	EF3030_RS10805	glpK
SP_2210	EF3030_RS10940	cysK
SP_2222	EF3030_RS11005	pgsA
SP_2228	EF3030_RS11035	guaB
#KEGG_pathway_01110
SP_0012	EF3030_RS00055	hpt
SP_0027	EF3030_RS00170	SP_RS00175
SP_0035	EF3030_RS00205	SP_RS00215
SP_0037	EF3030_RS00215	plsX
SP_0038	EF3030_RS00220	SP_RS00230
SP_0044	EF3030_RS00245	purC
SP_0045	EF3030_RS00255	SP_RS00270
SP_0046	EF3030_RS00260	purF
SP_0047	EF3030_RS00265	purM
SP_0048	EF3030_RS00270	purN
SP_0050	EF3030_RS00280	purH
SP_0051	EF3030_RS00285	purD
SP_0053	EF3030_RS00300	purE
SP_0054	EF3030_RS00305	purK
SP_0056	EF3030_RS00315	purB
SP_0066	EF3030_RS00360	SP_RS00365
SP_0104	EF3030_RS00530	SP_RS00530
SP_0105	EF3030_RS00535	sdaAA
SP_0106	EF3030_RS00540	sdaAB
SP_0175	EF3030_RS00905	ribE
SP_0176	EF3030_RS00910	SP_RS00875
SP_0177	EF3030_RS00915	ribE
SP_0178	EF3030_RS00920	ribD
SP_0231	EF3030_RS01155	SP_RS01115
SP_0261	EF3030_RS01305	SP_RS01280
SP_0262	EF3030_RS01310	SP_RS01285
SP_0285	EF3030_RS01435	adhP
SP_0286	EF3030_RS01440	SP_RS01405
SP_0375	EF3030_RS01820	gndA
SP_0381	EF3030_RS01865	mvk
SP_0382	EF3030_RS01870	mvaD
SP_0383	EF3030_RS01875	SP_RS01880
SP_0384	EF3030_RS01880	fni
SP_0413	EF3030_RS02020	SP_RS02045
SP_0418	EF3030_RS02045	SP_RS02065
SP_0420	EF3030_RS02055	fabD
SP_0421	EF3030_RS02060	fabG
SP_0423	EF3030_RS02070	accB
SP_0425	EF3030_RS02080	accC
SP_0426	EF3030_RS02085	accD
SP_0427	EF3030_RS02090	SP_RS02110
SP_0445	EF3030_RS02175	SP_RS02190
SP_0446	EF3030_RS02180	ilvN
SP_0447	EF3030_RS02185	ilvC
SP_0450	EF3030_RS02200	ilvA
SP_0499	EF3030_RS02365	SP_RS02455
SP_0502	EF3030_RS02380	glnA
SP_0585	EF3030_RS02770	metE
SP_0589	EF3030_RS02790	cysE
SP_0605	EF3030_RS02850	SP_RS02975
SP_0668	EF3030_RS03145	SP_RS03280
SP_0671	EF3030_RS03160	miaA
SP_0736	EF3030_RS03460	manA
SP_0762	EF3030_RS03580	metK
SP_0793	EF3030_RS03750	SP_RS03880
SP_0828	EF3030_RS03900	rpiA
SP_0831	EF3030_RS03915	SP_RS04065
SP_0851	EF3030_RS04015	plsY
SP_0856	EF3030_RS04030	SP_RS04195
SP_0896	EF3030_RS04270	pfkA
SP_0897	EF3030_RS04275	pyk
SP_0916	EF3030_RS04390	SP_RS04525
SP_0918	EF3030_RS04400	speE
SP_0919	EF3030_RS04405	SP_RS04545
SP_0920	EF3030_RS04410	nspC
SP_0921	EF3030_RS04415	aguA
SP_0922	EF3030_RS04420	aguB
SP_0931	EF3030_RS04465	proB
SP_0932	EF3030_RS04470	SP_RS04610
SP_0933	EF3030_RS04475	proC
SP_0965	EF3030_RS04645	SP_RS04785
SP_1009	EF3030_RS04870	hemH
SP_1013	EF3030_RS04905	SP_RS05030
SP_1014	EF3030_RS04910	dapA
SP_1024	EF3030_RS04950	glyA
SP_1095	EF3030_RS05865	SP_RS05420
SP_1110	EF3030_RS05800	SP_RS05495
SP_1118	EF3030_RS05760	pulA
SP_1121	EF3030_RS05745	glgB
SP_1122	EF3030_RS05740	SP_RS05555
SP_1123	EF3030_RS05735	glgD
SP_1124	EF3030_RS05730	glgA
SP_1128	EF3030_RS05710	eno
SP_1161	EF3030_RS05625	lpdA
SP_1162	EF3030_RS05620	SP_RS05730
SP_1163	EF3030_RS05615	SP_RS05735
SP_1164	EF3030_RS05610	SP_RS05740
SP_1205	EF3030_RS05415	SP_RS05920
SP_1220	EF3030_RS05345	SP_RS05980
SP_1243	EF3030_RS05240	zwf
SP_1255	EF3030_RS05175	leuD
SP_1258	EF3030_RS05160	SP_1258
SP_1275	EF3030_RS06125	carB
SP_1276	EF3030_RS06130	SP_RS06255
SP_1296	EF3030_RS06250	SP_RS06360
SP_1360	EF3030_RS06335	thrB
SP_1361	EF3030_RS06340	SP_RS06665
SP_1369	EF3030_RS06380	pheA
SP_1370	EF3030_RS06385	SP_RS06715
SP_1371	EF3030_RS06390	aroA
SP_1373	EF3030_RS06400	SP_RS06730
SP_1374	EF3030_RS06405	aroC
SP_1375	EF3030_RS06410	aroB
SP_1377	EF3030_RS06420	aroD
SP_1382	EF3030_RS06445	SP_RS06775
SP_1392	EF3030_RS06495	budA
SP_1403	EF3030_RS06545	SP_RS06875
SP_1498	EF3030_RS07020	SP_RS07375
SP_1506	EF3030_RS07060	SP_RS07415
SP_1524	EF3030_RS07155	SP_RS07505
SP_1525	EF3030_RS07160	SP_RS07510
SP_1555	EF3030_RS07330	dapB
SP_1574	EF3030_RS07420	tpiA
SP_1576	EF3030_RS07430	metA
SP_1624	EF3030_RS07625	SP_RS08010
SP_1655	EF3030_RS07790	SP_RS08170
SP_1695	EF3030_RS07985	SP_RS08380
SP_1699	EF3030_RS08010	acpS
SP_1700	EF3030_RS08015	SP_RS08405
SP_1701	EF3030_RS08020	SP_RS08410
SP_1721	EF3030_RS08125	scrK
SP_1724	EF3030_RS08140	SP_RS08530
SP_1726	EF3030_RS08150	SP_RS08540
SP_1727	EF3030_RS08155	SP_RS08545
SP_1795	EF3030_RS08575	SP_RS08910
SP_1811	EF3030_RS08710	trpA
SP_1812	EF3030_RS08715	trpB
SP_1813	EF3030_RS08720	SP_RS09000
SP_1814	EF3030_RS08725	trpC
SP_1815	EF3030_RS08730	trpD
SP_1816	EF3030_RS08735	SP_RS09015
SP_1817	EF3030_RS08740	trpE
SP_1847	EF3030_RS08860	SP_RS09165
SP_1959	EF3030_RS09505	ndk
SP_1970	EF3030_RS09565	asnA
SP_1978	EF3030_RS09600	SP_RS09940
SP_1983	EF3030_RS09630	rpe
SP_1994	EF3030_RS09690	SP_RS10020
SP_1998	EF3030_RS09710	SP_RS10040
SP_2012	EF3030_RS09860	gap
SP_2021	EF3030_RS09900	SP_RS10225
SP_2026	EF3030_RS09920	adhE
SP_2030	EF3030_RS09940	tkt
SP_2066	EF3030_RS10115	thrC
SP_2070	EF3030_RS10215	SP_RS10545
SP_2091	EF3030_RS10315	SP_RS10645
SP_2092	EF3030_RS10320	galU
SP_2096	EF3030_RS10335	SP_RS10675
SP_2106	EF3030_RS10390	glgP
SP_2107	EF3030_RS10395	SP_2107
SP_2126	EF3030_RS10505	ilvD
SP_2127	EF3030_RS10510	SP_RS10855
SP_2128	EF3030_RS10515	SP_RS10860
SP_2148	EF3030_RS10605	arcA
SP_2150	EF3030_RS10610	argF
SP_2151	EF3030_RS10615	arcC
SP_2185	EF3030_RS10800	glpO
SP_2210	EF3030_RS10940	cysK
SP_2228	EF3030_RS11035	guaB
#KEGG_pathway_01120
SP_0027	EF3030_RS00170	SP_RS00175
SP_0066	EF3030_RS00360	SP_RS00365
SP_0150	EF3030_RS00830	SP_RS00775
SP_0285	EF3030_RS01435	adhP
SP_0317	EF3030_RS01535	SP_RS01540
SP_0318	EF3030_RS01540	SP_RS01545
SP_0375	EF3030_RS01820	gndA
SP_0413	EF3030_RS02020	SP_RS02045
SP_0423	EF3030_RS02070	accB
SP_0425	EF3030_RS02080	accC
SP_0426	EF3030_RS02085	accD
SP_0427	EF3030_RS02090	SP_RS02110
SP_0459	EF3030_RS02260	pflB
SP_0499	EF3030_RS02365	SP_RS02455
SP_0502	EF3030_RS02380	glnA
SP_0586	EF3030_RS02775	metF
SP_0589	EF3030_RS02790	cysE
SP_0605	EF3030_RS02850	SP_RS02975
SP_0668	EF3030_RS03145	SP_RS03280
SP_0825	EF3030_RS03885	SP_RS04035
SP_0828	EF3030_RS03900	rpiA
SP_0877	EF3030_RS04170	SP_RS04325
SP_0896	EF3030_RS04270	pfkA
SP_0897	EF3030_RS04275	pyk
SP_1013	EF3030_RS04905	SP_RS05030
SP_1014	EF3030_RS04910	dapA
SP_1017	EF3030_RS04920	SP_RS05050
SP_1024	EF3030_RS04950	glyA
SP_1068	EF3030_RS06000	ppc
SP_1095	EF3030_RS05865	SP_RS05420
SP_1100	EF3030_RS05840	pta
SP_1119	EF3030_RS05755	SP_RS05545
SP_1128	EF3030_RS05710	eno
SP_1161	EF3030_RS05625	lpdA
SP_1162	EF3030_RS05620	SP_RS05730
SP_1163	EF3030_RS05615	SP_RS05735
SP_1164	EF3030_RS05610	SP_RS05740
SP_1220	EF3030_RS05345	SP_RS05980
SP_1229	EF3030_RS05305	SP_RS06025
SP_1243	EF3030_RS05240	zwf
SP_1298	EF3030_RS06260	SP_RS06370
SP_1306	EF3030_RS06285	gdhA
SP_1360	EF3030_RS06335	thrB
SP_1361	EF3030_RS06340	SP_RS06665
SP_1498	EF3030_RS07020	SP_RS07375
SP_1506	EF3030_RS07060	SP_RS07415
SP_1555	EF3030_RS07330	dapB
SP_1574	EF3030_RS07420	tpiA
SP_1655	EF3030_RS07790	SP_RS08170
SP_1974	EF3030_RS09585	SP_RS09925
SP_1978	EF3030_RS09600	SP_RS09940
SP_1983	EF3030_RS09630	rpe
SP_2012	EF3030_RS09860	gap
SP_2026	EF3030_RS09920	adhE
SP_2030	EF3030_RS09940	tkt
SP_2031	EF3030_RS09945	ulaG
SP_2033	EF3030_RS09955	SP_RS10280
SP_2034	EF3030_RS09960	SP_RS10285
SP_2035	EF3030_RS09965	SP_RS10290
SP_2036	EF3030_RS09970	SP_RS10295
SP_2037	EF3030_RS09975	SP_RS10300
SP_2038	EF3030_RS09980	SP_RS10305
SP_2044	EF3030_RS10005	SP_RS10330
SP_2066	EF3030_RS10115	thrC
SP_2070	EF3030_RS10215	SP_RS10545
SP_2097	EF3030_RS10340	dapD
SP_2127	EF3030_RS10510	SP_RS10855
SP_2128	EF3030_RS10515	SP_RS10860
SP_2129	EF3030_RS10520	SP_RS10865
SP_2130	EF3030_RS10525	SP_RS10870
SP_2151	EF3030_RS10615	arcC
SP_2158	EF3030_RS10660	SP_RS11010
SP_2210	EF3030_RS10940	cysK
#KEGG_pathway_01200
SP_0027	EF3030_RS00170	SP_RS00175
SP_0105	EF3030_RS00535	sdaAA
SP_0106	EF3030_RS00540	sdaAB
SP_0317	EF3030_RS01535	SP_RS01540
SP_0318	EF3030_RS01540	SP_RS01545
SP_0375	EF3030_RS01820	gndA
SP_0423	EF3030_RS02070	accB
SP_0425	EF3030_RS02080	accC
SP_0426	EF3030_RS02085	accD
SP_0427	EF3030_RS02090	SP_RS02110
SP_0450	EF3030_RS02200	ilvA
SP_0499	EF3030_RS02365	SP_RS02455
SP_0586	EF3030_RS02775	metF
SP_0589	EF3030_RS02790	cysE
SP_0605	EF3030_RS02850	SP_RS02975
SP_0668	EF3030_RS03145	SP_RS03280
SP_0825	EF3030_RS03885	SP_RS04035
SP_0828	EF3030_RS03900	rpiA
SP_0896	EF3030_RS04270	pfkA
SP_0897	EF3030_RS04275	pyk
SP_1024	EF3030_RS04950	glyA
SP_1068	EF3030_RS06000	ppc
SP_1095	EF3030_RS05865	SP_RS05420
SP_1100	EF3030_RS05840	pta
SP_1119	EF3030_RS05755	SP_RS05545
SP_1128	EF3030_RS05710	eno
SP_1161	EF3030_RS05625	lpdA
SP_1162	EF3030_RS05620	SP_RS05730
SP_1163	EF3030_RS05615	SP_RS05735
SP_1164	EF3030_RS05610	SP_RS05740
SP_1229	EF3030_RS05305	SP_RS06025
SP_1243	EF3030_RS05240	zwf
SP_1506	EF3030_RS07060	SP_RS07415
SP_1574	EF3030_RS07420	tpiA
SP_1655	EF3030_RS07790	SP_RS08170
SP_1983	EF3030_RS09630	rpe
SP_2012	EF3030_RS09860	gap
SP_2030	EF3030_RS09940	tkt
SP_2044	EF3030_RS10005	SP_RS10330
SP_2070	EF3030_RS10215	SP_RS10545
SP_2127	EF3030_RS10510	SP_RS10855
SP_2128	EF3030_RS10515	SP_RS10860
SP_2151	EF3030_RS10615	arcC
SP_2210	EF3030_RS10940	cysK
#KEGG_pathway_01210
SP_0413	EF3030_RS02020	SP_RS02045
SP_0445	EF3030_RS02175	SP_RS02190
SP_0446	EF3030_RS02180	ilvN
SP_0447	EF3030_RS02185	ilvC
SP_0856	EF3030_RS04030	SP_RS04195
SP_1013	EF3030_RS04905	SP_RS05030
SP_1161	EF3030_RS05625	lpdA
SP_1162	EF3030_RS05620	SP_RS05730
SP_1163	EF3030_RS05615	SP_RS05735
SP_1164	EF3030_RS05610	SP_RS05740
SP_1255	EF3030_RS05175	leuD
SP_1258	EF3030_RS05160	SP_1258
SP_1392	EF3030_RS06495	budA
SP_1994	EF3030_RS09690	SP_RS10020
SP_2126	EF3030_RS10505	ilvD
#KEGG_pathway_01212
SP_0417	EF3030_RS02040	SP_RS02060
SP_0419	EF3030_RS02050	fabK
SP_0420	EF3030_RS02055	fabD
SP_0421	EF3030_RS02060	fabG
SP_0422	EF3030_RS02065	fabF
SP_0423	EF3030_RS02070	accB
SP_0424	EF3030_RS02075	fabZ
SP_0425	EF3030_RS02080	accC
SP_0426	EF3030_RS02085	accD
SP_0427	EF3030_RS02090	SP_RS02110
SP_0793	EF3030_RS03750	SP_RS03880
#KEGG_pathway_01220
SP_0285	EF3030_RS01435	adhP
SP_1017	EF3030_RS04920	SP_RS05050
SP_2026	EF3030_RS09920	adhE
#KEGG_pathway_01230
SP_0027	EF3030_RS00170	SP_RS00175
SP_0035	EF3030_RS00205	SP_RS00215
SP_0105	EF3030_RS00535	sdaAA
SP_0106	EF3030_RS00540	sdaAB
SP_0150	EF3030_RS00830	SP_RS00775
SP_0340	EF3030_RS01645	SP_RS01655
SP_0413	EF3030_RS02020	SP_RS02045
SP_0445	EF3030_RS02175	SP_RS02190
SP_0446	EF3030_RS02180	ilvN
SP_0447	EF3030_RS02185	ilvC
SP_0450	EF3030_RS02200	ilvA
SP_0499	EF3030_RS02365	SP_RS02455
SP_0502	EF3030_RS02380	glnA
SP_0585	EF3030_RS02770	metE
SP_0589	EF3030_RS02790	cysE
SP_0605	EF3030_RS02850	SP_RS02975
SP_0762	EF3030_RS03580	metK
SP_0828	EF3030_RS03900	rpiA
SP_0856	EF3030_RS04030	SP_RS04195
SP_0896	EF3030_RS04270	pfkA
SP_0897	EF3030_RS04275	pyk
SP_0931	EF3030_RS04465	proB
SP_0932	EF3030_RS04470	SP_RS04610
SP_0933	EF3030_RS04475	proC
SP_0991	EF3030_RS04780	SP_RS04915
SP_1013	EF3030_RS04905	SP_RS05030
SP_1014	EF3030_RS04910	dapA
SP_1024	EF3030_RS04950	glyA
SP_1095	EF3030_RS05865	SP_RS05420
SP_1128	EF3030_RS05710	eno
SP_1255	EF3030_RS05175	leuD
SP_1258	EF3030_RS05160	SP_1258
SP_1296	EF3030_RS06250	SP_RS06360
SP_1360	EF3030_RS06335	thrB
SP_1361	EF3030_RS06340	SP_RS06665
SP_1369	EF3030_RS06380	pheA
SP_1370	EF3030_RS06385	SP_RS06715
SP_1371	EF3030_RS06390	aroA
SP_1373	EF3030_RS06400	SP_RS06730
SP_1374	EF3030_RS06405	aroC
SP_1375	EF3030_RS06410	aroB
SP_1377	EF3030_RS06420	aroD
SP_1524	EF3030_RS07155	SP_RS07505
SP_1525	EF3030_RS07160	SP_RS07510
SP_1555	EF3030_RS07330	dapB
SP_1574	EF3030_RS07420	tpiA
SP_1576	EF3030_RS07430	metA
SP_1655	EF3030_RS07790	SP_RS08170
SP_1700	EF3030_RS08015	SP_RS08405
SP_1701	EF3030_RS08020	SP_RS08410
SP_1811	EF3030_RS08710	trpA
SP_1812	EF3030_RS08715	trpB
SP_1813	EF3030_RS08720	SP_RS09000
SP_1814	EF3030_RS08725	trpC
SP_1815	EF3030_RS08730	trpD
SP_1816	EF3030_RS08735	SP_RS09015
SP_1817	EF3030_RS08740	trpE
SP_1970	EF3030_RS09565	asnA
SP_1978	EF3030_RS09600	SP_RS09940
SP_1983	EF3030_RS09630	rpe
SP_1994	EF3030_RS09690	SP_RS10020
SP_2012	EF3030_RS09860	gap
SP_2030	EF3030_RS09940	tkt
SP_2066	EF3030_RS10115	thrC
SP_2096	EF3030_RS10335	SP_RS10675
SP_2097	EF3030_RS10340	dapD
SP_2126	EF3030_RS10505	ilvD
SP_2127	EF3030_RS10510	SP_RS10855
SP_2128	EF3030_RS10515	SP_RS10860
SP_2150	EF3030_RS10610	argF
SP_2210	EF3030_RS10940	cysK
#KEGG_pathway_01232
SP_0012	EF3030_RS00055	hpt
SP_0019	EF3030_RS00120	SP_RS00135
SP_0021	EF3030_RS00135	SP_RS00145
SP_0056	EF3030_RS00315	purB
SP_0202	EF3030_RS01020	nrdD
SP_0231	EF3030_RS01155	SP_RS01115
SP_0494	EF3030_RS02350	SP_RS02435
SP_0669	EF3030_RS03150	SP_RS03285
SP_0744	EF3030_RS03495	SP_RS03645
SP_0745	EF3030_RS03500	upp
SP_0831	EF3030_RS03915	SP_RS04065
SP_0842	EF3030_RS03975	SP_RS04120
SP_0935	EF3030_RS04480	tmk
SP_0944	EF3030_RS04530	pyrH
SP_1018	EF3030_RS04925	SP_RS05055
SP_1171	EF3030_RS05575	SP_RS05775
SP_1179	EF3030_RS05535	nrdE
SP_1180	EF3030_RS05530	nrdF
SP_1208	EF3030_RS05400	udk
SP_1249	EF3030_RS05200	SP_RS06125
SP_1278	EF3030_RS06140	pyrR
SP_1445	EF3030_RS06770	guaA
SP_1577	EF3030_RS07435	SP_RS07775
SP_1603	EF3030_RS07545	cmk
SP_1738	EF3030_RS08210	gmk
SP_1847	EF3030_RS08860	SP_RS09165
SP_1880	EF3030_RS09025	SP_RS09325
SP_1959	EF3030_RS09505	ndk
SP_2228	EF3030_RS11035	guaB
#KEGG_pathway_01240
SP_0019	EF3030_RS00120	SP_RS00135
SP_0056	EF3030_RS00315	purB
SP_0175	EF3030_RS00905	ribE
SP_0176	EF3030_RS00910	SP_RS00875
SP_0177	EF3030_RS00915	ribE
SP_0178	EF3030_RS00920	ribD
SP_0197	EF3030_RS00995	SP_RS00955
SP_0231	EF3030_RS01155	SP_RS01115
SP_0286	EF3030_RS01440	SP_RS01405
SP_0289	EF3030_RS01455	folP
SP_0290	EF3030_RS01460	SP_RS01425
SP_0291	EF3030_RS01465	folE
SP_0292	EF3030_RS01470	folK
SP_0421	EF3030_RS02060	fabG
SP_0422	EF3030_RS02065	fabF
SP_0424	EF3030_RS02075	fabZ
SP_0494	EF3030_RS02350	SP_RS02435
SP_0665	EF3030_RS03130	pabB
SP_0701	EF3030_RS03280	pyrF
SP_0702	EF3030_RS03285	pyrE
SP_0716	EF3030_RS03350	SP_RS03505
SP_0717	EF3030_RS03365	thiM
SP_0718	EF3030_RS03370	thiE
SP_0722	EF3030_RS03395	tenA
SP_0724	EF3030_RS03405	SP_RS03545
SP_0725	EF3030_RS03410	thiE
SP_0726	EF3030_RS03415	thiD
SP_0736	EF3030_RS03460	manA
SP_0762	EF3030_RS03580	metK
SP_0764	EF3030_RS03590	SP_RS03730
SP_0793	EF3030_RS03750	SP_RS03880
SP_0825	EF3030_RS03885	SP_RS04035
SP_0856	EF3030_RS04030	SP_RS04195
SP_0880	EF3030_RS04185	SP_RS04340
SP_0881	EF3030_RS04190	thiI
SP_0944	EF3030_RS04530	pyrH
SP_0963	EF3030_RS04635	SP_RS04775
SP_0964	EF3030_RS04640	SP_RS04780
SP_0971	EF3030_RS04675	coaE
SP_1009	EF3030_RS04870	hemH
SP_1024	EF3030_RS04950	glyA
SP_1094	EF3030_RS05870	SP_RS05415
SP_1098	EF3030_RS05850	SP_RS05435
SP_1110	EF3030_RS05800	SP_RS05495
SP_1160	EF3030_RS05630	SP_RS05720
SP_1161	EF3030_RS05625	lpdA
SP_1167	EF3030_RS05595	SP_RS05755
SP_1229	EF3030_RS05305	SP_RS06025
SP_1230	EF3030_RS05300	coaB
SP_1231	EF3030_RS05295	coaC
SP_1275	EF3030_RS06125	carB
SP_1276	EF3030_RS06130	SP_RS06255
SP_1277	EF3030_RS06135	SP_RS06260
SP_1420	EF3030_RS06635	nadE
SP_1421	EF3030_RS06640	SP_RS06970
SP_1467	EF3030_RS06895	pdxT
SP_1468	EF3030_RS06900	pdxS
SP_1571	EF3030_RS07405	SP_RS07745
SP_1598	EF3030_RS07515	SP_RS07875
SP_1747	EF3030_RS08260	SP_RS08645
SP_1959	EF3030_RS09505	ndk
SP_1968	EF3030_RS09555	coaD
SP_1982	EF3030_RS09625	SP_RS09960
SP_2016	EF3030_RS09875	nadC
SP_2069	EF3030_RS10210	gltX
SP_2092	EF3030_RS10320	galU
#KEGG_pathway_01250
SP_0103	EF3030_RS00515	SP_RS00520
SP_0266	EF3030_RS01330	glmS
SP_0668	EF3030_RS03145	SP_RS03280
SP_0736	EF3030_RS03460	manA
SP_0988	EF3030_RS04765	glmU
SP_1081	EF3030_RS05930	SP_RS05345
SP_1122	EF3030_RS05740	SP_RS05555
SP_1123	EF3030_RS05735	glgD
SP_1390	EF3030_RS06485	murB
SP_1498	EF3030_RS07020	SP_RS07375
SP_1559	EF3030_RS07345	glmM
SP_1607	EF3030_RS07575	galE
SP_1721	EF3030_RS08125	scrK
SP_1852	EF3030_RS08885	SP_RS09190
SP_1853	EF3030_RS08890	SP_RS09195
SP_1867	EF3030_RS08960	galE
SP_1966	EF3030_RS09540	murA
SP_2070	EF3030_RS10215	SP_RS10545
SP_2092	EF3030_RS10320	galU
#KEGG_pathway_01501
SP_0010	EF3030_RS00045	SP_RS00050
SP_0336	EF3030_RS01625	pbp2X
SP_0369	EF3030_RS01785	pbp1a
SP_1527	EF3030_RS07180	SP_RS07525
SP_1673	EF3030_RS07880	pbp2b
SP_1887	EF3030_RS09070	SP_RS09375
SP_1888	EF3030_RS09075	SP_RS09380
SP_1889	EF3030_RS09080	oppC
SP_1890	EF3030_RS09085	SP_RS09390
SP_1891	EF3030_RS09090	SP_RS09395
SP_2010	EF3030_RS09845	pbp2a
SP_2099	EF3030_RS10350	pbp1b
#KEGG_pathway_01502
SP_0337	EF3030_RS01630	mraY
SP_0629	EF3030_RS02965	ldcB
SP_0689	EF3030_RS03240	SP_RS03375
SP_1670	EF3030_RS07865	murF
SP_1671	EF3030_RS07870	SP_RS08255
SP_1698	EF3030_RS08005	alr
#KEGG_pathway_01503
SP_0771	EF3030_RS03625	SP_RS03765
SP_2173	EF3030_RS10740	dltD
SP_2174	EF3030_RS10745	dltC
SP_2176	EF3030_RS10755	dltA
SP_2239	EF3030_RS11105	SP_RS11450
#KEGG_pathway_02010
SP_0042	EF3030_RS00235	comA
SP_0090	EF3030_RS00460	SP_RS00460
SP_0091	EF3030_RS00465	SP_RS00465
SP_0092	EF3030_RS00470	SP_RS00475
SP_0148	EF3030_RS00820	SP_RS00765
SP_0149	EF3030_RS00825	SP_RS00770
SP_0151	EF3030_RS00835	SP_RS00780
SP_0152	EF3030_RS00840	SP_RS00785
SP_0452	EF3030_RS02215	SP_RS02225
SP_0453	EF3030_RS02220	SP_RS02230
SP_0484	EF3030_RS02315	SP_RS02395
SP_0607	EF3030_RS02860	SP_RS02985
SP_0608	EF3030_RS02865	SP_RS02990
SP_0609	EF3030_RS02870	SP_RS02995
SP_0610	EF3030_RS02875	SP_RS03000
SP_0721	EF3030_RS03390	SP_RS03530
SP_0749	EF3030_RS03520	SP_RS03665
SP_0750	EF3030_RS03525	SP_RS03670
SP_0751	EF3030_RS03530	SP_RS03675
SP_0752	EF3030_RS03535	SP_RS03680
SP_0753	EF3030_RS03540	SP_RS03685
SP_0756	EF3030_RS03555	ftsE
SP_0757	EF3030_RS03560	ftsX
SP_0783	EF3030_RS03695	SP_RS03825
SP_0823	EF3030_RS03875	SP_RS04025
SP_0824	EF3030_RS03880	SP_RS04030
SP_0845	EF3030_RS03990	SP_RS04135
SP_0847	EF3030_RS04000	SP_RS04145
SP_0848	EF3030_RS04005	SP_RS04150
SP_0912	EF3030_RS04365	SP_RS04505
SP_0913	EF3030_RS04370	SP_RS04510
SP_1002	EF3030_RS04830	adcAII
SP_1032	EF3030_RS04990	SP_RS05120
SP_1033	EF3030_RS04995	SP_RS05125
SP_1034	EF3030_RS05000	SP_RS05130
SP_1035	EF3030_RS05005	SP_RS05135
SP_1241	EF3030_RS05250	SP_RS06080
SP_1242	EF3030_RS05245	SP_RS06085
SP_1357	EF3030_RS06315	SP_RS06640
SP_1358	EF3030_RS06320	SP_RS06645
SP_1386	EF3030_RS06465	SP_RS06795
SP_1387	EF3030_RS06470	SP_RS06800
SP_1388	EF3030_RS06475	SP_RS06805
SP_1389	EF3030_RS06480	SP_RS06810
SP_1394	EF3030_RS06505	SP_RS06835
SP_1396	EF3030_RS06515	pstB
SP_1397	EF3030_RS06520	pstB
SP_1398	EF3030_RS06525	pstA
SP_1399	EF3030_RS06530	pstC
SP_1400	EF3030_RS06535	pstS
SP_1434	EF3030_RS06705	SP_RS07035
SP_1435	EF3030_RS06710	SP_RS07040
SP_1437	EF3030_RS06720	SP_RS07050
SP_1460	EF3030_RS06845	SP_RS07175
SP_1461	EF3030_RS06850	SP_RS07180
SP_1527	EF3030_RS07180	SP_RS07525
SP_1580	EF3030_RS07445	ugpC
SP_1648	EF3030_RS07750	SP_RS08135
SP_1649	EF3030_RS07755	SP_RS08140
SP_1650	EF3030_RS07760	psaA
SP_1824	EF3030_RS08765	SP_RS09050
SP_1825	EF3030_RS08770	SP_RS09055
SP_1826	EF3030_RS08775	SP_RS09060
SP_1839	EF3030_RS08820	SP_RS09120
SP_1840	EF3030_RS08825	SP_RS09125
SP_1860	EF3030_RS08925	SP_RS09230
SP_1861	EF3030_RS08930	SP_RS09235
SP_1887	EF3030_RS09070	SP_RS09375
SP_1888	EF3030_RS09075	SP_RS09380
SP_1889	EF3030_RS09080	oppC
SP_1890	EF3030_RS09085	SP_RS09390
SP_1891	EF3030_RS09090	SP_RS09395
SP_1895	EF3030_RS09110	SP_RS09415
SP_1896	EF3030_RS09115	SP_RS09420
SP_1897	EF3030_RS09120	SP_RS09425
SP_2073	EF3030_RS10230	patB
SP_2075	EF3030_RS10240	patA
SP_2084	EF3030_RS10280	SP_RS10610
SP_2085	EF3030_RS10285	pstC
SP_2086	EF3030_RS10290	pstA
SP_2087	EF3030_RS10295	pstB
SP_2108	EF3030_RS10400	SP_RS10745
SP_2109	EF3030_RS10405	SP_RS10750
SP_2110	EF3030_RS10410	SP_RS10755
SP_2169	EF3030_RS10720	adcA
SP_2170	EF3030_RS10725	SP_RS11070
SP_2171	EF3030_RS10730	SP_RS11075
SP_2219	EF3030_RS10990	SP_RS11330
SP_2220	EF3030_RS10995	SP_RS11335
SP_2221	EF3030_RS11000	SP_RS11340
#KEGG_pathway_02020
SP_0001	EF3030_RS00005	dnaA
SP_0010	EF3030_RS00045	SP_RS00050
SP_0042	EF3030_RS00235	comA
SP_0043	EF3030_RS00240	comB
SP_0083	EF3030_RS00425	SP_RS00430
SP_0084	EF3030_RS00430	SP_RS00435
SP_0155	EF3030_RS00855	SP_RS00800
SP_0156	EF3030_RS00860	SP_RS00805
SP_0386	EF3030_RS01890	SP_RS01895
SP_0387	EF3030_RS01895	SP_RS01900
SP_0502	EF3030_RS02380	glnA
SP_0526	EF3030_RS02500	SP_RS02575
SP_0527	EF3030_RS02505	SP_RS02580
SP_0629	EF3030_RS02965	ldcB
SP_0662	EF3030_RS03115	SP_RS03250
SP_0798	EF3030_RS03775	ciaR
SP_0799	EF3030_RS03780	ciaH
SP_0912	EF3030_RS04365	SP_RS04505
SP_0913	EF3030_RS04370	SP_RS04510
SP_1226	EF3030_RS05320	vicK
SP_1227	EF3030_RS05315	yycF
SP_1400	EF3030_RS06535	pstS
SP_1587	EF3030_RS07475	SP_RS07820
SP_1632	EF3030_RS07670	SP_RS08045
SP_1633	EF3030_RS07675	SP_RS08050
SP_2000	EF3030_RS09720	SP_RS10055
SP_2001	EF3030_RS09725	SP_RS10060
SP_2006	EF3030_RS09820	SP_RS00070
SP_2028	EF3030_RS09930	SP_RS10255
SP_2082	EF3030_RS10270	SP_RS10600
SP_2083	EF3030_RS10275	SP_RS10605
SP_2084	EF3030_RS10280	SP_RS10610
SP_2173	EF3030_RS10740	dltD
SP_2174	EF3030_RS10745	dltC
SP_2176	EF3030_RS10755	dltA
SP_2235	EF3030_RS11080	comE
SP_2236	EF3030_RS11085	comD
SP_2237	EF3030_RS11090	comC
SP_2239	EF3030_RS11105	SP_RS11450
#KEGG_pathway_02024
SP_0042	EF3030_RS00235	comA
SP_0043	EF3030_RS00240	comB
SP_0178	EF3030_RS00920	ribD
SP_0230	EF3030_RS01150	secY
SP_0326	EF3030_RS01580	SP_RS01585
SP_0340	EF3030_RS01645	SP_RS01655
SP_0366	EF3030_RS01770	SP_RS01790
SP_0526	EF3030_RS02500	SP_RS02575
SP_0527	EF3030_RS02505	SP_RS02580
SP_0528	EF3030_RS02510	blpC
SP_0529	EF3030_RS02515	SP_RS02590
SP_0536	EF3030_RS02540	SP_RS02640
SP_0749	EF3030_RS03520	SP_RS03665
SP_0750	EF3030_RS03525	SP_RS03670
SP_0751	EF3030_RS03530	SP_RS03675
SP_0752	EF3030_RS03535	SP_RS03680
SP_0753	EF3030_RS03540	SP_RS03685
SP_0798	EF3030_RS03775	ciaR
SP_0799	EF3030_RS03780	ciaH
SP_0974	EF3030_RS04690	secG
SP_1190	EF3030_RS05485	lacD
SP_1244	EF3030_RS05230	ftsY
SP_1287	EF3030_RS06185	ffh
SP_1527	EF3030_RS07180	SP_RS07525
SP_1700	EF3030_RS08015	SP_RS08405
SP_1701	EF3030_RS08020	SP_RS08410
SP_1702	EF3030_RS08025	secA
SP_1759	EF3030_RS08330	secA2
SP_1763	EF3030_RS08350	secY2
SP_1816	EF3030_RS08735	SP_RS09015
SP_1817	EF3030_RS08740	trpE
SP_1887	EF3030_RS09070	SP_RS09375
SP_1888	EF3030_RS09075	SP_RS09380
SP_1889	EF3030_RS09080	oppC
SP_1890	EF3030_RS09085	SP_RS09390
SP_1891	EF3030_RS09090	SP_RS09395
SP_1923	EF3030_RS09370	ply
SP_1975	EF3030_RS09590	yidC
SP_2006	EF3030_RS09820	SP_RS00070
SP_2008	EF3030_RS09830	secE
SP_2029	EF3030_RS09935	yajC
SP_2041	EF3030_RS09995	SP_RS10320
SP_2235	EF3030_RS11080	comE
SP_2236	EF3030_RS11085	comD
SP_2237	EF3030_RS11090	comC
#KEGG_pathway_02040
SP_0148	EF3030_RS00820	SP_RS00765
SP_1073	EF3030_RS05975	rpoD
#KEGG_pathway_02060
SP_0062	EF3030_RS00340	SP_RS00345
SP_0063	EF3030_RS00345	SP_RS00350
SP_0064	EF3030_RS00350	SP_RS00355
SP_0248	EF3030_RS01245	SP_RS01205
SP_0249	EF3030_RS01250	SP_RS01210
SP_0250	EF3030_RS01255	SP_RS01215
SP_0282	EF3030_RS01420	SP_RS01385
SP_0283	EF3030_RS01425	SP_RS01390
SP_0284	EF3030_RS01430	SP_RS01395
SP_0321	EF3030_RS01555	SP_RS01560
SP_0323	EF3030_RS01565	SP_RS01570
SP_0324	EF3030_RS01570	SP_RS01575
SP_0325	EF3030_RS01575	SP_RS01580
SP_0394	EF3030_RS01935	SP_RS01955
SP_0396	EF3030_RS01945	SP_RS01965
SP_0478	EF3030_RS02285	SP_RS02360
SP_0577	EF3030_RS02730	SP_RS02855
SP_0645	EF3030_RS03030	SP_RS03155
SP_0646	EF3030_RS03035	SP_RS03160
SP_0647	EF3030_RS03040	SP_RS03165
SP_0758	EF3030_RS03565	SP_RS03710
SP_0876	EF3030_RS04165	pfkB
SP_0877	EF3030_RS04170	SP_RS04325
SP_1176	EF3030_RS05550	ptsP
SP_1177	EF3030_RS05545	SP_RS05800
SP_1185	EF3030_RS05500	SP_RS05830
SP_1186	EF3030_RS05495	SP_RS05835
SP_1197	EF3030_RS05455	SP_RS03160
SP_1684	EF3030_RS07935	SP_RS08320
SP_1722	EF3030_RS08130	SP_RS08520
SP_1884	EF3030_RS09050	treP
SP_2022	EF3030_RS09905	SP_RS10230
SP_2023	EF3030_RS09910	SP_RS10235
SP_2024	EF3030_RS09915	SP_RS10240
SP_2036	EF3030_RS09970	SP_RS10295
SP_2037	EF3030_RS09975	SP_RS10300
SP_2038	EF3030_RS09980	SP_RS10305
SP_2129	EF3030_RS10520	SP_RS10865
SP_2130	EF3030_RS10525	SP_RS10870
#KEGG_pathway_03010
SP_0085	EF3030_RS00435	rpsD
SP_0208	EF3030_RS01045	rpsJ
SP_0209	EF3030_RS01050	rplC
SP_0210	EF3030_RS01055	rplD
SP_0211	EF3030_RS01060	SP_RS01020
SP_0212	EF3030_RS01065	rplB
SP_0213	EF3030_RS01070	rpsS
SP_0214	EF3030_RS01075	rplV
SP_0215	EF3030_RS01080	rpsC
SP_0216	EF3030_RS01085	rplP
SP_0217	EF3030_RS01090	rpmC
SP_0218	EF3030_RS01095	rpsQ
SP_0219	EF3030_RS01100	rplN
SP_0220	EF3030_RS01105	rplX
SP_0221	EF3030_RS01110	rplE
SP_0222	EF3030_RS01115	rpsN
SP_0224	EF3030_RS01120	rpsH
SP_0225	EF3030_RS01125	rplF
SP_0226	EF3030_RS01130	rplR
SP_0227	EF3030_RS01135	rpsE
SP_0228	EF3030_RS01140	rpmD
SP_0229	EF3030_RS01145	rplO
SP_0233	EF3030_RS01165	rpmJ
SP_0234	EF3030_RS01170	rpsM
SP_0235	EF3030_RS01175	rpsK
SP_0237	EF3030_RS01185	rplQ
SP_0271	EF3030_RS01355	rpsL
SP_0272	EF3030_RS01360	rpsG
SP_0294	EF3030_RS01480	rplM
SP_0295	EF3030_RS01485	rpsI
SP_0441	EF3030_RS02160	rpmB
SP_0630	EF3030_RS02970	rplK
SP_0631	EF3030_RS02975	rplA
SP_0775	EF3030_RS03645	rpsP
SP_0862	EF3030_RS04070	rpsA
SP_0960	EF3030_RS04620	rpmI
SP_0961	EF3030_RS04625	rplT
SP_0973	EF3030_RS04685	rpmG
SP_1105	EF3030_RS05825	rplU
SP_1107	EF3030_RS05815	rpmA
SP_1293	EF3030_RS06235	rplS
SP_1299	EF3030_RS06265	SP_RS06375
SP_1354	EF3030_RS06295	rplL
SP_1355	EF3030_RS06300	rplJ
SP_1414	EF3030_RS06605	rpsU
SP_1539	EF3030_RS07235	rpsR
SP_1541	EF3030_RS07245	rpsF
SP_1626	EF3030_RS07635	rpsO
SP_1993	EF3030_RS09685	rpmH
SP_2009	EF3030_RS09835	rpmG
SP_2134	EF3030_RS10545	rpmF
SP_2135	EF3030_RS10550	rpmG
SP_2204	EF3030_RS10910	rplI
SP_2215	EF3030_RS10970	rpsB
#KEGG_pathway_03018
SP_0121	EF3030_RS00680	SP_RS00620
SP_0517	EF3030_RS02445	dnaK
SP_0588	EF3030_RS02785	pnp
SP_0613	EF3030_RS02885	SP_RS03010
SP_0896	EF3030_RS04270	pfkA
SP_0975	EF3030_RS04695	rnr
SP_1128	EF3030_RS05710	eno
SP_1586	EF3030_RS07470	SP_RS07815
SP_1739	EF3030_RS08215	SP_RS08605
SP_1906	EF3030_RS09285	groL
#KEGG_pathway_03020
SP_0236	EF3030_RS01180	SP_RS01140
SP_0493	EF3030_RS02345	rpoE
SP_1737	EF3030_RS08205	rpoZ
SP_1960	EF3030_RS09510	rpoC
SP_1961	EF3030_RS09515	rpoB
#KEGG_pathway_03030
SP_0002	EF3030_RS00010	dnaN
SP_0032	EF3030_RS00185	polA
SP_0274	EF3030_RS01370	SP_RS01335
SP_0403	EF3030_RS01975	rnhC
SP_0765	EF3030_RS03595	holA
SP_0895	EF3030_RS04265	SP_RS04415
SP_0936	EF3030_RS04485	SP_RS04625
SP_0993	EF3030_RS04790	SP_RS04925
SP_1072	EF3030_RS05980	dnaG
SP_1117	EF3030_RS05765	ligA
SP_1156	EF3030_RS05645	SP_RS05705
SP_1540	EF3030_RS07240	ssbA
SP_1908	EF3030_RS09295	SP_RS09595
SP_2203	EF3030_RS10905	dnaB
#KEGG_pathway_03060
SP_0230	EF3030_RS01150	secY
SP_0326	EF3030_RS01580	SP_RS01585
SP_0402	EF3030_RS01970	lepB
SP_0928	EF3030_RS04450	lspA
SP_0974	EF3030_RS04690	secG
SP_1244	EF3030_RS05230	ftsY
SP_1287	EF3030_RS06185	ffh
SP_1702	EF3030_RS08025	secA
SP_1759	EF3030_RS08330	secA2
SP_1763	EF3030_RS08350	secY2
SP_1975	EF3030_RS09590	yidC
SP_2008	EF3030_RS09830	secE
SP_2029	EF3030_RS09935	yajC
SP_2041	EF3030_RS09995	SP_RS10320
#KEGG_pathway_03070
SP_0230	EF3030_RS01150	secY
SP_0326	EF3030_RS01580	SP_RS01585
SP_0974	EF3030_RS04690	secG
SP_1244	EF3030_RS05230	ftsY
SP_1287	EF3030_RS06185	ffh
SP_1702	EF3030_RS08025	secA
SP_1759	EF3030_RS08330	secA2
SP_1763	EF3030_RS08350	secY2
SP_1975	EF3030_RS09590	yidC
SP_2008	EF3030_RS09830	secE
SP_2029	EF3030_RS09935	yajC
SP_2041	EF3030_RS09995	SP_RS10320
#KEGG_pathway_03410
SP_0032	EF3030_RS00185	polA
SP_0180	EF3030_RS00930	SP_RS00895
SP_0611	EF3030_RS02880	recJ
SP_0970	EF3030_RS04670	mutM
SP_1117	EF3030_RS05765	ligA
SP_1169	EF3030_RS05585	SP_RS05765
SP_1228	EF3030_RS05310	mutY
SP_1279	EF3030_RS06145	nth
SP_1845	EF3030_RS08845	SP_RS09150
#KEGG_pathway_03420
SP_0006	EF3030_RS00030	mfd
SP_0032	EF3030_RS00185	polA
SP_0186	EF3030_RS00955	uvrA
SP_0618	EF3030_RS02910	uvrC
SP_1087	EF3030_RS05900	pcrA
SP_1117	EF3030_RS05765	ligA
SP_1238	EF3030_RS05260	uvrB
#KEGG_pathway_03430
SP_0002	EF3030_RS00010	dnaN
SP_0173	EF3030_RS00900	mutL
SP_0274	EF3030_RS01370	SP_RS01335
SP_0406	EF3030_RS01990	SP_RS02015
SP_0611	EF3030_RS02880	recJ
SP_0765	EF3030_RS03595	holA
SP_0895	EF3030_RS04265	SP_RS04415
SP_0936	EF3030_RS04485	SP_RS04625
SP_0993	EF3030_RS04790	SP_RS04925
SP_1087	EF3030_RS05900	pcrA
SP_1117	EF3030_RS05765	ligA
SP_1206	EF3030_RS05410	SP_RS05925
SP_1207	EF3030_RS05405	xseA
SP_1540	EF3030_RS07240	ssbA
SP_1908	EF3030_RS09295	SP_RS09595
#KEGG_pathway_03440
SP_0002	EF3030_RS00010	dnaN
SP_0032	EF3030_RS00185	polA
SP_0036	EF3030_RS00210	recO
SP_0179	EF3030_RS00925	ruvA
SP_0259	EF3030_RS01295	ruvB
SP_0274	EF3030_RS01370	SP_RS01335
SP_0401	EF3030_RS01965	SP_RS01990
SP_0611	EF3030_RS02880	recJ
SP_0765	EF3030_RS03595	holA
SP_0895	EF3030_RS04265	SP_RS04415
SP_0936	EF3030_RS04485	SP_RS04625
SP_0993	EF3030_RS04790	SP_RS04925
SP_1540	EF3030_RS07240	ssbA
SP_1672	EF3030_RS07875	recR
SP_1697	EF3030_RS08000	recG
SP_1736	EF3030_RS08200	SP_RS08590
SP_1908	EF3030_RS09295	SP_RS09595
SP_1940	EF3030_RS09450	recA
SP_2227	EF3030_RS11030	recF
#KEGG_pathway_04122
SP_0118	EF3030_RS00665	mnmA
[truncated: 607 more rows]
