# Supplementary material for: Multispecies transcriptomics reveals influenza A virus modulation of Streptococcus pneumoniae EF3030 infection in human lung epithelium and murine lung
Source: mSphere. 2026 Jan 26;11(2):e00815-25. doi: 10.1128/msphere.00815-25 (PMC12931268; doi:10.1128/msphere.00815-25)
Supplement: Table S4 — Description of the custom EF3030 NanoString probe set. [file msphere.00815-25-s0005.xlsx]

## Sheet: NanoString_nCounter_panel_descr
Probe_Name	Accession_Gene	EF3030_locus	Gene symbol	Annotation	Probe sequence	Strain coverage	Metabolic	Virulent	KEGG Pathway IDs	RegPrecise regulons
SERR3601523_26_02098	NZ_CP035897_02098.1	EF3030_RS05660	zmpD	zinc metalloprotease ZmpD	TGATTGTAGGGGCGACAGGTTTAGTTACACTATCAACTGCTTCAGCACTTAATTTGAATGCTAACATCCATGAGTCTGGACGTGATGGTGTGTTGCAAAT	NZ_CP035897;ERR3601523		x
SERR3601523_32_00425	SERR3601523_32_00425.1	NA		Positive transcriptional regulator%2C MutR family	TTGGGAAAATGGGAAATTATGAAATCAAAACTTGGCATCACACTTAGAAAAGTTCGTAAAGGAAAACAAATTAGTCTATGCTCTGTAGCAGATGAACATC	ERR3601523
SERR3601523_5_00523	NZ_CP035897_00523.1	NA	ArsR/SmtB	Transcriptional regulator%2C ArsR family	AAATGCTGGAATTTCTCAGCTTCTACTCTCCTCAGCGTGATGTCAAAAGTTATAAACAACACATTCACAAAAAGGAATTAAAGGTCGCTCGCACCTGCTA	NZ_CP035897;ERR3601523
SP_0013	NC_003028_SP_0013.1	EF3030_RS00060	Control	cell_division_protein_FtsH	CTCGGCGGAGGTAATGACGAACGTGAACAAACCTTGAACCAACTTTTGATTGAGATGGATGGTTTTGAGGGAAATGAAGGGATTATCGTCATCGCTGCGA	NC_003028;ERR3601523;NZ_CP035897
SP_0057	NC_003028_SP_0057.1	EF3030_RS00320	strH	beta-N-acetylhexosaminidase	CTTGGTACTACGTTCTTGGACGAAACGCTGATGGCCAAGGCTGGTACAATCTCGATCAGGGGCTCAATGGTATTAAAAACACACCAATCACTTCTGTACC	NC_003028;ERR3601523;NZ_CP035897	xx	x	00511,00520,01100	CcpA
SP_0064	NC_003028_SP_0064.1	EF3030_RS00350	gadF	PTS system transporter subunit IIA	TCTTTGCGGATCTTCTCGGTGGGACACCTTGTAATGTGGTGAGTCGCTTGATCATGGAAGGTCGTGATATTGACCTTTACGCAGGGATGAATCTTCCAAT	NC_003028;ERR3601523;NZ_CP035897	xx		00051,00520,01100,02060	CcpA,AgaR
SP_0066	NC_003028_SP_0066.1	EF3030_RS00360	galM	aldose 1-epimerase	ATGCTAGCAACTGTAATCACAGTGGTTCAACTGGTTGGGATTCCAGCTTGTTTGAAGTTGAAGAAGTAAGCGATCATGGCTTGACTCTCTACACAGAGCG	NC_003028;NZ_CP035897;ERR3601523	xx		00052,01100,01110,01120
SP_0071	NC_003028_SP_0071.1	NA	zmpC	zinc metalloprotease ZmpC	ATCCTTTAAACAGCTGGTAACAGCCATGCAAAGCAATCTGTCTGGTGTCTATACATTGGCTTCAGATATGACCGCAGATGAGGTGAGCTTAGGCGATAAG	NC_003028		x
SP_0117_1	NC_003028_SP_0117.1	EF3030_RS00660	pspA	surface protein A (3 probes!)	AGGAAAGAGCAACAGGACTTGCAAAATAAATTTAATGAAGTAAGAGCAGTTGTAGTTCCTGAACCAAATGCGTTGGCTGAGACTAAGAAAAAAGCAGAAG	NC_003028		x
SP_0117_2	NZ_CP035897_SP_0117.1	EF3030_RS00660	pspA	surface protein A (3 probes!)	CTATGATACAGCGAAGAGAGACGCTGAGAATGCGAAAAAAGCTTTAGAAGAAGCAAAACGTGCGCAGAAAAAATATGAGGATGATCAGAAGAAAACTGAG	NZ_CP035897		x
SP_0117_3	SERR3601523_38_SP_0117.1	EF3030_RS00660	pspA	surface protein A (3 probes!)	AAGCGAATGTGGCAGTTCAAAAGGCGTATTTAAAACTCCGAGAAGCACAAGAACAATTGAACAAAAGTCCAAACAATAAGAAAAATGCCGCTCAACAGAA	ERR3601523		x
SP_0314	NC_003028_SP_0314.1	EF3030_RS01515	hysA	hyaluronidase	TGGCATCATCGCTGGGAATCAATACTATGATTCTAAAAATGAACAGATGGCCAAATTAAACCAGGAATTGGAAGGAAAGGTAGCTGATAGCCTATCCAGT	NC_003028;NZ_CP035897;ERR3601523	xx	x		CcpA,RegR
SP_0338	NC_003028_SP_0338.1	EF3030_RS01640	clpL	ATP-dependent Clp protease ATP-binding subunit	TCGAACGTTTGAAAGATATGGCTCATCGCTTGCAAGACAAGGTGATTGGTCAAGATAAGGCCGTAGAAGTTGTAGCTCGTGCTATCCGTCGTAACCGTGC	NC_003028;NZ_CP035897;ERR3601523				CtsR
SP_0340	NC_003028_SP_0340.1	EF3030_RS01645	luxs	S-ribosylhomocysteinase	CACATGATTATGTGGGGACGTCACACCAGTGCTAAAATCGCAGCTGTTATCAAGGATTCGCTCAAGGAAATCGCTGAAACTACTACTTGGGAAGATGTCC	NC_003028;NZ_CP035897;ERR3601523			00270,01100,01230,02024
SP_0366	NC_003028_SP_0366.1	EF3030_RS01770	aliA	oligopeptide ABC transporter oligopeptide-binding protein AliA	AATTGTCATTCTGGGATGGTCAAGATACCAGCAAACCTGCAGAAAACTTTAAAGATGGTAGCCTTACAGCAGCTCGTCTCTATCCAACAAGTGCAAGTTT	NC_003028;NZ_CP035897;ERR3601523	xx	x	02024	CodY
SP_0368	NC_003028_SP_0368.1	EF3030_RS01780	spGH101	cell wall surface anchor family protein	AAAAGATGTACTACTTCAATACGCAGGCCGGTGCAACAACTTGGACCCTTCCAAGCGATTGGGCAAAGAGCAAGGTTTACCTTTACAAGCTAACTGACCA	NC_003028;NZ_CP035897;ERR3601523		x
SP_0391	NC_003028_SP_0391.1	NA		choline binding protein F	GTTGGCAAGCAAGTTTTAGAAGCAAAAACTGCTACGAATACCAACAAACATCATGGGGAAGAATATGATAGCCAAGCAGAGAAACGAGTCTATTATTTTG	NC_003028;ERR3601523
SP_0459	NC_003028_SP_0459.1	EF3030_RS02260	pfl	formate acetyltransferase	AACACTCTTCTATCCAATACGAAGGTGTAACAACAATGGCTAAAGACGGATATGGTGAAATGAGCTGTATCTCATGCTGTGTGTCTCCACTTGATCCAGA	NC_003028;NZ_CP035897;ERR3601523	xx		00620,00640,00650,01100,01120	CcpA
SP_0501	NC_003028_SP_0501.1	EF3030_RS02375	glnR	MerR family transcriptional regulator	CTGAACGTGAAGCGAAATCCAAGAAAGCGGTTAGTCAGACTGAAGTACGTCGTGCACTTCACAATGAACTCCTCCAACAGGGGCGTTTTGCTTCAGTACA	NC_003028;NZ_CP035897;ERR3601523	xx			GlnR
SP_0502	NC_003028_SP_0502.1	EF3030_RS02380	glnA	glutamine synthetase%2C type I	TGATGCAGAAGGAAATAACGCCTTCTTTGATCCAAATGATCCAAAAGGAATGCAGTTGTCAGAAACAGCTTACCATTTCCTAGGCGGTTTGATCAAGCAT	NC_003028;NZ_CP035897;ERR3601523	xx		00630,00910,01100,01120,01230,02020	GlnR
SP_0532	NC_003028_SP_0532.1	NA		bacteriocin BlpJ	GTATAGCTCCACTGATTGTCAAAATGCACTGATTACAGGAGTCACTACGGGAATTATAACTGGTGGAACTGGAGCAGGTTTGGCCACTTTAGGAGTAGCT	NC_003028;ERR3601523				GlnR
SP_0607	NC_003028_SP_0607.1	EF3030_RS02860	gluP	amino acid ABC transporter permease	CAGGAATGTCACAAGGCTTCACCTCAGCCCAAATCCTCTACTACATCATTCTCCCACAAGCCATCCGCAAAATGCTACCAGCCATCATTTCTCAGTTTGT	NC_003028;NZ_CP035897;ERR3601523	xx		02010
SP_0648	NC_003028_SP_0648.1	EF3030_RS03050	bgaA	beta-galactosidase	CGTGGAAGTTACTATCGCCCTGAACGTGAATTGAAACATAGCAATGGACCTGAGCGTAATTATGAACAGTCAGATTATGGAAATGATCGTGTGGGTTGGG	NC_003028;ERR3601523;NZ_CP035897		x	00052,00511,00600,01100
SP_0664	NC_003028_SP_0664.1	EF3030_RS03125	zmpB	zinc metalloprotease ZmpB	CTGTTTTAGAAGAAACCTCAGCAAAACCTGGAGAGGTGACTGTGGTCGAAGTTGAGACTCCTCAATCAATAACAAATCAGGAGCAAGCTAGGACAGAAAA	NC_003028;ERR3601523;NZ_CP035897		x
SP_0667	NC_003028_SP_0667.1	EF3030_RS03140		surface protein (Refseq: N-acetylmuramoyl-L-alanine amidase family protein)	TCGGATGGTAAAATGGCTGTCAATGAATGGGTTGATGGTGGACGTTATTATGTTGGCGCTGACGGAGTTTGGAAGGAAGTTCAAGCAAGTACAGCTTCTT	NC_003028;ERR3601523;NZ_CP035897
SP_0715	NC_003028_SP_0715.1	EF3030_RS03345	lctO	lactate oxidase	CAGGGGGAAGTGGCGACTGCGCGTGGTGTGCATGAGTTTGGTTCTCTTTATACAACCAGTTCTTACTCTACTGTTGACCTTCCAGAGATTTCTGAAGCCC	NC_003028;NZ_CP035897;ERR3601523	xx			CcpA
SP_0730	NC_003028_SP_0730.1	EF3030_RS03435	spxB	pyruvate oxidase	CTCAAACATCTACTCGTCACCTTCACATGACACCTAAGAACATGTGGCGTACATCTCCACTCTTTGCGACAATGGGTATTGCCCTTCCTGGTGGTATCGC	NC_003028;NZ_CP035897;ERR3601523	xx	x	00620,01100
SP_0746	NC_003028_SP_0746.1	EF3030_RS03505	clpP	ATP-dependent Clp protease proteolytic subunit	ACCAGGTGGTTCTGTTTCAGCTGGTTTGGCAATCGTAGATACCATGAACTTTATCAAGGCAGATGTCCAAACCATTGTTATGGGAATGGCTGCATCTATG	NC_003028;ERR3601523;NZ_CP035897				CtsR
SP_0766	NC_003028_SP_0766.1	EF3030_RS03600	sodA	superoxide dismutase%2C manganese-dependent	CTTGAAGCCTTGCTTGCTGATGTAGAATCTATCCCAGCTGATATCCGTCAAGCACTTATCAACAATGGTGGCGGACACTTGAACCACGCTCTTTTCTGGG	NC_003028;ERR3601523;NZ_CP035897
SP_0807	NC_003028_SP_0807.1	EF3030_RS03825	Control	septation_ring_formation_regulator_EzrA	ATATGAGAATGGACAGGCACAAGAGGAAATCAATGCCTTGTATGATATTTTTACTCGAGAAATTGCTGCTCAGAAAGTAGTGGAAAATCTACTTGCAACT	NC_003028;ERR3601523;NZ_CP035897
SP_0877	NC_003028_SP_0877.1	EF3030_RS04170	fruA	PTS system fructose specific transporter subunit IIABC	CCCTTCAAAAAGTAGCTGCTGAAATGGGGGTTGGTATCAAGGTCGAAACCAACGGTGCTAGCGGTGTTGGAAATCAACTAACTGCAGAAGATATCCGTAA	NC_003028;ERR3601523;NZ_CP035897	xx		00051,01100,01120,02060	FruR
SP_0897	NC_003028_SP_0897.1	EF3030_RS04275	pyk	pyruvate kinase	ACAAACATGCTTGAAACAATGACTGAAAAACCACGTGCAACTCGTTCAGAAGTATCAGATGTATTCAACGCTGTTATCGACGGAACTGACGCTACAATGT	NC_003028;ERR3601523;NZ_CP035897	xx		00230,00620,01100,01110,01120,01200,01230,01240	CcpA
SP_0930	NC_003028_SP_0930.1	EF3030_RS04460	pce	choline binding protein E	CGTGGTGAAAGTCAATGGCAAGAAAATTTACCTTGGGGGCGATTTAGATAATGTTCATGGAGCAGAAGACAAGTATGGTCCTCTCATTGGAAAAGTTGAT	NC_003028;NZ_CP035897;ERR3601523		x
SP_0965	NC_003028_SP_0965.1	EF3030_RS04645	lytB	endo-beta-N-acetylglucosaminidase	GGTTCTATATAAAAGCAGATGCTAACTATGCTGAAAATGAATGGCTAAAGCAAGGTGACGACTATTTTTACCTCAAATCTGGTGGCTATATGGCCAAATC	NC_003028;NZ_CP035897;ERR3601523		x	00511,01110
SP_0966	NC_003028_SP_0966.1	EF3030_RS04650	pavA	adherence and virulence protein A	GGTTATCCTAGACAACTACTATACCAACCAACCTATCATGATTGCGCTTGATAAGGCTCTGACTCCCAACCAGAATGCCCAACGCTATTTTAAACGGTAT	NC_003028;NZ_CP035897;ERR3601523		x
SP_1100	NC_003028_SP_1100.1	EF3030_RS05840	pta	phosphotransacetylase	AAAACTCGTCCAAATGTAACTCGTACTTCAGGAGCCTTCCTCATGGTTCGTGGTACGGAACGTTACCTATTTGGAGACTGTGCCATTAACATCAATCCAG	NC_003028;NZ_CP035897;ERR3601523	xx		00430,00620,00640,00680,01100,01120,01200
SP_1128	NC_003028_SP_1128.1	EF3030_RS05710	eno	phosphopyruvate hydratase	TGAACATCATCAACGGTGGTTCTCACTCTGACGCTCCAATCGCTTTCCAAGAGTTCATGATCTTGCCAGTTGGTGCGCCAACATTTAAAGAAGCCCTTCG	NC_003028;NZ_CP035897;ERR3601523	xx	x	00680,01100,01110,01120,01200,01230,03018	CcpA
SP_1154	NC_003028_SP_1154.1	EF3030_RS05665	zmpA	immunoglobulin A1 protease	AGATTCTCAAGAACAATTAGCCGAACATAAGAATCTAGAAACGAAGAAAGAGGAGAAGATTTCTCCAAAAGAAAAGACTGGGGTAAATACATTAAATCCA	NC_003028;NZ_CP035897;ERR3601523		x
SP_1163	NC_003028_SP_1163.1	EF3030_RS05615	phdc	acetoin dehydrogenase%2C E1 component subunit beta	ATACTTGAGTACAAGTCAGAATTTAACCAAAAAGGGGAAGTGCCAGTTGATCCAGACTACACAATTCCACTTGGGGTTGGTGAAATCAAACGCCAAGGAA	NC_003028;NZ_CP035897;ERR3601523	xx		00020,00620,01100,01110,01120,01200
SP_1185	NC_003028_SP_1185.1	EF3030_RS05500	lacE	PTS system lactose-specific transporter subunit IIBC	TTGCAAATGCTTTGAATAAGGCAGCAGCAGAATACAATGTCCCTGTGAAAGCAGCAGCAGGCGGCTATGGTGCTCACCGTGAAATGTTACCAGAGTTTGA	NC_003028;NZ_CP035897;ERR3601523	xx		00052,01100,02060	CcpA
SP_1190	NC_003028_SP_1190.1	EF3030_RS05485	lacD	tagatose 1%2C6-diphosphate aldolase	GAGTGTGTGGCTGAAGATATCCCATTCTTCCTTGAAATCCTTGCTTACGATGAAAAAATTGCGGATGCAGGTTCTGTAGAATACGCTAAAGTAAAACCAC	NC_003028;ERR3601523;NZ_CP035897	xx		00052,01100,02024	LacR
SP_1220	NC_003028_SP_1220.1	EF3030_RS05345	ldh	L-lactate dehydrogenase	CGCCTACATCATGGGTGAACACGGTGACTCTGAGTTCGCTGTTTGGTCACACGCTAACATCGCTGGTGTAAACCTTGAAGAATTCCTTAAAGACACTCAA	NC_003028;ERR3601523;NZ_CP035897	xx		00270,00620,00640,01100,01110,01120	CcpA
SP_1241	NC_003028_SP_1241.1	EF3030_RS05250	glnP	amino acid ABC transporter amino acid-binding protein/permease	GGAGCAAATCCAGAACTGATTGAAATGTTCAACAACGGACTTGCAAACCTTAAAGCAAACGGTGAATTCCAAAAGATTCTTGACAAATACCTAGCTAGCG	NC_003028;NZ_CP035897;ERR3601523	xx		02010	GlnR
SP_1242	NC_003028_SP_1242.1	EF3030_RS05245	glnQ	amino acid ABC transporter ATP-binding protein	CAAGTTGATGACTAAGGAAGAAGCTGAGGAATTGGGAATGGAGTTGCTTGAAAAGGTTGGACTAGCAGATAAAGCTAATGCCAATCCAGATAGCCTATCA	NC_003028;NZ_CP035897;ERR3601523	xx		02010	GlnR
SP_1306	NC_003028_SP_1306.1	EF3030_RS06285	gdhA	glutamate dehydrogenase	GGTGGATCAGACTTCGATCCTAAAGGTAAAACAGATGCTGAAGTGATGCGCTTCTGCCAAAGCTTCATGACTGAATTGCAAAAACACATCGGACCATCAC	NC_003028;NZ_CP035897;ERR3601523	xx		00910,01100,01120	GlnR,CodY
SP_1391	NC_003028_SP_1391.1	NA		hypothetical protein (Refseq: YhfC family intramembrane metalloprotease)	TATCTATGGCCTAGCCATGGCAGCATTTTTTGAGGAAACGGCTCGTCTTGTTTTCTTCAAATGGTTGGAGAAAAAGAGAAGTTTGGAAAAGGCAGACGCC	NC_003028;ERR3601523
SP_1457	NC_003028_SP_1457.1	EF3030_RS06830	Control	spoU rRNA methylase	AGTGTCTGAATTTGCCTATAGCGAGCTAGATTACATCCTTGCAAAAACACGCCAAGAAGAAAATCCACTTCTATTGATTCTAGATGGTCTAACCGATCCC	NC_003028;NZ_CP035897;ERR3601523
SP_1489	NC_003028_SP_1489.1	EF3030_RS06980	Control	elongation_factor_Tu	GATGAGTATATCCCAGAACCAGAACGTGACACTGACAAACCATTGCTTCTTCCAGTCGAGGACGTATTCTCAATCACTGGACGTGGTACAGTTGCTTCAG	NC_003028;ERR3601523;NZ_CP035897
SP_1507	NC_003028_SP_1507.1	EF3030_RS07065	atpc	ATP synthase F0F1 subunit epsilon	AAAGATCACGTGAACTGGATTGCAGTAAACGGTGGCGTTATTGAAATTGCCAATGATATGATCACAATCGTCGCTGACTCTGCAGAACGTGCTCGTGATA	NC_003028;NZ_CP035897;ERR3601523	xx		00190,01100	CcpA
SP_1650	NC_003028_SP_1650.1	EF3030_RS07760	psaA	manganese ABC transporter manganese-binding adhesion liprotein	GCAGTCAGCGACGGCGTTGATGTTATCTACCTTGAAGGTCAAAATGAAAAAGGAAAAGAAGACCCACACGCTTGGCTTAACCTTGAAAACGGTATTATTT	NC_003028;NZ_CP035897;ERR3601523		x	02010	MntR
SP_1667	NC_003028_SP_1667.1	EF3030_RS07850	Control	cell division protein FtsA	ACAAAGAGTATGACACCTGACCGTGAAGTCATTACCTTTATTCCTGAAGAATTTATTGTGGATGGTTTCCAAGGGATTCGTGACCCACGTGGCATGATGG	NC_003028;ERR3601523;NZ_CP035897
SP_1672	NC_003028_SP_1672.1	EF3030_RS07875	Control	recombination protein RecR	GGACGTTTGACAGACGACGATCCTTGTTCTATCTGTACTGATCCGACTCGTGACCAGACAACAATTTTAGTTCTTGAGGATAGTAGAGATGTGGCAGCCA	NC_003028;ERR3601523;NZ_CP035897			03440
SP_1675	NC_003028_SP_1675.1	EF3030_RS07890	nanK	ROK family protein	CAGTATCTGGTTCAGGCAAGGGAGCAAGTGTGACACTTTGCTTGACCATTGGAACCGGTATCGGTGGTTGCTTGATTATGGATAGGAAAGTCTTCCATGG	NC_003028;NZ_CP035897;ERR3601523	xx			NanR
SP_1676_1	NC_003028_SP_1676.1	EF3030_RS07895	nanA	N-acetylneuraminate lyase (2 probes!)	GGTATCGGTGGTACTTATGGTGCTATGCCAGAACTCTTCTTGAAACTCAATCAGTTGATTGCGGATAAGGACCTAGAAACAGCGCGTGAATTGCAGTATG	NC_003028;NZ_CP035897;ERR3601523	xx		00520,01100	NanR
SP_1676_2	SERR3601523_49_SP_1676.1	EF3030_RS07895	nanA	N-acetylneuraminate lyase (2 probes!)	GGTATCGGTGGTACTTATGGTGCTATGCCAGAACTCTTCTTGAAACTCAACCAATTGATTGCGGATAAAGATTTAGAAACAGCGCGTGAGTTACAGTATG	ERR3601523	xx		00520,01100	NanR
SP_1687	NC_003028_SP_1687.1	EF3030_RS07950	nanB	neuraminidase B	TCAAATATAAATGGTATAGATAAGGCAACACTAGGAGCTGTTAATCGTGAAGGTAAGGAACATTACCTCGCAAAAGGAAGTATTGATGAAATCAGTCTAT	NC_003028;ERR3601523;NZ_CP035897		x	00511,00600,01100
SP_1854	NC_003028_SP_1854.1	EF3030_RS08895	galR	galactose operon repressor	GGAATAGAAAAAAGAGCCCAAGAGTTGGACTATGATATCTTGCGCTATTTTAATGACCACCCTTTTACCCTAAGCGAGGAAGTGATTGGGATTCTCTGCA	NC_003028;ERR3601523;NZ_CP035897	xx			CcpA,GalR
SP_1872	NC_003028_SP_1872.1	EF3030_RS08985	piuA	iron-compound ABC transporter iron-compound-binding protein	GTGGGAACTGTCAAAAATGTTGGTTCTATGAAAGAACCTGATTTAGAAGCTATCGCCGCCCTTGAGCCTGATTTGATTATCGCTTCGCCACGTACACAAA	NC_003028;ERR3601523;NZ_CP035897	xx	x		CodY
SP_1887	NC_003028_SP_1887.1	EF3030_RS09070	oppF2	oligopeptide ABC transporter ATP-binding protein AmiF	ACCCTCATGAATTCTCAGGCGGTCAACGTCAACGTATCGGTATTGCCCGTGCCTTGGTCATGCAACCAGACTTTGTTATTGCAGATGAGCCAATTTCAGC	NC_003028;NZ_CP035897;ERR3601523	xx		01501,02010,02024	CodY
SP_1923	NC_003028_SP_1923.1	EF3030_RS09370	ply	pneumolysin	CAGCAATTCAAGTGTTCGCGGAGCGGTAAACGATTTGTTGGCTAAGTGGCATCAAGATTATGGTCAGGTCAATAATGTCCCAGCTAGAATGCAGTATGAA	NC_003028;NZ_CP035897;ERR3601523		x	02024
SP_1937	NC_003028_SP_1937.1	EF3030_RS09435	lytA	autolysin	AGTTTAAGCATGATATTGAGAACGGCTTGACGATTGAAACAGGCTGGCAGAAGAATGACACTGGCTACTGGTACGTACATTCAGACGGCTCTTATCCAAA	NC_003028;ERR3601523;NZ_CP035897		x
SP_1974	NC_003028_SP_1974.1	EF3030_RS09585		acylphosphatase (92aa, Refseq SP_RS09925)	GGAATAACGACGATGGCACAGTGGAAATCTTAGCCCAAGCAGACTCATCAGCTATTATGGCAAAATTTATCCAAGAAATCCGAAAAGGACCGACACCTTT	NC_003028;ERR3601523;NZ_CP035897			00620,00627,01100,01120
SP_1976	NC_003028_SP_1976.1	EF3030_RS09595	pflA	pyruvate formate-lyase-activating enzyme	GAACAAGGAATCCACTGTACCTTGGACACCTGTGCTCTTCCTTTCCGTAATAAACCACGTTACCTTGAGAAGTTTGACAAACTCATGGCTGTCACTGACT	NC_003028;NZ_CP035897;ERR3601523	xx			CcpA
SP_1999	NC_003028_SP_1999.1	EF3030_RS09715	ccpA	catabolite control protein A	TGACTATAAGCAAGCAACAATTGATGCAGTGAGTTACCTTGCTAAAGAAAATGAGCGTATTGCTTTCGTTAGCGGTCCGCTAGTGGATGACATCAATGGT	NC_003028;ERR3601523;NZ_CP035897	xx			CcpA
SP_2026	NC_003028_SP_2026.1	EF3030_RS09920	adhE	bifunctional acetaldehyde-CoA/alcohol dehydrogenase	TTCGGCGTCAAAGCAAACAGCAAAAACTGTGCTGGTGCAAAATTGAACGCTGACATCGTTGGTAAACCAGCAACTTGGATTGCAGAACAAGCAGGATTTA	NC_003028;ERR3601523;NZ_CP035897	xx		00620,00625,00626,00650,01100,01110,01120,01220	Rex,CcpA
SP_2031	NC_003028_SP_2031.1	EF3030_RS09945	sgaG	L-ascorbate 6-phosphate lactonase	AACCAGGTGACACTATCGAATTAAAAGATATGAAGATTCATGCAGTAGAATCATTTGACCGTACTTGCTTGGTAACTCTCCCAGTGAACGGTGCTGATGA	NC_003028;ERR3601523;NZ_CP035897	xx		00053,01100,01120	SgaR
SP_2044	NC_003028_SP_2044.1	EF3030_RS10005	ackA	acetate kinase	CTGTGAAAGCCGGCAAATCTGTAGACACTTCTATGGGGTTCACTCCTCTTGGTGGTATTATGATGGGAACGCGTACAGGGGATATTGATCCAGCTATCAT	NC_003028;ERR3601523;NZ_CP035897	xx		00430,00620,00640,00680,01100,01120,01200	CcpA
SP_2056	NC_003028_SP_2056.1	EF3030_RS10065	nagA	N-acetylglucosamine-6-phosphate deacetylase	CTTAATAAAATTGCCCTTGCACCAGAACGTGATGGGGTGGAAGACTTTGTTCGTACAGTTACGGGCGAAGGTGTGACGGTTGCTCTTGGACATTCAAACG	NC_003028;ERR3601523;NZ_CP035897	xx		00520,01100	NagR
SP_2106	NC_003028_SP_2106.1	EF3030_RS10390	malP	glycogen phosphorylase	ATCATCGACGAAGCAATCGAAAAAGGAAGCAACTTGCATGACCTTGCTGACTACGCAGTTGTCCAAATCAACGATACTCACCCATCAATGGTGATTCCTG	NC_003028;ERR3601523;NZ_CP035897	xx		00500,01100,01110	MalR,CcpA
SP_2136	NC_003028_SP_2136.1	EF3030_RS10555	pcpA	choline binding protein PcpA	ACTGTTCAAGTGGGTAATGGAGTTACTCCTGTAGAGTTTGAAGCTGGTCAAGATGGAAAACCATTCACGATTCCTACAAAAATCACAGTAGGTGATAAAG	NC_003028;NZ_CP035897;ERR3601523		x
SP_2150	NC_003028_SP_2150.1	EF3030_RS10610	arcB	ornithine carbamoyltransferase	CGAATGGCACCCAACTCAAATGCTCGCTGACTACTTGACTGTTCAAGAAAACTTCGGTCGCTTGGAAGGCTTGACATTGGTATACTGTGGTGATGGACGT	NC_003028;NZ_CP035897;ERR3601523	xx		01100,01110,01230	ArgR,GlnR
SP_2157	NC_003028_SP_2157.1	EF3030_RS10655	fucZ	iron-containing alcohol dehydrogenase	TGATTACTGATGAAGAACGCAAGGTTAAGATGGTAATGGTTGACAAGAATAGCCTTGCTCTTATCTCTGTTAATGACCCTGAACTCATGCTTTCCAAACC	NC_003028;NZ_CP035897;ERR3601523	xx			CcpA,FucR
SP_2184	NC_003028_SP_2184.1	EF3030_RS10795	glpF	glycerol uptake facilitator protein	CAGCTTATTTAAACCCAGCTGTGACCATCGGTGTGGCCTTAAAAGGTGGTTTGCCTTGGGCTTCCGTTTTGCCTTATATCTTAGCCCAGTTCGCAGGGGC	NC_003028;NZ_CP035897;ERR3601523	xx			CcpA
SP_2190_1	NC_003028_SP_2190.1	EF3030_RS10835	pspC	choline binding protein A (2 probes!)	CAAAACCAGAGAATCCAGCTGAACAACCAAAAGCAGAAAAACCAGCTGATCAACAAGCTGAAGAAGACTATGCTCGTAGATCAGAAGAAGAATATAATCG	NC_003028;NZ_CP035897		x
SP_2190_2	SERR3601523_55_SP_2190.1	EF3030_RS10835	pspC	choline binding protein A (2 probes!)	GGAATTACCCAAGTAGCCACTTCTTATAATAAGGCAAATGAAAGTCAGACAGAACATAGGAAAGCTGCTAAACAAGTCGATGAAGATATAAAAAAAATGT	ERR3601523		x
SP_2239	NC_003028_SP_2239.1	EF3030_RS11105	htrA	serine protease	GCTATTTCTACAAAAGCCATCCAAACTGATACTGCTATTAACCCAGGTAACTCTGGCGGCCCACTGATCAATATTCAAGGGCAGGTTATCGGAATTACCT	NC_003028;NZ_CP035897;ERR3601523		x	01503,02020

## Sheet: DE_genes_dNanR_vs_WT_no_pH1N1
EF3030_locus	Annotation	Probe_Name	LFC-AEIC.EFd7920d7890.noIAV.vs..AEIC.EFWT.noIAV	P.value.of..AEIC.EFd7920d7890.noIAV.vs..AEIC.EFWT.noIAV	LFC-AHJF.EFd7920d7890.noIAV.vs..AHJF.EFWT.noIAV	P.value.of..AHJF.EFd7920d7890.noIAV.vs..AHJF.EFWT.noIAV
EF3030_RS01640	ATP-dependent_Clp_protease_ATP-binding_subunit	SP_0338	3.5	0.00063663	6.22	0.0172361
EF3030_RS01645	S-ribosylhomocysteine_lyase	SP_0340	4.23	0.00012229	4.91	0.00033523
EF3030_RS01780	YSIRK-type_signal_peptide-containing_protein	SP_0368	2.86	0.00292141	2.13	0.00313342
EF3030_RS02860	amino_acid_ABC_transporter_permease	SP_0607	5.29	1.43e-05	4.97	0.00031313
EF3030_RS03050	DUF4982_domain-containing_protein	SP_0648	2.48	0.00058375	2.75	0.00126402
EF3030_RS03125	LPXTG_cell_wall_anchor_domain-containing_protein	SP_0664	4.75	3.386e-05	5.31	0.00156412
EF3030_RS03345	L-lactate_oxidase	SP_0715	5.18	0.00047988	5.5	6.259e-05
EF3030_RS04170	PTS_transporter_subunit_EIIA	SP_0877	4.49	9.297e-05	4.1	0.00053501
EF3030_RS04650	fibronectin-binding_protein_PavA	SP_0966	5.71	0.00010857	5.35	6.165e-05
EF3030_RS05250	ABC_transporter_permease_subunit	SP_1241	5.31	0.0002489	4.83	0.00064361
EF3030_RS05485	tagatose-bisphosphate_aldolase	SP_1190	3.9	0.00027871	3.23	0.00201065
EF3030_RS05660	LPXTG_cell_wall_anchor_domain-containing_protein	SERR3601523_26_02098	4.24	0.00079818	3.63	0.00182105
EF3030_RS05665	YSIRK-type_signal_peptide-containing_protein	SP_1154	3.04	0.00082716	2.91	0.00326946
EF3030_RS05840	phosphate_acetyltransferase	SP_1100	5.2	0.00038799	4.83	0.0001328
EF3030_RS06830	23S_rRNA_(guanosine(2251)-2'-O)-methyltransferase_RlmB	SP_1457	5.24	6.009e-05	5.23	3.358e-05
EF3030_RS08895	LacI_family_DNA-binding_transcriptional_regulator	SP_1854	2.07	0.00505607	2.23	0.00406239
EF3030_RS08985	siderophore_ABC_transporter_substrate-binding_protein	SP_1872	3.4	0.002945	5.58	0.00677932
EF3030_RS09585	acylphosphatase	SP_1974	1.86	0.00239904	2.83	0.00624671
EF3030_RS09920	bifunctional_acetaldehyde-CoA/alcohol_dehydrogenase	SP_2026	2.62	0.00021342	3.62	0.00659673
EF3030_RS10005	acetate_kinase	SP_2044	4.77	0.00016405	6.15	0.00228564
EF3030_RS10065	N-acetylglucosamine-6-phosphate_deacetylase	SP_2056	3.16	0.00116199	4.46	0.00265369
EF3030_RS10390	glycogen/starch/alpha-glucan_family_phosphorylase	SP_2106	4.84	0.00100973	4.45	0.00045448
EF3030_RS11105	serine_protease	SP_2239	7.88	4.065e-05	6.7	0.00038454
EF3030_RS00060	ATP-dependent_metallopeptidase_FtsH/Yme1/Tma_family_protein	SP_0013	0.59	0.218607	0.91	0.0372964
EF3030_RS00320	family_20_glycosylhydrolase	SP_0057	0	NA	0.33	0.42265
EF3030_RS00350	PTS_sugar_transporter_subunit_IIA	SP_0064	1.06	0.013561	0.43	0.42265
EF3030_RS00360	galactose_mutarotase	SP_0066	0.59	0.199613	0.91	0.200343
EF3030_RS00660	choline-binding_protein	SP_0117	0.87	0.748617	-1.89	0.00111883
EF3030_RS01515	LPXTG-anchored_hyaluronate_lyase	SP_0314	0	NA	0	NA
EF3030_RS01770	peptide_ABC_transporter_substrate-binding_protein	SP_0366	0.93	0.0234266	-0.84	0.219072
EF3030_RS02260	formate_C-acetyltransferase	SP_0459	2.91	0.253742	5.46	0.00224174
EF3030_RS02375	MerR_family_transcriptional_regulator	SP_0501	3.89	0.164289	5.26	6.202e-05
EF3030_RS02380	type_I_glutamate--ammonia_ligase	SP_0502	1.47	0.00014393	0.78	0.0603684
EF3030_RS03140	N-acetylmuramoyl-L-alanine_amidase_family_protein	SP_0667	4.63	0.160966	1.87	0.476391
EF3030_RS03435	pyruvate_oxidase	SP_0730	4.2	0.151057	5.95	3.104e-05
EF3030_RS03505	ATP-dependent_Clp_protease_proteolytic_subunit	SP_0746	3.57	0.191528	5.71	3.31e-06
EF3030_RS03600	superoxide_dismutase_[Mn]	SP_0766	5.57	0.00047027	2.73	0.366178
EF3030_RS03825	septation_ring_formation_regulator_EzrA	SP_0807	2.32	0.402166	4.72	0.162851
EF3030_RS04275	pyruvate_kinase	SP_0897	-0.01	0.973592	0.15	0.397889
EF3030_RS04460	MBL_fold_metallo-hydrolase	SP_0930	3.71	0.192546	5.77	0.00032481
EF3030_RS04645	endo-beta-N-acetylglucosaminidase	SP_0965	3.22	0.272189	5.46	0.141347
EF3030_RS05245	amino_acid_ABC_transporter_ATP-binding_protein	SP_1242	0.01	0.940677	-1.06	0.0226999
EF3030_RS05345	L-lactate_dehydrogenase	SP_1220	0.25	0.557341	-0.21	0.243225
EF3030_RS05500	PTS_transporter_subunit_EIIC	SP_1185	0.6	0.202073	0	NA
EF3030_RS05615	alpha-ketoacid_dehydrogenase_subunit_beta	SP_1163	4.2	0.178441	1.13	0.662876
EF3030_RS05710	phosphopyruvate_hydratase	SP_1128	-0.08	0.744086	-0.68	0.0682888
EF3030_RS06285	NADP-specific_glutamate_dehydrogenase	SP_1306	0.38	0.171175	-1.9	0.0362647
EF3030_RS06980	elongation_factor_Tu	SP_1489	-0.13	0.34709	-0.54	0.0339693
EF3030_RS07065	F0F1_ATP_synthase_subunit_epsilon	SP_1507	0.19	0.48983	0.16	0.565301
EF3030_RS07760	metal_ABC_transporter_substrate-binding_lipoprotein/adhesin_PsaA	SP_1650	0.1	0.58143	-0.41	0.0350129
EF3030_RS07850	cell_division_protein_FtsA	SP_1667	2.12	0.439314	2.3	0.407479
EF3030_RS07875	recombination_protein_RecR	SP_1672	1.5	0.578291	6.24	0.00054582
EF3030_RS07890	ROK_family_protein	SP_1675	0	NA	0	NA
EF3030_RS07895	N-acetylneuraminate_lyase	SP_1676	0	NA	0	NA
EF3030_RS07950	neuraminidase_NanB	SP_1687	0	NA	0	NA
EF3030_RS09070	ABC_transporter_ATP-binding_protein	SP_1887	0.7	0.107249	0.46	0.130547
EF3030_RS09370	cholesterol-dependent_cytolysin_pneumolysin	SP_1923	-0.51	0.394662	0.33	0.359947
EF3030_RS09435	N-acetylmuramoyl-L-alanine_amidase_family_protein	SP_1937	-0.38	0.387754	0.64	0.0684314
EF3030_RS09595	pyruvate_formate_lyase-activating_protein	SP_1976	3.68	0.195996	4.39	0.168425
EF3030_RS09715	catabolite_control_protein_A	SP_1999	2.4	0.387553	0.51	0.177199
EF3030_RS09945	L-ascorbate_6-phosphate_lactonase	SP_2031	0	NA	0	NA
EF3030_RS10555	choline-binding_protein_PcpA	SP_2136	4.23	0.163967	7.65	0.00056571
EF3030_RS10610	ornithine_carbamoyltransferase	SP_2150	0	NA	0	NA
EF3030_RS10655	iron-containing_alcohol_dehydrogenase	SP_2157	0	NA	0	NA
EF3030_RS10795	aquaporin_family_protein	SP_2184	0.73	0.220259	2.94	0.014768
EF3030_RS10835	pneumococcal_surface_protein_PspC%2C_choline-binding_form	SP_2190	-1.44	0.0152889	4.94	0.15919

## Sheet: DE_genes_dNanR_vs_WT_with_pH1N1
EF3030_locus	Annotation	Probe_Name	LFC-AEIC.EFd7920d7890.IAV.vs..AEIC.EFWT.IAV	P.value.of..AEIC.EFd7920d7890.IAV.vs..AEIC.EFWT.IAV	LFC-AHJF.EFd7920d7890.IAV.vs..AHJF.EFWT.IAV	P.value.of..AHJF.EFd7920d7890.IAV.vs..AHJF.EFWT.IAV
EF3030_RS00660	choline-binding_protein	SP_0117	-1.68	0.00014996	-1.57	0.010967
EF3030_RS07760	metal_ABC_transporter_substrate-binding_lipoprotein/adhesin_PsaA	SP_1650	1.43	0.0179442	2.53	0.00023579
EF3030_RS09585	acylphosphatase	SP_1974	1.17	0.0017433	1.35	0.00088504
EF3030_RS10555	choline-binding_protein_PcpA	SP_2136	1.07	0.0317352	4.81	0.0016688
EF3030_RS00060	ATP-dependent_metallopeptidase_FtsH/Yme1/Tma_family_protein	SP_0013	-0.05	0.625402	-0.16	0.125537
EF3030_RS00320	family_20_glycosylhydrolase	SP_0057	0.64	0.0172792	0.89	0.13631
EF3030_RS00350	PTS_sugar_transporter_subunit_IIA	SP_0064	-0.13	0.922148	-1.04	0.401035
EF3030_RS00360	galactose_mutarotase	SP_0066	-0.77	0.642999	-1.65	0.212768
EF3030_RS01515	LPXTG-anchored_hyaluronate_lyase	SP_0314	0	NA	0	NA
EF3030_RS01640	ATP-dependent_Clp_protease_ATP-binding_subunit	SP_0338	0.86	0.515878	1.83	0.0017536
EF3030_RS01645	S-ribosylhomocysteine_lyase	SP_0340	0.68	0.00252983	0.17	0.461981
EF3030_RS01770	peptide_ABC_transporter_substrate-binding_protein	SP_0366	-0.21	0.532737	-0.39	0.0814694
EF3030_RS01780	YSIRK-type_signal_peptide-containing_protein	SP_0368	-0.94	0.123954	-1.21	0.0273489
EF3030_RS02260	formate_C-acetyltransferase	SP_0459	0.13	0.402644	-0.42	0.0250357
EF3030_RS02375	MerR_family_transcriptional_regulator	SP_0501	0	0.985712	0.05	0.307954
EF3030_RS02380	type_I_glutamate--ammonia_ligase	SP_0502	0.43	0.0326223	0.18	0.345367
EF3030_RS02860	amino_acid_ABC_transporter_permease	SP_0607	0.1	0.52493	0.39	0.0513758
EF3030_RS03050	DUF4982_domain-containing_protein	SP_0648	0.52	0.73724	1.25	0.182163
EF3030_RS03125	LPXTG_cell_wall_anchor_domain-containing_protein	SP_0664	0.37	0.254025	0.14	0.507176
EF3030_RS03140	N-acetylmuramoyl-L-alanine_amidase_family_protein	SP_0667	0.82	0.0432971	1.62	0.00218945
EF3030_RS03345	L-lactate_oxidase	SP_0715	-0.24	0.116661	-0.16	0.288157
EF3030_RS03435	pyruvate_oxidase	SP_0730	0.2	0.305069	0	0.972894
EF3030_RS03505	ATP-dependent_Clp_protease_proteolytic_subunit	SP_0746	-0.28	0.035769	-0.28	0.16941
EF3030_RS03600	superoxide_dismutase_[Mn]	SP_0766	-0.47	0.108923	-0.72	0.012114
EF3030_RS03825	septation_ring_formation_regulator_EzrA	SP_0807	0.03	0.589382	0.01	0.736697
EF3030_RS04170	PTS_transporter_subunit_EIIA	SP_0877	0.5	0.00801099	0.14	0.313614
EF3030_RS04275	pyruvate_kinase	SP_0897	0.05	0.328258	0.15	0.068042
EF3030_RS04460	MBL_fold_metallo-hydrolase	SP_0930	-0.17	0.41933	-0.31	0.0240076
EF3030_RS04645	endo-beta-N-acetylglucosaminidase	SP_0965	0.64	0.117753	1.65	0.00115647
EF3030_RS04650	fibronectin-binding_protein_PavA	SP_0966	-0.01	0.91004	-0.23	0.0483454
EF3030_RS05245	amino_acid_ABC_transporter_ATP-binding_protein	SP_1242	0	0.984278	-0.57	0.0311532
EF3030_RS05250	ABC_transporter_permease_subunit	SP_1241	0.28	0.0154275	0.44	0.00665122
EF3030_RS05345	L-lactate_dehydrogenase	SP_1220	0.18	0.490518	0.16	0.141165
EF3030_RS05485	tagatose-bisphosphate_aldolase	SP_1190	-2.23	0.084456	-2	0.0241956
EF3030_RS05500	PTS_transporter_subunit_EIIC	SP_1185	0.63	0.00187584	0.75	0.00524095
EF3030_RS05615	alpha-ketoacid_dehydrogenase_subunit_beta	SP_1163	-0.22	0.277037	-0.3	0.0419866
EF3030_RS05660	LPXTG_cell_wall_anchor_domain-containing_protein	SERR3601523_26_02098	0.7	0.0013985	1.68	0.31098
EF3030_RS05665	YSIRK-type_signal_peptide-containing_protein	SP_1154	1.68	0.460182	0.7	0.598062
EF3030_RS05710	phosphopyruvate_hydratase	SP_1128	0.12	0.227223	-0.19	0.179721
EF3030_RS05840	phosphate_acetyltransferase	SP_1100	-0.24	0.322132	-0.01	0.921327
EF3030_RS06285	NADP-specific_glutamate_dehydrogenase	SP_1306	-0.8	0.00570854	-1.33	0.00202552
EF3030_RS06830	23S_rRNA_(guanosine(2251)-2'-O)-methyltransferase_RlmB	SP_1457	0.11	0.29071	0.06	0.663788
EF3030_RS06980	elongation_factor_Tu	SP_1489	-0.01	0.90632	-0.03	0.245482
EF3030_RS07065	F0F1_ATP_synthase_subunit_epsilon	SP_1507	0.14	0.228974	0.3	0.0665509
EF3030_RS07850	cell_division_protein_FtsA	SP_1667	-0.02	0.630495	0.02	0.499551
EF3030_RS07875	recombination_protein_RecR	SP_1672	0.34	0.0273683	0.2	0.0675588
EF3030_RS07890	ROK_family_protein	SP_1675	-1.04	0.5	-0.84	0.42265
EF3030_RS07895	N-acetylneuraminate_lyase	SP_1676	-0.97	0.5	0.05	0.276127
EF3030_RS07950	neuraminidase_NanB	SP_1687	0	NA	0	NA
EF3030_RS08895	LacI_family_DNA-binding_transcriptional_regulator	SP_1854	1.02	0.441973	1.13	0.242079
EF3030_RS08985	siderophore_ABC_transporter_substrate-binding_protein	SP_1872	-1.38	0.00790281	0.29	0.752096
EF3030_RS09070	ABC_transporter_ATP-binding_protein	SP_1887	0.07	0.472371	-0.16	0.290132
EF3030_RS09370	cholesterol-dependent_cytolysin_pneumolysin	SP_1923	0.44	0.203516	3.79	0.0693024
EF3030_RS09435	N-acetylmuramoyl-L-alanine_amidase_family_protein	SP_1937	0	0.972263	-0.08	0.0963268
EF3030_RS09595	pyruvate_formate_lyase-activating_protein	SP_1976	-0.18	0.351222	-0.24	0.239272
EF3030_RS09715	catabolite_control_protein_A	SP_1999	-0.1	0.0855554	-0.06	0.771119
EF3030_RS09920	bifunctional_acetaldehyde-CoA/alcohol_dehydrogenase	SP_2026	1.33	0.421948	1.5	0.165353
EF3030_RS09945	L-ascorbate_6-phosphate_lactonase	SP_2031	0	NA	0.18	0.24763
EF3030_RS10005	acetate_kinase	SP_2044	-0.26	0.0246862	-0.36	0.25462
EF3030_RS10065	N-acetylglucosamine-6-phosphate_deacetylase	SP_2056	-0.63	0.148801	1.37	0.356621
EF3030_RS10390	glycogen/starch/alpha-glucan_family_phosphorylase	SP_2106	-1.32	0.0331311	1.49	0.369993
EF3030_RS10610	ornithine_carbamoyltransferase	SP_2150	0	NA	0	NA
EF3030_RS10655	iron-containing_alcohol_dehydrogenase	SP_2157	0	NA	0	NA
EF3030_RS10795	aquaporin_family_protein	SP_2184	0.14	0.42265	0	NA
EF3030_RS10835	pneumococcal_surface_protein_PspC%2C_choline-binding_form	SP_2190	0.03	0.84941	0.5	0.134103
EF3030_RS11105	serine_protease	SP_2239	-1.19	0.0460292	-0.51	0.415658
