# Supplementary material for: Multispecies transcriptomics reveals influenza A virus modulation of Streptococcus pneumoniae EF3030 infection in human lung epithelium and murine lung
Source: mSphere. 2026 Jan 26;11(2):e00815-25. doi: 10.1128/msphere.00815-25 (PMC12931268; doi:10.1128/msphere.00815-25)
Supplement: Table S5 — Differential expression gene lists for HBEC. [file msphere.00815-25-s0006.xlsx]

## Sheet: DE-pH1N1+HBEC+EF3030_vs_HBEC
ID	baseMean	log2FoldChange	lfcSE	stat	pvalue	padj	Significant
ENSG00000229900	121.559	-8.8237	1.04735	-8.42478	3.61442e-17	3.8163e-16	TRUE
ENSG00000225775	18.3746	-7.87166	1.26108	-6.24198	4.32061e-10	2.57054e-09	TRUE
ENSG00000249580	13.2042	-7.6324	1.27895	-5.96771	2.40604e-09	1.3241e-08	TRUE
ENSG00000179097	12.8039	-7.61615	1.27723	-5.96302	2.47618e-09	1.36103e-08	TRUE
ENSG00000249234	19.3768	-7.58009	1.30859	-5.79258	6.93115e-09	3.63183e-08	TRUE
ENSG00000235943	15.6972	-7.57712	1.30638	-5.80007	6.62859e-09	3.47991e-08	TRUE
ENSG00000276277	22.8773	-7.31728	1.24305	-5.88654	3.94355e-09	2.12004e-08	TRUE
ENSG00000217566	25.5481	-7.16878	1.2403	-5.77988	7.47551e-09	3.90449e-08	TRUE
ENSG00000249365	11.2048	-7.08505	1.30461	-5.43078	5.61096e-08	2.62436e-07	TRUE
ENSG00000231272	8.77887	-7.08413	1.41591	-5.00323	5.63769e-07	2.31854e-06	TRUE
ENSG00000233068	197.314	-7.04619	0.518321	-13.5943	4.32995e-42	1.45704e-40	TRUE
ENSG00000241787	18.5043	-6.97338	1.31635	-5.29751	1.17389e-07	5.28681e-07	TRUE
ENSG00000200024	11.0292	-6.91658	1.32258	-5.2296	1.69876e-07	7.48486e-07	TRUE
ENSG00000249139	32.8546	-6.89072	1.0868	-6.34036	2.29223e-10	1.39981e-09	TRUE
ENSG00000201142	8.62746	-6.8863	1.37177	-5.02	5.16713e-07	2.13664e-06	TRUE
ENSG00000249588	31.224	-6.8284	1.08239	-6.30866	2.81467e-10	1.70634e-09	TRUE
ENSG00000255745	47.9243	-6.79198	1.28574	-5.28256	1.2739e-07	5.70632e-07	TRUE
ENSG00000236276	7.5339	-6.77737	1.34789	-5.02815	4.95247e-07	2.05372e-06	TRUE
ENSG00000229352	9.16917	-6.74727	1.31985	-5.11213	3.18538e-07	1.35579e-06	TRUE
ENSG00000213305	9.08434	-6.73414	1.31764	-5.11076	3.2087e-07	1.36474e-06	TRUE
ENSG00000252433	17.8219	-6.7256	1.27037	-5.29423	1.19522e-07	5.37607e-07	TRUE
ENSG00000275567	28.403	-6.68488	1.09551	-6.10208	1.04695e-09	5.99378e-09	TRUE
ENSG00000229707	61.7515	-6.66281	0.790012	-8.43381	3.34587e-17	3.54111e-16	TRUE
ENSG00000241462	15.8133	-6.60956	1.28095	-5.15988	2.47107e-07	1.06596e-06	TRUE
ENSG00000248359	8.14844	-6.58911	1.39538	-4.7221	2.33417e-06	8.83057e-06	TRUE
ENSG00000199217	7.90267	-6.58693	1.37469	-4.79156	1.65486e-06	6.3913e-06	TRUE
ENSG00000243089	10.1918	-6.58226	1.31779	-4.99491	5.88637e-07	2.41332e-06	TRUE
ENSG00000265244	6.3281	-6.54837	1.40683	-4.6547	3.24455e-06	1.20256e-05	TRUE
ENSG00000238025	56.4131	-6.54476	0.791138	-8.2726	1.31074e-16	1.33248e-15	TRUE
ENSG00000226962	83.2057	-6.44602	0.603392	-10.683	1.22297e-26	2.19046e-25	TRUE
ENSG00000254630	22.2049	-6.3375	1.14251	-5.54702	2.90584e-08	1.41302e-07	TRUE
ENSG00000238210	5.51942	-6.32757	1.41048	-4.4861	7.25378e-06	2.55398e-05	TRUE
ENSG00000101448	437.285	-6.30542	0.376005	-16.7695	4.07863e-63	2.80291e-61	TRUE
ENSG00000253802	5.80742	-6.26216	1.49447	-4.19024	2.78665e-05	8.99667e-05	TRUE
ENSG00000198838	1830.55	-6.22926	0.543658	-11.458	2.14302e-30	4.52677e-29	TRUE
ENSG00000225121	4.60423	-6.21901	1.45946	-4.26118	2.03347e-05	6.69605e-05	TRUE
ENSG00000260951	6.42396	-6.21847	1.39624	-4.45372	8.43943e-06	2.94189e-05	TRUE
ENSG00000264727	4.84229	-6.20114	1.42181	-4.36144	1.29212e-05	4.38388e-05	TRUE
ENSG00000240951	4.72604	-6.19778	1.49873	-4.13536	3.54393e-05	0.000112359	TRUE
ENSG00000237003	6.38974	-6.17839	1.39339	-4.43408	9.24644e-06	3.20143e-05	TRUE
ENSG00000263655	12.0984	-6.16854	1.30179	-4.7385	2.1531e-06	8.18621e-06	TRUE
ENSG00000249605	6.28435	-6.16492	1.42778	-4.31784	1.57564e-05	5.27974e-05	TRUE
ENSG00000173610	61.7747	-6.15287	0.665258	-9.24883	2.26954e-20	2.91459e-19	TRUE
ENSG00000253222	5.08242	-6.11734	1.42043	-4.30669	1.65716e-05	5.52756e-05	TRUE
ENSG00000272642	16.9427	-6.10217	1.13221	-5.38961	7.06098e-08	3.26756e-07	TRUE
ENSG00000279926	11.6509	-6.07973	1.34367	-4.52472	6.04743e-06	2.15295e-05	TRUE
ENSG00000250344	4.13342	-6.07567	1.51337	-4.01467	5.95302e-05	0.000182017	TRUE
ENSG00000221390	19.0664	-6.06972	1.11451	-5.4461	5.14851e-08	2.4223e-07	TRUE
ENSG00000227745	5.02419	-6.06677	1.42819	-4.24789	2.15796e-05	7.07868e-05	TRUE
ENSG00000243543	183.288	-6.01664	0.448093	-13.4272	4.18878e-41	1.34507e-39	TRUE
ENSG00000253414	20.5029	-6.01132	1.10262	-5.45186	4.98447e-08	2.34945e-07	TRUE
ENSG00000173988	42.0381	-5.99941	0.735214	-8.16008	3.34813e-16	3.31608e-15	TRUE
ENSG00000139292	14.8511	-5.99274	1.23713	-4.84408	1.27199e-06	4.99751e-06	TRUE
ENSG00000260205	5.33405	-5.98707	1.45999	-4.10076	4.11795e-05	0.000129174	TRUE
ENSG00000265210	4.06113	-5.98639	1.50774	-3.97045	7.17379e-05	0.00021655	TRUE
ENSG00000259641	343.67	-5.96412	0.297597	-20.0409	2.42103e-89	3.78527e-87	TRUE
ENSG00000250862	105.33	-5.93369	0.487305	-12.1765	4.14509e-34	1.01721e-32	TRUE
ENSG00000202112	4.42179	-5.92305	1.46145	-4.05285	5.05982e-05	0.000156349	TRUE
ENSG00000279106	68.9165	-5.90124	0.577097	-10.2257	1.52063e-24	2.45247e-23	TRUE
ENSG00000277103	61.2126	-5.89766	0.610858	-9.65472	4.69456e-22	6.70192e-21	TRUE
ENSG00000224463	26.1473	-5.89582	0.935934	-6.2994	2.98807e-10	1.80718e-09	TRUE
ENSG00000159712	174.676	-5.87858	0.418604	-14.0433	8.46643e-45	3.13153e-43	TRUE
ENSG00000250630	3.79183	-5.8759	1.56607	-3.752	0.00017543	0.000496411	TRUE
ENSG00000264790	114.512	-5.84281	0.471043	-12.404	2.48661e-35	6.40509e-34	TRUE
ENSG00000144285	58.8328	-5.83602	0.640063	-9.11788	7.6611e-20	9.51432e-19	TRUE
ENSG00000264330	56.0435	-5.81155	0.632582	-9.18703	4.03825e-20	5.11083e-19	TRUE
ENSG00000198975	9.00036	-5.80755	1.31739	-4.40836	1.04155e-05	3.58076e-05	TRUE
ENSG00000253114	662.221	-5.80111	0.298167	-19.4559	2.59806e-84	3.55042e-82	TRUE
ENSG00000234862	3.80104	-5.79549	1.49942	-3.86516	0.000111017	0.000324479	TRUE
ENSG00000019991	8.71302	-5.78254	1.31991	-4.38103	1.18121e-05	4.0309e-05	TRUE
ENSG00000255160	1034.98	-5.75873	0.32529	-17.7034	3.94837e-70	3.38199e-68	TRUE
ENSG00000217135	18.1008	-5.74131	1.12032	-5.12472	2.9798e-07	1.27283e-06	TRUE
ENSG00000256040	95.0425	-5.73732	0.490625	-11.6939	1.36918e-31	3.0373e-30	TRUE
ENSG00000278448	8.44252	-5.73729	1.32663	-4.32472	1.52726e-05	5.12915e-05	TRUE
ENSG00000261882	8.39364	-5.70754	1.33854	-4.264	2.00801e-05	6.61891e-05	TRUE
ENSG00000253872	91.9249	-5.70752	0.48379	-11.7975	4.01936e-32	9.09092e-31	TRUE
ENSG00000231590	55.6272	-5.7052	0.641693	-8.89086	6.06399e-19	7.14664e-18	TRUE
ENSG00000233908	37.4852	-5.70269	0.727864	-7.83482	4.6952e-15	4.29282e-14	TRUE
ENSG00000265487	49.6297	-5.70266	0.689962	-8.26517	1.39494e-16	1.41405e-15	TRUE
ENSG00000226093	9.28574	-5.69337	1.40778	-4.04421	5.24995e-05	0.000161847	TRUE
ENSG00000226604	5.19826	-5.6871	1.53042	-3.71603	0.000202381	0.000566407	TRUE
ENSG00000280439	769.146	-5.67856	0.317284	-17.8974	1.23494e-71	1.10816e-69	TRUE
ENSG00000276090	3.27452	-5.67603	1.58257	-3.5866	0.000335023	0.000900134	TRUE
ENSG00000262097	374.628	-5.67223	0.662955	-8.55598	1.16872e-17	1.27498e-16	TRUE
ENSG00000248138	22.702	-5.67115	0.923407	-6.14155	8.17213e-10	4.73531e-09	TRUE
ENSG00000217878	4.69564	-5.66751	1.56833	-3.61373	0.000301826	0.000818494	TRUE
ENSG00000223418	108.202	-5.6636	0.464196	-12.2009	3.07429e-34	7.61742e-33	TRUE
ENSG00000103647	292.007	-5.64526	0.31769	-17.7697	1.21379e-70	1.05482e-68	TRUE
ENSG00000259703	25.6457	-5.64121	0.918931	-6.13888	8.31071e-10	4.81121e-09	TRUE
ENSG00000265734	4.86837	-5.63123	1.61918	-3.47782	0.000505507	0.00131353	TRUE
ENSG00000255434	73.7386	-5.62116	0.502497	-11.1865	4.74972e-29	9.42678e-28	TRUE
ENSG00000279684	26.2265	-5.61854	0.822664	-6.82969	8.50981e-12	5.97422e-11	TRUE
ENSG00000253945	6.62878	-5.59959	1.37046	-4.08592	4.3902e-05	0.000137173	TRUE
ENSG00000185821	4.18868	-5.59279	1.55174	-3.6042	0.000313111	0.000846532	TRUE
ENSG00000237674	34.1187	-5.58837	0.748796	-7.46315	8.44794e-14	7.04894e-13	TRUE
ENSG00000276039	6.40055	-5.57955	1.37799	-4.04906	5.14241e-05	0.000158669	TRUE
ENSG00000235202	4.20115	-5.57516	1.49762	-3.72267	0.000197124	0.000553164	TRUE
ENSG00000242097	617.959	-5.56808	0.336974	-16.5238	2.47308e-61	1.57836e-59	TRUE
ENSG00000266875	49.4974	-5.5396	0.62602	-8.84891	8.83778e-19	1.03172e-17	TRUE
ENSG00000271266	4.58011	-5.53913	1.64782	-3.36149	0.00077523	0.00194822	TRUE
ENSG00000275005	7.83425	-5.51927	1.36499	-4.04344	5.26733e-05	0.000162299	TRUE
ENSG00000244067	1866.22	-5.51123	0.619663	-8.89391	5.89981e-19	6.96002e-18	TRUE
ENSG00000255522	29.423	-5.50551	0.77685	-7.08696	1.3709e-12	1.03508e-11	TRUE
ENSG00000199764	19.8235	-5.50363	0.935051	-5.88591	3.95858e-09	2.12685e-08	TRUE
ENSG00000254303	4.43219	-5.50023	1.49436	-3.68065	0.000232641	0.000644023	TRUE
ENSG00000242483	2.84856	-5.49519	1.73256	-3.17172	0.0015154	0.00358347	TRUE
ENSG00000230101	2.84474	-5.4908	1.55418	-3.53293	0.000410981	0.0010868	TRUE
ENSG00000241882	3.42509	-5.46862	1.56384	-3.49691	0.000470675	0.00122936	TRUE
ENSG00000126838	3295.94	-5.46792	0.544823	-10.0361	1.05733e-23	1.63882e-22	TRUE
ENSG00000154269	1171.81	-5.46788	0.548157	-9.97503	1.96049e-23	2.99716e-22	TRUE
ENSG00000213561	13.0906	-5.46084	1.13742	-4.80109	1.57804e-06	6.11341e-06	TRUE
ENSG00000002745	109.498	-5.45394	0.434716	-12.546	4.18201e-36	1.11408e-34	TRUE
ENSG00000172955	705.339	-5.44186	0.729992	-7.45469	9.00788e-14	7.48997e-13	TRUE
ENSG00000228551	11.3839	-5.4349	1.15874	-4.69036	2.72729e-06	1.02238e-05	TRUE
ENSG00000276863	55.6438	-5.43063	0.552789	-9.82405	8.87041e-23	1.31021e-21	TRUE
ENSG00000250402	2.50684	-5.42997	1.68053	-3.2311	0.00123314	0.00297555	TRUE
ENSG00000248995	24.507	-5.41821	0.827932	-6.54427	5.97848e-11	3.86239e-10	TRUE
ENSG00000263928	5.5949	-5.38232	1.40487	-3.83118	0.000127532	0.000369461	TRUE
ENSG00000256650	5.74596	-5.36953	1.42129	-3.77792	0.000158145	0.0004509	TRUE
ENSG00000223379	6.71708	-5.36551	1.71138	-3.13519	0.00171742	0.00401112	TRUE
ENSG00000237002	2.83072	-5.34898	1.57548	-3.39513	0.000685956	0.00174011	TRUE
ENSG00000232964	5.1471	-5.33502	1.47482	-3.61741	0.000297567	0.000808046	TRUE
ENSG00000238372	30.3027	-5.33174	0.753592	-7.07511	1.49331e-12	1.12514e-11	TRUE
ENSG00000260517	177.484	-5.33118	0.339174	-15.7181	1.13597e-55	5.96499e-54	TRUE
ENSG00000254132	5.12262	-5.32253	1.60513	-3.31595	0.000913323	0.00226067	TRUE
ENSG00000228853	2.09516	-5.32194	1.69867	-3.133	0.00173029	0.0040375	TRUE
ENSG00000226134	3.30076	-5.31894	1.5322	-3.47144	0.00051767	0.00134271	TRUE
ENSG00000237477	24.5056	-5.30421	0.851163	-6.23172	4.61356e-10	2.73982e-09	TRUE
ENSG00000117834	36.1329	-5.29493	0.692852	-7.64223	2.13494e-14	1.85533e-13	TRUE
ENSG00000233061	115.563	-5.27197	0.415996	-12.6731	8.33117e-37	2.27008e-35	TRUE
ENSG00000245384	5.9996	-5.26735	1.36392	-3.86193	0.000112493	0.000328442	TRUE
ENSG00000234597	1.8835	-5.25976	1.83495	-2.86644	0.0041512	0.00891439	TRUE
ENSG00000223920	33.4328	-5.25973	0.737679	-7.13011	1.00288e-12	7.65445e-12	TRUE
ENSG00000069535	285.716	-5.25926	0.417576	-12.5947	2.25759e-36	6.08208e-35	TRUE
ENSG00000259056	181.816	-5.25506	0.353583	-14.8623	5.78712e-50	2.56756e-48	TRUE
ENSG00000256151	3.01073	-5.25037	1.55842	-3.36903	0.000754344	0.0018984	TRUE
ENSG00000235751	2.1737	-5.24766	1.81361	-2.89348	0.00380997	0.0082499	TRUE
ENSG00000260064	2.35354	-5.24483	1.77296	-2.95824	0.003094	0.00683602	TRUE
ENSG00000233420	3.25338	-5.24269	1.63447	-3.20757	0.00133859	0.00320689	TRUE
ENSG00000215924	4.0011	-5.24118	1.63461	-3.20638	0.00134418	0.0032194	TRUE
ENSG00000268810	4.53913	-5.23054	1.53831	-3.4002	0.000673372	0.00171098	TRUE
ENSG00000262732	5.67188	-5.21713	1.46697	-3.55639	0.000375984	0.00100057	TRUE
ENSG00000221484	2.93131	-5.21349	1.58878	-3.28144	0.00103279	0.00253223	TRUE
ENSG00000279606	238.1	-5.20869	0.344821	-15.1055	1.49037e-51	6.93003e-50	TRUE
ENSG00000271299	26.7403	-5.19722	0.75063	-6.92381	4.39644e-12	3.17679e-11	TRUE
ENSG00000206120	184.248	-5.18993	0.317671	-16.3375	5.34382e-60	3.24839e-58	TRUE
ENSG00000069431	2645.87	-5.18881	0.343148	-15.1212	1.17422e-51	5.47421e-50	TRUE
ENSG00000252930	3.36511	-5.17989	1.56343	-3.31315	0.000922501	0.00228087	TRUE
ENSG00000265374	1196.9	-5.17323	0.309498	-16.7149	1.02035e-62	6.94536e-61	TRUE
ENSG00000217334	2.83151	-5.16379	1.68013	-3.07344	0.00211606	0.00484328	TRUE
ENSG00000265535	77.0625	-5.15991	0.477114	-10.8148	2.92835e-27	5.39057e-26	TRUE
ENSG00000232514	3.88046	-5.15816	1.55386	-3.31957	0.000901565	0.00223435	TRUE
ENSG00000233607	343.542	-5.15393	0.312764	-16.4787	5.22258e-61	3.28628e-59	TRUE
ENSG00000120251	3.4544	-5.15212	1.59749	-3.22514	0.00125913	0.00303296	TRUE
ENSG00000216182	3.64205	-5.14598	1.64578	-3.12677	0.00176739	0.00411654	TRUE
ENSG00000256817	53.8722	-5.14543	0.545419	-9.43391	3.95069e-21	5.31369e-20	TRUE
ENSG00000271399	38.6196	-5.14302	0.626523	-8.20883	2.2335e-16	2.2375e-15	TRUE
ENSG00000228016	5.64853	-5.13861	1.39759	-3.67676	0.000236212	0.000652924	TRUE
ENSG00000232025	5.63665	-5.13556	1.3933	-3.68589	0.000227901	0.000631952	TRUE
ENSG00000265164	11.4163	-5.12723	1.16324	-4.4077	1.04475e-05	3.59122e-05	TRUE
ENSG00000222990	2.21512	-5.12255	1.72537	-2.96897	0.00298804	0.00662314	TRUE
ENSG00000263542	2.26777	-5.11984	1.66927	-3.0671	0.00216144	0.00493893	TRUE
ENSG00000243980	77.3534	-5.11667	0.49617	-10.3123	6.19837e-25	1.02176e-23	TRUE
ENSG00000223893	4.62718	-5.11587	1.42039	-3.60174	0.000316094	0.000853759	TRUE
ENSG00000225415	227.23	-5.11552	0.32357	-15.8096	2.66984e-56	1.44615e-54	TRUE
ENSG00000279650	4.53649	-5.11254	1.51719	-3.36975	0.00075236	0.00189434	TRUE
ENSG00000232502	15.6237	-5.10926	0.967847	-5.27899	1.29897e-07	5.80919e-07	TRUE
ENSG00000235337	109.925	-5.10835	0.457674	-11.1615	6.28885e-29	1.24127e-27	TRUE
ENSG00000242810	99.6901	-5.10808	0.464313	-11.0014	3.76293e-28	7.19317e-27	TRUE
ENSG00000264974	10.5698	-5.10523	1.20423	-4.23943	2.24091e-05	7.33062e-05	TRUE
ENSG00000219404	2.69657	-5.10387	1.57205	-3.24664	0.00116778	0.00283159	TRUE
ENSG00000177414	15.271	-5.09316	0.960683	-5.30161	1.14788e-07	5.17811e-07	TRUE
ENSG00000272981	21.7478	-5.09042	0.877468	-5.80126	6.58185e-09	3.4574e-08	TRUE
ENSG00000228262	11.6743	-5.08107	1.05156	-4.83194	1.35211e-06	5.29254e-06	TRUE
ENSG00000244541	2.10324	-5.07994	1.69769	-2.99226	0.00276921	0.00618367	TRUE
ENSG00000257683	44.0388	-5.07869	0.575749	-8.82101	1.13435e-18	1.31352e-17	TRUE
ENSG00000266550	8.16418	-5.0721	1.20078	-4.224	2.40003e-05	7.82324e-05	TRUE
ENSG00000252854	2.16353	-5.07072	1.77824	-2.85154	0.00435084	0.00930349	TRUE
ENSG00000261044	5.38724	-5.07025	1.42024	-3.57	0.000356983	0.000953837	TRUE
ENSG00000221602	2.67498	-5.06734	1.66578	-3.04203	0.00234991	0.00532945	TRUE
ENSG00000226765	2.95593	-5.06304	1.61865	-3.12794	0.00176033	0.00410145	TRUE
ENSG00000201439	17.816	-5.0618	0.845239	-5.98859	2.11663e-09	1.17149e-08	TRUE
ENSG00000230729	314.213	-5.05685	0.282293	-17.9135	9.25489e-72	8.36773e-70	TRUE
ENSG00000149294	64.8066	-5.0566	0.492468	-10.2679	9.83523e-25	1.60282e-23	TRUE
ENSG00000170935	105.722	-5.05067	0.407086	-12.4069	2.39778e-35	6.18072e-34	TRUE
ENSG00000254850	1.89078	-5.04762	1.74308	-2.89581	0.00378176	0.00819378	TRUE
ENSG00000226594	175.423	-5.04394	0.384893	-13.1048	3.09193e-39	9.37372e-38	TRUE
ENSG00000224479	1929.18	-5.04231	0.300373	-16.7868	3.04858e-63	2.11534e-61	TRUE
ENSG00000255233	22.8295	-5.03467	0.757671	-6.64493	3.03361e-11	2.02188e-10	TRUE
ENSG00000272746	145.862	-5.03036	0.356441	-14.1127	3.17069e-45	1.19247e-43	TRUE
ENSG00000240097	2.18265	-5.02387	1.77787	-2.82578	0.00471663	0.0100097	TRUE
ENSG00000268234	88.0054	-5.02048	0.431801	-11.6268	3.01097e-31	6.58953e-30	TRUE
ENSG00000265340	2.91473	-5.0169	1.69292	-2.96345	0.00304207	0.00673207	TRUE
ENSG00000263785	4.80936	-5.00731	1.43919	-3.47926	0.000502799	0.00130669	TRUE
ENSG00000255308	1720.76	-5.0069	0.262303	-19.0882	3.16396e-81	3.84009e-79	TRUE
ENSG00000230116	166.587	-4.99648	0.398453	-12.5397	4.52765e-36	1.20258e-34	TRUE
ENSG00000201326	3.63871	-4.99147	1.58805	-3.14314	0.00167149	0.00391508	TRUE
ENSG00000254290	109.218	-4.98724	0.388768	-12.8283	1.13816e-37	3.2265e-36	TRUE
ENSG00000050438	3342.32	-4.98295	0.224988	-22.1476	1.09921e-108	2.93702e-106	TRUE
ENSG00000223995	2.74148	-4.97955	1.63429	-3.04691	0.00231207	0.00525261	TRUE
ENSG00000253162	2.52725	-4.97837	1.71595	-2.90123	0.00371704	0.00806541	TRUE
ENSG00000231787	3.39328	-4.97822	1.57655	-3.15767	0.00159038	0.00374348	TRUE
ENSG00000151418	7.80947	-4.97792	1.23443	-4.03255	5.51742e-05	0.000169494	TRUE
ENSG00000251927	5.9145	-4.97716	1.43774	-3.46178	0.000536609	0.0013878	TRUE
ENSG00000242908	526.537	-4.96429	0.301432	-16.469	6.12507e-61	3.84066e-59	TRUE
ENSG00000244734	304.42	-4.96374	0.283689	-17.4971	1.50632e-68	1.25424e-66	TRUE
ENSG00000201690	20.9431	-4.93682	0.868176	-5.68642	1.29727e-08	6.58267e-08	TRUE
ENSG00000217314	36.5085	-4.93061	0.646811	-7.62295	2.47943e-14	2.14377e-13	TRUE
ENSG00000225665	2.00156	-4.92918	1.76174	-2.7979	0.00514354	0.0108246	TRUE
ENSG00000200957	6.46679	-4.9242	1.2634	-3.89758	9.71581e-05	0.000286851	TRUE
ENSG00000252846	4.62263	-4.91834	1.52692	-3.22108	0.00127709	0.00307249	TRUE
ENSG00000232135	8.11851	-4.91711	1.27989	-3.84181	0.000122133	0.000354722	TRUE
ENSG00000241804	2.02616	-4.91331	1.86903	-2.62881	0.00856852	0.0170817	TRUE
ENSG00000271974	1.57033	-4.90859	2.08312	-2.35637	0.0184546	0.0339227	TRUE
ENSG00000255396	7.59746	-4.90644	1.25332	-3.91475	9.04976e-05	0.000268605	TRUE
ENSG00000200637	7.76911	-4.90588	1.19753	-4.09666	4.19149e-05	0.0001314	TRUE
ENSG00000237709	8.89338	-4.89595	1.19539	-4.09568	4.20933e-05	0.000131936	TRUE
ENSG00000223874	9.56534	-4.89484	1.20005	-4.07888	4.52529e-05	0.000141025	TRUE
ENSG00000186910	10.0153	-4.89072	1.16901	-4.18364	2.86872e-05	9.24248e-05	TRUE
ENSG00000249734	19.7577	-4.88877	0.860348	-5.68231	1.32884e-08	6.73049e-08	TRUE
ENSG00000279586	16.7616	-4.88817	0.915121	-5.34155	9.2153e-08	4.20098e-07	TRUE
ENSG00000275965	15.8739	-4.88491	0.875114	-5.58203	2.37725e-08	1.16868e-07	TRUE
ENSG00000255270	46.7502	-4.88396	0.552302	-8.84292	9.32474e-19	1.08679e-17	TRUE
ENSG00000248967	12.6301	-4.88079	1.04751	-4.65944	3.17073e-06	1.17701e-05	TRUE
ENSG00000172260	225.274	-4.87421	0.360141	-13.5342	9.8303e-42	3.2469e-40	TRUE
ENSG00000279185	36.3559	-4.87319	0.592614	-8.22321	1.98131e-16	1.9882e-15	TRUE
ENSG00000243794	47.8714	-4.87062	0.534976	-9.10437	8.67719e-20	1.07538e-18	TRUE
ENSG00000255545	32.0764	-4.86773	0.679487	-7.16384	7.84507e-13	6.03405e-12	TRUE
ENSG00000240309	12.6708	-4.86717	0.895528	-5.43497	5.48054e-08	2.56907e-07	TRUE
ENSG00000262890	424.098	-4.86371	0.289083	-16.8246	1.61213e-63	1.12956e-61	TRUE
ENSG00000227890	131.359	-4.85945	0.343973	-14.1274	2.57458e-45	9.72366e-44	TRUE
ENSG00000225623	268.684	-4.85611	0.31756	-15.292	8.64826e-53	4.1396e-51	TRUE
ENSG00000110675	98.5895	-4.85421	0.388276	-12.502	7.28357e-36	1.91329e-34	TRUE
ENSG00000252990	18.781	-4.85278	0.86807	-5.59031	2.26659e-08	1.11646e-07	TRUE
ENSG00000218792	24.1018	-4.85027	0.727627	-6.66588	2.63088e-11	1.7643e-10	TRUE
ENSG00000203734	10159.9	-4.84604	0.302114	-16.0405	6.66565e-58	3.80027e-56	TRUE
ENSG00000231979	4.08765	-4.8459	1.50682	-3.21598	0.0013	0.00312426	TRUE
ENSG00000254048	3.30144	-4.84419	1.55804	-3.10915	0.00187629	0.00434532	TRUE
ENSG00000271065	44.8471	-4.84362	0.585976	-8.2659	1.38641e-16	1.4058e-15	TRUE
ENSG00000239632	4.70484	-4.84181	1.50753	-3.21174	0.00131932	0.00316622	TRUE
ENSG00000248283	2.49514	-4.83572	1.67433	-2.88816	0.00387506	0.00837932	TRUE
ENSG00000253989	3.68124	-4.83388	1.49499	-3.23339	0.0012233	0.00295481	TRUE
ENSG00000255988	66.4123	-4.83267	0.480986	-10.0474	9.43056e-24	1.46487e-22	TRUE
ENSG00000233449	77.5121	-4.83187	0.515283	-9.37711	6.78056e-21	8.98819e-20	TRUE
ENSG00000257407	4.49443	-4.83164	1.50408	-3.21235	0.00131654	0.00316018	TRUE
ENSG00000196277	1066.59	-4.82665	0.217691	-22.172	6.40061e-109	1.74937e-106	TRUE
ENSG00000205293	3.05902	-4.8165	1.81747	-2.65011	0.0080466	0.0161383	TRUE
ENSG00000280002	3.81925	-4.81262	1.57616	-3.05337	0.00226285	0.00514702	TRUE
ENSG00000176956	101.787	-4.80398	0.437814	-10.9726	5.17352e-28	9.84234e-27	TRUE
ENSG00000253124	66.4623	-4.80047	0.475853	-10.0881	6.23337e-24	9.77144e-23	TRUE
ENSG00000263515	3.29224	-4.79908	1.51175	-3.17452	0.00150083	0.00355277	TRUE
ENSG00000203799	2723.47	-4.79725	0.169167	-28.3581	6.65479e-177	1.03595e-173	TRUE
ENSG00000255029	161.642	-4.7968	0.329488	-14.5583	5.1699e-48	2.17257e-46	TRUE
ENSG00000236860	83.9897	-4.78807	0.507323	-9.43791	3.80291e-21	5.11877e-20	TRUE
ENSG00000251193	2.39818	-4.78466	1.78047	-2.6873	0.00720326	0.0146465	TRUE
ENSG00000200605	10.3897	-4.77906	1.02093	-4.68111	2.85326e-06	1.0667e-05	TRUE
ENSG00000263069	765.708	-4.77753	0.193427	-24.6994	1.08673e-134	5.33003e-132	TRUE
ENSG00000244199	4.45197	-4.77515	1.45023	-3.29269	0.000992342	0.0024404	TRUE
ENSG00000214676	120.157	-4.77322	0.387962	-12.3033	8.69307e-35	2.19807e-33	TRUE
ENSG00000235266	31.5336	-4.77044	0.619385	-7.70189	1.34071e-14	1.1838e-13	TRUE
ENSG00000228695	289.174	-4.76937	0.274836	-17.3535	1.85518e-67	1.49601e-65	TRUE
ENSG00000206679	6.94206	-4.76822	1.27168	-3.74953	0.000177166	0.000500968	TRUE
ENSG00000133083	1912.02	-4.75922	0.327728	-14.5218	8.81034e-48	3.66797e-46	TRUE
ENSG00000225179	1.78954	-4.75919	1.89881	-2.5064	0.0121967	0.0234553	TRUE
ENSG00000242214	3.9147	-4.75596	1.48422	-3.20434	0.00135371	0.00323964	TRUE
ENSG00000276531	4.51184	-4.75459	1.47449	-3.22457	0.0012616	0.00303851	TRUE
ENSG00000228031	4.38129	-4.74948	1.4439	-3.28934	0.00100423	0.00246776	TRUE
ENSG00000201348	3.12778	-4.7475	1.56369	-3.03609	0.00239666	0.00542586	TRUE
ENSG00000267702	769.478	-4.73917	0.222243	-21.3243	6.76183e-101	1.52264e-98	TRUE
ENSG00000224237	202.601	-4.73732	0.265177	-17.8647	2.21938e-71	1.9669e-69	TRUE
ENSG00000274869	17.3276	-4.73649	0.987212	-4.79784	1.60385e-06	6.20622e-06	TRUE
ENSG00000231910	1.52579	-4.73565	1.93556	-2.44665	0.014419	0.0272289	TRUE
ENSG00000229384	345.445	-4.73222	0.300186	-15.7643	5.47732e-56	2.92265e-54	TRUE
ENSG00000279499	8.75279	-4.72626	1.20735	-3.91457	9.05662e-05	0.000268786	TRUE
ENSG00000197653	27036.1	-4.72435	0.185612	-25.4528	6.57105e-143	3.98763e-140	TRUE
ENSG00000277952	2.79728	-4.71894	1.65149	-2.85738	0.00427148	0.00914854	TRUE
ENSG00000251576	417.733	-4.71842	0.23396	-20.1676	1.88557e-90	3.05479e-88	TRUE
ENSG00000213950	30.4157	-4.7133	0.611462	-7.70825	1.27554e-14	1.12764e-13	TRUE
ENSG00000264956	2.33882	-4.71098	1.76632	-2.66712	0.00765039	0.0154466	TRUE
ENSG00000273792	28.041	-4.7108	0.65965	-7.14135	9.24158e-13	7.07474e-12	TRUE
ENSG00000265140	1.90544	-4.70664	1.80284	-2.61067	0.0090364	0.0179216	TRUE
ENSG00000213130	1.9073	-4.70569	1.79523	-2.62123	0.00876141	0.0174313	TRUE
ENSG00000117507	901.079	-4.70421	0.302089	-15.5723	1.12328e-54	5.72092e-53	TRUE
ENSG00000254186	5.47765	-4.70351	1.42277	-3.30587	0.000946818	0.00233728	TRUE
ENSG00000201023	14.8656	-4.6957	0.916748	-5.12213	3.02109e-07	1.28985e-06	TRUE
ENSG00000267289	40.7331	-4.69526	0.565809	-8.29832	1.0559e-16	1.07954e-15	TRUE
ENSG00000225154	43.2875	-4.68831	0.539017	-8.6979	3.38095e-18	3.81025e-17	TRUE
ENSG00000228944	8.37227	-4.68505	1.19429	-3.92289	8.74942e-05	0.000260338	TRUE
ENSG00000087250	164.266	-4.68421	0.404372	-11.5839	4.97116e-31	1.07741e-29	TRUE
ENSG00000232551	183.137	-4.68028	0.347725	-13.4597	2.69941e-41	8.76242e-40	TRUE
ENSG00000159708	1375.39	-4.67922	0.236729	-19.7661	5.82813e-87	8.38034e-85	TRUE
ENSG00000270112	6.83744	-4.67718	1.22866	-3.80675	0.000140807	0.00040474	TRUE
ENSG00000275810	1.96092	-4.67609	1.77997	-2.62705	0.00861277	0.0171661	TRUE
ENSG00000249258	14.4945	-4.67606	0.892144	-5.24137	1.59387e-07	7.04355e-07	TRUE
ENSG00000233579	136.081	-4.67109	0.415289	-11.2478	2.37391e-29	4.79387e-28	TRUE
ENSG00000260192	7.0025	-4.67048	1.28704	-3.62886	0.000284673	0.000775974	TRUE
ENSG00000240359	3.5448	-4.66989	1.50197	-3.10917	0.00187615	0.00434529	TRUE
ENSG00000213431	1.76907	-4.66853	1.75976	-2.65293	0.0079797	0.016022	TRUE
ENSG00000272406	1.66977	-4.66653	1.92558	-2.42344	0.0153743	0.028844	TRUE
ENSG00000250357	10.9729	-4.6638	1.0854	-4.29684	1.73253e-05	5.76341e-05	TRUE
ENSG00000200003	55.3006	-4.66197	0.61526	-7.57723	3.53022e-14	3.02455e-13	TRUE
ENSG00000249973	87.0124	-4.66122	0.415305	-11.2236	3.12295e-29	6.26059e-28	TRUE
ENSG00000231140	33.1991	-4.66083	0.628085	-7.42071	1.16495e-13	9.59068e-13	TRUE
ENSG00000275266	3.1736	-4.66075	1.55704	-2.99335	0.00275937	0.00616273	TRUE
ENSG00000239388	2173.53	-4.66035	0.249097	-18.709	4.18284e-78	4.59394e-76	TRUE
ENSG00000206199	5548.42	-4.66018	0.286473	-16.2674	1.68051e-59	1.00617e-57	TRUE
ENSG00000044524	26.0009	-4.65843	0.684083	-6.80974	9.77733e-12	6.8226e-11	TRUE
ENSG00000148541	278.355	-4.65118	0.375027	-12.4023	2.54025e-35	6.53386e-34	TRUE
ENSG00000249001	190.402	-4.6498	0.365343	-12.7272	4.17529e-37	1.15349e-35	TRUE
ENSG00000242268	15.9881	-4.64415	0.791876	-5.86474	4.49827e-09	2.4049e-08	TRUE
ENSG00000201180	6.16063	-4.64175	1.25439	-3.70039	0.000215265	0.000599561	TRUE
ENSG00000266549	306.488	-4.64003	0.255655	-18.1495	1.29491e-73	1.25645e-71	TRUE
ENSG00000233716	148.071	-4.63738	0.340359	-13.625	2.84572e-42	9.66682e-41	TRUE
ENSG00000261340	1.57952	-4.63575	1.8234	-2.54237	0.0110104	0.0214121	TRUE
ENSG00000172985	511.084	-4.62958	0.216103	-21.423	8.15493e-102	1.88374e-99	TRUE
ENSG00000266146	51.6432	-4.62778	0.5156	-8.97553	2.81999e-19	3.37795e-18	TRUE
ENSG00000258623	327.436	-4.6275	0.384771	-12.0267	2.57377e-33	6.11083e-32	TRUE
ENSG00000256714	107.276	-4.62198	0.391065	-11.819	3.11492e-32	7.07657e-31	TRUE
ENSG00000183117	655.471	-4.6212	0.258071	-17.9067	1.04603e-71	9.41008e-70	TRUE
ENSG00000237861	48.1887	-4.61807	0.491019	-9.40508	5.1991e-21	6.94066e-20	TRUE
ENSG00000229326	76.7199	-4.61681	0.401245	-11.5062	1.22765e-30	2.62573e-29	TRUE
ENSG00000276837	3.14683	-4.61583	1.54339	-2.99072	0.00278323	0.00621225	TRUE
ENSG00000166960	53.9019	-4.61377	0.5013	-9.20362	3.46096e-20	4.39887e-19	TRUE
ENSG00000263838	6.24664	-4.6127	1.23871	-3.7238	0.000196244	0.000550956	TRUE
ENSG00000242836	10.6274	-4.60745	1.01092	-4.55767	5.17246e-06	1.86013e-05	TRUE
ENSG00000235399	3.91552	-4.60327	1.53118	-3.00636	0.00264398	0.00593176	TRUE
ENSG00000132259	1235.35	-4.60089	0.243578	-18.8888	1.41013e-79	1.64994e-77	TRUE
ENSG00000273153	39.0787	-4.59996	0.572164	-8.03959	9.01385e-16	8.62919e-15	TRUE
ENSG00000273041	1.93471	-4.59902	1.89321	-2.42922	0.0151315	0.0284378	TRUE
ENSG00000104237	7764.12	-4.59153	0.180385	-25.4541	6.36676e-143	3.93027e-140	TRUE
ENSG00000273672	82.1675	-4.59139	0.40652	-11.2944	1.39889e-29	2.85064e-28	TRUE
ENSG00000166432	565.251	-4.59016	0.273255	-16.7981	2.52116e-63	1.75277e-61	TRUE
ENSG00000256079	122.443	-4.58687	0.370082	-12.3942	2.80965e-35	7.20092e-34	TRUE
ENSG00000269799	25.3925	-4.58559	0.67077	-6.8363	8.12651e-12	5.71746e-11	TRUE
ENSG00000274121	1.72113	-4.58334	1.85068	-2.47657	0.0132651	0.0252697	TRUE
ENSG00000166148	50.9654	-4.58196	0.49347	-9.28518	1.61437e-20	2.08969e-19	TRUE
ENSG00000257009	256.013	-4.57601	0.266469	-17.1728	4.24665e-66	3.26983e-64	TRUE
ENSG00000279702	71.7441	-4.57526	0.459016	-9.96754	2.11402e-23	3.22774e-22	TRUE
ENSG00000253974	26.2794	-4.57404	0.71322	-6.41323	1.42472e-10	8.88224e-10	TRUE
ENSG00000277749	194.878	-4.57339	0.36325	-12.5902	2.39128e-36	6.43255e-35	TRUE
ENSG00000259561	93.2014	-4.57314	0.398993	-11.4617	2.05448e-30	4.34486e-29	TRUE
ENSG00000255325	102.239	-4.57193	0.368363	-12.4115	2.26442e-35	5.84116e-34	TRUE
ENSG00000228376	6.78218	-4.57028	1.21654	-3.75678	0.000172114	0.000487762	TRUE
ENSG00000268738	26.0134	-4.56446	1.81475	-2.51521	0.0118962	0.0229464	TRUE
ENSG00000039537	245.003	-4.56311	0.28971	-15.7506	6.80327e-56	3.60612e-54	TRUE
ENSG00000252521	2.7708	-4.56154	1.62241	-2.81158	0.00492987	0.0104208	TRUE
ENSG00000272161	30.7324	-4.56138	0.64557	-7.06566	1.59856e-12	1.20292e-11	TRUE
ENSG00000253851	65.4539	-4.55847	0.437982	-10.4079	2.28228e-25	3.84721e-24	TRUE
ENSG00000260685	82.0521	-4.55647	0.438318	-10.3953	2.60363e-25	4.37243e-24	TRUE
ENSG00000278001	7.42146	-4.55644	1.34674	-3.3833	0.000716209	0.00181032	TRUE
ENSG00000236936	36.5045	-4.55639	0.569621	-7.99899	1.25446e-15	1.19042e-14	TRUE
ENSG00000122420	815.842	-4.55587	0.305309	-14.9222	2.36402e-50	1.06067e-48	TRUE
ENSG00000278879	266.55	-4.55541	0.265485	-17.1588	5.40149e-66	4.13237e-64	TRUE
ENSG00000279223	2.13288	-4.55429	1.80518	-2.5229	0.011639	0.0225001	TRUE
ENSG00000235329	1.95506	-4.55324	1.81829	-2.50413	0.0122754	0.0235913	TRUE
ENSG00000263611	48.7448	-4.55164	0.528187	-8.61748	6.84418e-18	7.55858e-17	TRUE
ENSG00000254757	65.0059	-4.55156	0.420767	-10.8173	2.8507e-27	5.25304e-26	TRUE
ENSG00000238145	77.8268	-4.54478	0.476376	-9.54032	1.4239e-21	1.9722e-20	TRUE
ENSG00000050030	270.705	-4.54172	0.299337	-15.1726	5.37053e-52	2.52014e-50	TRUE
ENSG00000008277	192.024	-4.54096	0.29332	-15.4812	4.645e-54	2.30972e-52	TRUE
ENSG00000231668	176.396	-4.5401	0.356209	-12.7456	3.29811e-37	9.16102e-36	TRUE
ENSG00000278593	11.1759	-4.53488	1.05032	-4.3176	1.57734e-05	5.28348e-05	TRUE
ENSG00000279463	22.7282	-4.53286	0.721067	-6.28632	3.25073e-10	1.96206e-09	TRUE
ENSG00000259609	101.256	-4.53174	0.359277	-12.6135	1.7791e-36	4.80021e-35	TRUE
ENSG00000269984	220.237	-4.52798	0.310879	-14.5651	4.68488e-48	1.97338e-46	TRUE
ENSG00000279020	11.2689	-4.52569	0.986596	-4.58717	4.49287e-06	1.62932e-05	TRUE
ENSG00000264482	22.0841	-4.52089	0.749106	-6.03505	1.58911e-09	8.91374e-09	TRUE
ENSG00000271174	2.1481	-4.51804	1.93272	-2.33766	0.0194047	0.0354889	TRUE
ENSG00000262322	9.58393	-4.51129	1.02671	-4.39391	1.11329e-05	3.8111e-05	TRUE
ENSG00000252145	3.06962	-4.50735	1.58382	-2.84587	0.00442906	0.00945325	TRUE
ENSG00000251849	2.21672	-4.50389	1.68956	-2.66572	0.00768235	0.0155076	TRUE
ENSG00000250803	714.522	-4.49442	0.345644	-13.003	1.176e-38	3.45693e-37	TRUE
ENSG00000152580	1814.82	-4.49406	0.262	-17.1529	5.97946e-66	4.56479e-64	TRUE
ENSG00000231098	201.083	-4.49377	0.304864	-14.7402	3.55501e-49	1.54658e-47	TRUE
ENSG00000235571	44.6729	-4.49296	0.569713	-7.88635	3.11158e-15	2.87354e-14	TRUE
ENSG00000231720	242.98	-4.49195	0.307553	-14.6054	2.59297e-48	1.09999e-46	TRUE
ENSG00000201711	21.1263	-4.49052	0.824548	-5.44604	5.15043e-08	2.42289e-07	TRUE
ENSG00000279737	64.501	-4.48431	0.466494	-9.61278	7.06194e-22	9.97813e-21	TRUE
ENSG00000280044	9.13833	-4.47385	1.05243	-4.25098	2.12833e-05	6.9866e-05	TRUE
ENSG00000232730	965.751	-4.47316	0.230144	-19.4364	3.79973e-84	5.09534e-82	TRUE
ENSG00000263720	1.66463	-4.47055	1.89498	-2.35915	0.0183167	0.0336936	TRUE
ENSG00000116745	33.8476	-4.4702	0.571119	-7.82709	4.99306e-15	4.55701e-14	TRUE
ENSG00000225689	6.57211	-4.47009	1.24897	-3.57901	0.000344897	0.000923819	TRUE
ENSG00000276204	8.25964	-4.46898	1.33548	-3.34635	0.000818817	0.0020457	TRUE
ENSG00000232462	269.304	-4.4682	0.24693	-18.095	3.48669e-73	3.329e-71	TRUE
ENSG00000221183	2.56967	-4.46794	1.84367	-2.4234	0.0153759	0.0288442	TRUE
ENSG00000271757	16.166	-4.46675	0.78548	-5.68665	1.29554e-08	6.57484e-08	TRUE
ENSG00000254608	5105.47	-4.466	0.241498	-18.4929	2.35632e-76	2.44538e-74	TRUE
ENSG00000223513	56.9304	-4.46571	0.464688	-9.61012	7.24615e-22	1.02263e-20	TRUE
ENSG00000270531	3.80005	-4.46363	1.51709	-2.94223	0.00325858	0.00716648	TRUE
ENSG00000260176	2.46236	-4.46359	1.80321	-2.47536	0.0133101	0.0253526	TRUE
ENSG00000214081	27.4233	-4.45587	0.620841	-7.17715	7.11806e-13	5.49493e-12	TRUE
ENSG00000253248	3.33734	-4.4556	1.54738	-2.87945	0.00398365	0.00859116	TRUE
ENSG00000179468	6.89959	-4.45025	1.21855	-3.6521	0.000260107	0.000713684	TRUE
ENSG00000198734	194.422	-4.44844	0.304466	-14.6107	2.40205e-48	1.0202e-46	TRUE
ENSG00000207251	193.288	-4.44701	0.34887	-12.7469	3.24313e-37	9.0153e-36	TRUE
ENSG00000258546	323.342	-4.44557	0.276718	-16.0653	4.46423e-58	2.5615e-56	TRUE
ENSG00000258845	6.83473	-4.44369	1.26268	-3.51926	0.000432753	0.0011377	TRUE
ENSG00000264527	2303.81	-4.44201	0.180164	-24.6554	3.21717e-134	1.51563e-131	TRUE
ENSG00000231635	213.451	-4.43841	0.293338	-15.1307	1.01602e-51	4.74902e-50	TRUE
ENSG00000153930	2914.07	-4.43809	0.256087	-17.3304	2.77396e-67	2.22688e-65	TRUE
ENSG00000254561	170.371	-4.43268	0.318548	-13.9152	5.11835e-44	1.84549e-42	TRUE
ENSG00000202341	3.56115	-4.43261	1.51147	-2.93265	0.00336084	0.00736514	TRUE
ENSG00000228038	13.0712	-4.42592	0.885275	-4.99948	5.74841e-07	2.36028e-06	TRUE
ENSG00000255117	38.8653	-4.42541	0.522134	-8.47562	2.33829e-17	2.49986e-16	TRUE
ENSG00000154864	86.9558	-4.4249	0.410873	-10.7695	4.79538e-27	8.72871e-26	TRUE
ENSG00000207338	28.2964	-4.42459	0.693523	-6.37987	1.77238e-10	1.09468e-09	TRUE
ENSG00000164199	6376.13	-4.42259	0.202886	-21.7984	2.40095e-105	6.05379e-103	TRUE
ENSG00000131711	2034.13	-4.42023	0.305812	-14.4541	2.3629e-47	9.66873e-46	TRUE
ENSG00000128536	34093.9	-4.42019	0.234699	-18.8334	4.02042e-79	4.5843e-77	TRUE
ENSG00000214024	3.82912	-4.42007	1.5053	-2.93633	0.00332119	0.00728895	TRUE
ENSG00000199497	144.624	-4.41883	0.316867	-13.9454	3.35522e-44	1.21713e-42	TRUE
ENSG00000197748	27098.4	-4.41869	0.232573	-18.9992	1.73196e-80	2.06017e-78	TRUE
ENSG00000205301	30.7652	-4.41571	0.620867	-7.11217	1.14233e-12	8.6763e-12	TRUE
ENSG00000164287	8296.71	-4.4137	0.281204	-15.6958	1.61707e-55	8.45222e-54	TRUE
ENSG00000170482	898.587	-4.41	0.253571	-17.3915	9.56202e-68	7.78088e-66	TRUE
ENSG00000243020	4.04983	-4.40736	1.57847	-2.79218	0.00523544	0.0110019	TRUE
ENSG00000039139	49649.2	-4.40607	0.22805	-19.3207	3.59978e-83	4.6698e-81	TRUE
ENSG00000266110	127.25	-4.40521	0.35447	-12.4276	1.85121e-35	4.78906e-34	TRUE
ENSG00000221398	30.2914	-4.39874	0.759903	-5.78855	7.09956e-09	3.71464e-08	TRUE
ENSG00000248397	13.9197	-4.39707	0.818889	-5.36956	7.89308e-08	3.63197e-07	TRUE
ENSG00000224060	554.798	-4.3933	0.209346	-20.9858	8.83847e-98	1.83984e-95	TRUE
ENSG00000113231	405.099	-4.3926	0.229136	-19.1703	6.55513e-82	8.06528e-80	TRUE
ENSG00000251752	58.46	-4.39068	0.469802	-9.34581	9.11869e-21	1.19723e-19	TRUE
ENSG00000114204	3551.7	-4.38807	0.299513	-14.6507	1.33326e-48	5.7169e-47	TRUE
ENSG00000255428	255.554	-4.38601	0.281748	-15.5672	1.21707e-54	6.18975e-53	TRUE
ENSG00000233057	3.64417	-4.38541	1.5319	-2.86273	0.00420011	0.00900484	TRUE
ENSG00000222499	13.8826	-4.384	0.827859	-5.29559	1.18635e-07	5.33821e-07	TRUE
ENSG00000277490	7.82159	-4.37681	1.15591	-3.78645	0.000152813	0.000436727	TRUE
ENSG00000221199	24.995	-4.37506	0.689175	-6.34825	2.17774e-10	1.33399e-09	TRUE
ENSG00000272019	139.765	-4.37259	0.342124	-12.7807	2.10112e-37	5.89105e-36	TRUE
ENSG00000130413	6254.06	-4.37177	0.252616	-17.306	4.23684e-67	3.36355e-65	TRUE
ENSG00000279269	5.37072	-4.36625	1.27685	-3.41956	0.000627232	0.00160285	TRUE
ENSG00000243319	623.48	-4.3649	0.178438	-24.4617	3.77708e-132	1.66956e-129	TRUE
ENSG00000253839	214.823	-4.36024	0.266865	-16.3388	5.23082e-60	3.18511e-58	TRUE
ENSG00000237478	133.856	-4.35975	0.358155	-12.1728	4.33957e-34	1.0613e-32	TRUE
ENSG00000202273	5.04326	-4.35953	1.31064	-3.32625	0.000880225	0.00218646	TRUE
ENSG00000240480	68.2366	-4.35898	0.433305	-10.0598	8.31268e-24	1.29742e-22	TRUE
ENSG00000250977	12.4762	-4.3578	0.895369	-4.86705	1.13279e-06	4.48506e-06	TRUE
ENSG00000243587	2905.51	-4.35533	0.185671	-23.4573	1.11436e-121	4.11326e-119	TRUE
ENSG00000242229	16.973	-4.3513	0.801167	-5.4312	5.59749e-08	2.61854e-07	TRUE
ENSG00000137441	50.4152	-4.34483	0.525248	-8.27196	1.31772e-16	1.33919e-15	TRUE
ENSG00000171533	2693.09	-4.34329	0.253849	-17.1097	1.25582e-65	9.46601e-64	TRUE
ENSG00000279987	9.61403	-4.34203	1.04039	-4.17345	3.00022e-05	9.6384e-05	TRUE
ENSG00000201987	3.20098	-4.34055	1.70002	-2.55323	0.0106729	0.020819	TRUE
ENSG00000279485	69.3888	-4.3376	0.426719	-10.165	2.841e-24	4.5289e-23	TRUE
ENSG00000248371	64.4736	-4.33506	0.414293	-10.4637	1.26752e-25	2.16105e-24	TRUE
ENSG00000165621	12.4149	-4.33444	0.930314	-4.65911	3.17581e-06	1.17855e-05	TRUE
ENSG00000249799	60.6262	-4.33291	0.414873	-10.4439	1.56204e-25	2.65562e-24	TRUE
ENSG00000227307	2.45783	-4.33055	1.7081	-2.5353	0.0112351	0.0217969	TRUE
ENSG00000224986	202.264	-4.32963	0.266222	-16.2632	1.79996e-59	1.07589e-57	TRUE
ENSG00000228741	486.049	-4.3295	0.244416	-17.7136	3.29147e-70	2.82608e-68	TRUE
ENSG00000186231	655.24	-4.32858	0.196093	-22.0742	5.5968e-108	1.46268e-105	TRUE
ENSG00000198848	1259.78	-4.32772	0.242067	-17.8782	1.74404e-71	1.5572e-69	TRUE
ENSG00000215475	60.3077	-4.32714	0.443231	-9.76273	1.6272e-22	2.37506e-21	TRUE
ENSG00000226552	149.441	-4.3255	0.319069	-13.5566	7.24028e-42	2.40029e-40	TRUE
ENSG00000007174	41256.2	-4.32232	0.162043	-26.6739	9.44419e-157	8.24732e-154	TRUE
ENSG00000225310	10.2855	-4.31993	1.12782	-3.83035	0.000127961	0.000370584	TRUE
ENSG00000207329	2.61872	-4.31827	1.68516	-2.56253	0.0103913	0.0203363	TRUE
ENSG00000254712	18.9677	-4.31687	0.72284	-5.9721	2.34222e-09	1.29056e-08	TRUE
ENSG00000133115	3488.15	-4.31555	0.264745	-16.3008	9.74296e-60	5.88258e-58	TRUE
ENSG00000258794	3.4784	-4.31435	1.60965	-2.68031	0.00735535	0.0149233	TRUE
ENSG00000235141	2.09936	-4.31352	1.83281	-2.3535	0.0185974	0.0341519	TRUE
ENSG00000156284	347.862	-4.31146	0.261838	-16.4661	6.42402e-61	4.02108e-59	TRUE
ENSG00000278748	1.3836	-4.3085	1.96253	-2.19538	0.0281362	0.0492828	TRUE
ENSG00000226153	1.69273	-4.30846	1.96061	-2.19751	0.0279841	0.0490331	TRUE
ENSG00000178965	14417.1	-4.30808	0.283771	-15.1815	4.68656e-52	2.20291e-50	TRUE
ENSG00000215018	2808.27	-4.30745	0.186412	-23.1071	3.92583e-118	1.31365e-115	TRUE
ENSG00000240409	1.54365	-4.30736	1.90995	-2.25522	0.0241196	0.0430069	TRUE
ENSG00000252451	1.98896	-4.30337	1.80795	-2.38026	0.0173006	0.032055	TRUE
ENSG00000227583	5.12857	-4.30229	1.29127	-3.33183	0.000862782	0.00214674	TRUE
ENSG00000226881	2.76764	-4.30163	1.59569	-2.69578	0.00702233	0.0143239	TRUE
ENSG00000106511	3.91843	-4.30007	1.49918	-2.86827	0.00412719	0.00886655	TRUE
ENSG00000141665	1914.47	-4.29479	0.218946	-19.6157	1.13467e-85	1.58695e-83	TRUE
ENSG00000258449	255.237	-4.29406	0.277138	-15.4943	3.7911e-54	1.89048e-52	TRUE
ENSG00000174844	51082	-4.29159	0.200848	-21.3674	2.6878e-101	6.12956e-99	TRUE
ENSG00000232344	306.479	-4.28967	0.283646	-15.1233	1.13697e-51	5.30742e-50	TRUE
ENSG00000239402	50.0302	-4.28773	0.475933	-9.0091	2.07758e-19	2.51388e-18	TRUE
ENSG00000259571	18.7511	-4.28229	0.731257	-5.85606	4.73975e-09	2.52495e-08	TRUE
ENSG00000275678	434.89	-4.27788	0.296928	-14.4071	4.66845e-47	1.87177e-45	TRUE
ENSG00000208033	69.9371	-4.27717	0.420834	-10.1635	2.88401e-24	4.59542e-23	TRUE
ENSG00000278951	9.36733	-4.27628	1.02972	-4.15287	3.28334e-05	0.000104877	TRUE
ENSG00000179420	3.63477	-4.27508	1.58642	-2.6948	0.00704313	0.0143622	TRUE
ENSG00000187240	26135.7	-4.27283	0.254774	-16.7711	3.9728e-63	2.73542e-61	TRUE
ENSG00000244167	99.3255	-4.27252	0.377546	-11.3166	1.08629e-29	2.22375e-28	TRUE
ENSG00000182329	4790.31	-4.27223	0.196744	-21.7147	1.49098e-104	3.65638e-102	TRUE
ENSG00000217228	11.0672	-4.26938	0.963353	-4.43179	9.34555e-06	3.23293e-05	TRUE
ENSG00000275995	3.14951	-4.26793	1.6065	-2.65666	0.00789189	0.015876	TRUE
ENSG00000154162	41.8799	-4.26746	0.50156	-8.50837	1.76393e-17	1.89828e-16	TRUE
ENSG00000231838	5.06647	-4.26716	1.30671	-3.26559	0.00109238	0.00266282	TRUE
ENSG00000253858	2.35766	-4.26533	1.71534	-2.48658	0.0128977	0.0246419	TRUE
ENSG00000205081	3296.97	-4.26189	0.271091	-15.7213	1.08132e-55	5.69349e-54	TRUE
ENSG00000229089	161.116	-4.25757	0.292406	-14.5605	5.01068e-48	2.10813e-46	TRUE
ENSG00000269151	5.79209	-4.25659	1.43876	-2.9585	0.00309137	0.00683147	TRUE
ENSG00000278029	12.4799	-4.25498	0.980934	-4.33769	1.4399e-05	4.85489e-05	TRUE
ENSG00000197584	270.263	-4.25448	0.358319	-11.8734	1.62663e-32	3.74052e-31	TRUE
ENSG00000102466	1122.35	-4.25433	0.363155	-11.7149	1.06908e-31	2.38488e-30	TRUE
ENSG00000264449	55.3625	-4.2536	0.465338	-9.14089	6.19431e-20	7.74916e-19	TRUE
ENSG00000235248	14.9088	-4.25336	0.810102	-5.25041	1.51764e-07	6.73243e-07	TRUE
ENSG00000166959	11873.4	-4.25201	0.250926	-16.9452	2.08717e-64	1.50058e-62	TRUE
ENSG00000260465	79.1015	-4.25045	0.368707	-11.528	9.535e-31	2.04426e-29	TRUE
ENSG00000196096	70.8031	-4.24762	0.396485	-10.7132	8.82783e-27	1.5891e-25	TRUE
ENSG00000185681	2701.2	-4.2418	0.201739	-21.0262	3.77851e-98	7.958e-96	TRUE
ENSG00000242699	2.18868	-4.23794	1.81429	-2.33586	0.0194985	0.0356477	TRUE
ENSG00000158486	31804.2	-4.2376	0.155976	-27.1682	1.54247e-162	1.5779e-159	TRUE
ENSG00000259610	8.38556	-4.23705	1.12922	-3.75219	0.000175299	0.00049612	TRUE
ENSG00000243069	603.751	-4.23632	0.253496	-16.7116	1.07958e-62	7.32069e-61	TRUE
ENSG00000227116	90.5911	-4.23382	0.377743	-11.2082	3.71763e-29	7.41125e-28	TRUE
ENSG00000249425	282.263	-4.23248	0.401491	-10.5419	5.53698e-26	9.62827e-25	TRUE
ENSG00000239831	1087.56	-4.23209	0.175308	-24.1409	9.30006e-129	3.82735e-126	TRUE
ENSG00000231441	25.4235	-4.22942	0.613537	-6.89351	5.44316e-12	3.89462e-11	TRUE
ENSG00000251776	3.85114	-4.22619	1.47073	-2.87353	0.00405916	0.00873929	TRUE
ENSG00000260438	155.879	-4.22374	0.320729	-13.1692	1.32003e-39	4.06733e-38	TRUE
ENSG00000201003	7.28605	-4.22342	1.06722	-3.95739	7.57741e-05	0.000227927	TRUE
ENSG00000260008	92.0564	-4.22281	0.42758	-9.87605	5.2875e-23	7.89794e-22	TRUE
ENSG00000124749	3410.56	-4.2222	0.233913	-18.0503	7.8466e-73	7.37375e-71	TRUE
ENSG00000255094	4.94836	-4.2219	1.28778	-3.27842	0.00104389	0.00255612	TRUE
ENSG00000251177	2.37868	-4.21684	1.74291	-2.41942	0.0155451	0.0291157	TRUE
ENSG00000237336	143.464	-4.21012	0.446499	-9.42918	4.13296e-21	5.55051e-20	TRUE
ENSG00000139910	10.3825	-4.20967	0.925592	-4.54808	5.41378e-06	1.94184e-05	TRUE
ENSG00000242152	65.0356	-4.20832	0.440942	-9.54392	1.37535e-21	1.9079e-20	TRUE
ENSG00000204246	12.4724	-4.20508	0.89159	-4.71638	2.40075e-06	9.06427e-06	TRUE
ENSG00000268566	30.1097	-4.20446	0.603008	-6.97248	3.11402e-12	2.28145e-11	TRUE
ENSG00000184613	103.114	-4.20099	0.380395	-11.0438	2.3498e-28	4.53542e-27	TRUE
ENSG00000257698	882.198	-4.19967	0.216463	-19.4014	7.51711e-84	1.00053e-81	TRUE
ENSG00000183715	12.4573	-4.19884	0.845523	-4.96598	6.83567e-07	2.77897e-06	TRUE
ENSG00000259692	32.5446	-4.19829	0.542589	-7.73751	1.01384e-14	9.02078e-14	TRUE
ENSG00000252637	17.426	-4.1954	0.79934	-5.24858	1.53279e-07	6.79628e-07	TRUE
ENSG00000170748	8.17714	-4.19416	1.06423	-3.94103	8.11334e-05	0.000242621	TRUE
ENSG00000232892	5.28897	-4.19401	1.30792	-3.20663	0.00134299	0.003217	TRUE
ENSG00000254590	130.498	-4.19246	0.308588	-13.586	4.8515e-42	1.62643e-40	TRUE
ENSG00000278281	10.4981	-4.19178	0.985468	-4.25359	2.1037e-05	6.91081e-05	TRUE
ENSG00000240618	6.91472	-4.1865	1.35277	-3.09477	0.00196968	0.00453957	TRUE
ENSG00000232403	9.69872	-4.18417	0.946044	-4.4228	9.74286e-06	3.36257e-05	TRUE
ENSG00000261120	5.64461	-4.18409	1.2844	-3.25763	0.00112348	0.00273268	TRUE
ENSG00000275144	87.5756	-4.1838	0.422596	-9.90025	4.15253e-23	6.24169e-22	TRUE
ENSG00000177990	1842.26	-4.18277	0.270791	-15.4465	7.96554e-54	3.92835e-52	TRUE
ENSG00000254727	30.3111	-4.18069	0.648288	-6.44882	1.12727e-10	7.10325e-10	TRUE
ENSG00000150175	1230.58	-4.17815	0.18268	-22.8714	8.94718e-116	2.83491e-113	TRUE
ENSG00000237154	35.43	-4.17799	0.53974	-7.74075	9.88352e-15	8.80053e-14	TRUE
ENSG00000229146	36.1605	-4.17758	0.543949	-7.6801	1.58965e-14	1.39534e-13	TRUE
ENSG00000107593	85.975	-4.17655	0.381841	-10.9379	7.59084e-28	1.43497e-26	TRUE
ENSG00000135577	63.7239	-4.17287	0.404343	-10.3201	5.71492e-25	9.42935e-24	TRUE
ENSG00000250551	46.5271	-4.17187	0.468317	-8.90822	5.18594e-19	6.13201e-18	TRUE
ENSG00000172349	1762.66	-4.17052	0.162101	-25.728	5.68802e-146	3.84252e-143	TRUE
ENSG00000221753	15.0305	-4.17028	0.762078	-5.47224	4.44372e-08	2.10738e-07	TRUE
ENSG00000253020	13.9278	-4.16962	0.866871	-4.80997	1.50954e-06	5.86771e-06	TRUE
ENSG00000275191	64.4311	-4.16406	0.404509	-10.2941	7.49033e-25	1.22907e-23	TRUE
ENSG00000117501	2566.29	-4.16369	0.194899	-21.3633	2.93263e-101	6.64556e-99	TRUE
ENSG00000226398	1.89283	-4.16181	1.77871	-2.33978	0.0192949	0.035306	TRUE
ENSG00000235743	7.8456	-4.16104	1.06184	-3.91871	8.9023e-05	0.000264491	TRUE
ENSG00000259878	2.02837	-4.15823	1.89038	-2.19968	0.0278295	0.0487909	TRUE
ENSG00000215174	2.72361	-4.15359	1.5991	-2.59746	0.0093917	0.0185533	TRUE
ENSG00000248332	42.403	-4.14805	0.512514	-8.09354	5.79554e-16	5.62493e-15	TRUE
ENSG00000218536	2.12352	-4.14307	1.75938	-2.35485	0.0185302	0.0340409	TRUE
ENSG00000237065	146.73	-4.14222	0.285817	-14.4925	1.35049e-47	5.58349e-46	TRUE
ENSG00000269692	2.22605	-4.14113	1.76203	-2.35021	0.0187628	0.0344169	TRUE
ENSG00000272797	2.10744	-4.13986	1.86111	-2.22441	0.0261208	0.0461068	TRUE
ENSG00000279378	9.11392	-4.13683	1.0525	-3.93049	8.47746e-05	0.000252939	TRUE
ENSG00000237303	14.4432	-4.13494	0.827268	-4.99831	5.78344e-07	2.37357e-06	TRUE
ENSG00000223941	215.072	-4.13321	0.266685	-15.4985	3.55203e-54	1.7787e-52	TRUE
ENSG00000118729	12.4197	-4.13025	0.917678	-4.50076	6.77101e-06	2.39224e-05	TRUE
ENSG00000114656	601.789	-4.12986	0.198148	-20.8423	1.78949e-96	3.59948e-94	TRUE
ENSG00000258694	13.4991	-4.12728	0.841423	-4.90513	9.33675e-07	3.73637e-06	TRUE
ENSG00000187889	2590.91	-4.12719	0.221905	-18.5989	3.27797e-77	3.50341e-75	TRUE
ENSG00000278484	21.5771	-4.12468	0.688203	-5.9934	2.05498e-09	1.13977e-08	TRUE
ENSG00000188316	938.937	-4.12023	0.20772	-19.8355	1.47136e-87	2.15904e-85	TRUE
ENSG00000233157	269.998	-4.11918	0.257351	-16.0061	1.15865e-57	6.53298e-56	TRUE
ENSG00000239498	152.467	-4.11883	0.289565	-14.2242	6.48226e-46	2.4956e-44	TRUE
ENSG00000249816	471.798	-4.11817	0.198616	-20.7343	1.6987e-95	3.25243e-93	TRUE
ENSG00000275649	246.261	-4.11553	0.310211	-13.2668	3.60424e-40	1.13e-38	TRUE
ENSG00000280309	96.7389	-4.115	0.386589	-10.6444	1.85236e-26	3.28325e-25	TRUE
ENSG00000215196	13.4798	-4.11295	0.819484	-5.01896	5.19531e-07	2.14696e-06	TRUE
ENSG00000188039	13882.5	-4.1124	0.18542	-22.1788	5.50327e-109	1.51569e-106	TRUE
ENSG00000216425	74.8862	-4.11232	0.406819	-10.1085	5.0667e-24	7.98451e-23	TRUE
ENSG00000202017	1.94791	-4.1103	1.85827	-2.2119	0.0269734	0.047462	TRUE
ENSG00000004809	73.7775	-4.1061	0.365292	-11.2406	2.57673e-29	5.19175e-28	TRUE
ENSG00000166069	98.8362	-4.10304	0.363004	-11.303	1.26798e-29	2.58977e-28	TRUE
ENSG00000232411	187.985	-4.102	0.306787	-13.3708	8.95468e-41	2.85497e-39	TRUE
ENSG00000131781	1345.8	-4.10027	0.243297	-16.8529	9.98101e-64	7.04853e-62	TRUE
ENSG00000170324	9837.19	-4.09951	0.161733	-25.3473	9.61267e-142	5.64217e-139	TRUE
ENSG00000170959	10268.6	-4.09682	0.20565	-19.9213	2.65781e-88	3.9816e-86	TRUE
ENSG00000162745	13.1403	-4.09465	0.800501	-5.11511	3.13557e-07	1.33688e-06	TRUE
ENSG00000266504	3.45417	-4.09226	1.59208	-2.57039	0.0101584	0.019926	TRUE
ENSG00000108878	2.89409	-4.09107	1.59174	-2.57018	0.0101645	0.0199337	TRUE
ENSG00000201155	14.8268	-4.09054	0.806916	-5.06935	3.99181e-07	1.67537e-06	TRUE
ENSG00000221332	15.7336	-4.09054	0.719207	-5.68757	1.28863e-08	6.5407e-08	TRUE
ENSG00000143341	229.964	-4.08985	0.247599	-16.518	2.7229e-61	1.72856e-59	TRUE
ENSG00000263963	6.23242	-4.08923	1.19473	-3.42273	0.000619948	0.00158627	TRUE
ENSG00000166408	29.4354	-4.08771	0.56601	-7.22198	5.12357e-13	3.99953e-12	TRUE
ENSG00000263873	44.8823	-4.08486	0.484507	-8.43098	3.42795e-17	3.62583e-16	TRUE
ENSG00000126860	3.09364	-4.08281	1.65079	-2.47325	0.0133892	0.0254762	TRUE
ENSG00000263938	2.44611	-4.08181	1.72365	-2.36811	0.017879	0.0330054	TRUE
ENSG00000237645	2.34309	-4.08037	1.62354	-2.51326	0.0119622	0.0230576	TRUE
ENSG00000255370	109.777	-4.07981	0.343096	-11.8912	1.31545e-32	3.0386e-31	TRUE
ENSG00000173862	171.146	-4.07894	0.345055	-11.8211	3.03508e-32	6.90832e-31	TRUE
ENSG00000260862	54.2953	-4.07825	0.41069	-9.93023	3.07546e-23	4.65401e-22	TRUE
ENSG00000260220	6701.17	-4.07775	0.203483	-20.0398	2.47935e-89	3.85959e-87	TRUE
ENSG00000179813	17738.1	-4.07709	0.311453	-13.0906	3.72787e-39	1.12256e-37	TRUE
ENSG00000265752	329.963	-4.0763	0.239213	-17.0404	4.11604e-65	3.01989e-63	TRUE
ENSG00000199570	6.2145	-4.07616	1.38903	-2.93454	0.00334041	0.00732798	TRUE
ENSG00000222038	66.2345	-4.07539	0.422308	-9.65028	4.9022e-22	6.98441e-21	TRUE
ENSG00000130385	59.4516	-4.07478	0.417222	-9.76646	1.56833e-22	2.291e-21	TRUE
ENSG00000255223	1.79591	-4.07364	1.8033	-2.25899	0.0238841	0.0426423	TRUE
ENSG00000232175	7.46281	-4.06799	1.08461	-3.75065	0.000176374	0.000498885	TRUE
ENSG00000238728	14.384	-4.06607	0.774111	-5.25257	1.4999e-07	6.65953e-07	TRUE
ENSG00000136839	7.91681	-4.06436	1.09816	-3.70105	0.000214713	0.000598256	TRUE
ENSG00000279906	47.8519	-4.06395	0.539608	-7.5313	5.02377e-14	4.25932e-13	TRUE
ENSG00000250670	2.3402	-4.06228	1.68688	-2.40817	0.0160328	0.0299336	TRUE
ENSG00000201398	4.2538	-4.06057	1.32941	-3.05441	0.00225502	0.0051318	TRUE
ENSG00000272963	144.724	-4.05897	0.316475	-12.8255	1.17971e-37	3.34164e-36	TRUE
ENSG00000275670	90.989	-4.0586	0.417023	-9.73231	2.19551e-22	3.18638e-21	TRUE
ENSG00000259163	24.727	-4.0557	0.607302	-6.67822	2.41857e-11	1.6271e-10	TRUE
ENSG00000207465	62.1214	-4.05423	0.474404	-8.54595	1.27478e-17	1.38604e-16	TRUE
ENSG00000277299	101.829	-4.05222	0.362099	-11.1909	4.51743e-29	8.98567e-28	TRUE
ENSG00000265158	53.7932	-4.05038	0.415967	-9.73728	2.09076e-22	3.03805e-21	TRUE
ENSG00000139970	40.6155	-4.04962	0.471023	-8.5975	8.14701e-18	8.95046e-17	TRUE
ENSG00000243251	4.75269	-4.04947	1.30469	-3.10378	0.00191066	0.00441749	TRUE
ENSG00000150627	389.707	-4.04913	0.260471	-15.5454	1.70975e-54	8.67078e-53	TRUE
ENSG00000082397	46.6209	-4.0488	0.517974	-7.81661	5.42664e-15	4.93887e-14	TRUE
ENSG00000186369	108.59	-4.04287	0.349292	-11.5745	5.55155e-31	1.20029e-29	TRUE
ENSG00000248790	94.7748	-4.04263	0.38835	-10.4098	2.23773e-25	3.77744e-24	TRUE
ENSG00000242412	96.8943	-4.0425	0.434191	-9.31041	1.27339e-20	1.65791e-19	TRUE
ENSG00000165084	1326.18	-4.04111	0.233823	-17.2828	6.34087e-67	5.01166e-65	TRUE
ENSG00000163749	195.063	-4.04057	0.282568	-14.2995	2.20524e-46	8.63857e-45	TRUE
ENSG00000115423	24560.7	-4.03929	0.196638	-20.5418	9.11951e-94	1.67444e-91	TRUE
ENSG00000131016	7058.31	-4.03696	0.252798	-15.9691	2.0984e-57	1.1776e-55	TRUE
ENSG00000233293	5.73563	-4.03479	1.32919	-3.03551	0.00240127	0.00543492	TRUE
ENSG00000166501	58.675	-4.03283	0.450131	-8.95924	3.26911e-19	3.89897e-18	TRUE
ENSG00000129951	1715.62	-4.03137	0.321935	-12.5223	5.63613e-36	1.49147e-34	TRUE
ENSG00000196844	27.4967	-4.03046	0.615602	-6.54718	5.86329e-11	3.79139e-10	TRUE
ENSG00000253853	40.2668	-4.0295	0.472402	-8.5298	1.46597e-17	1.58477e-16	TRUE
ENSG00000182722	4.38702	-4.02877	1.30175	-3.0949	0.00196882	0.00453789	TRUE
ENSG00000137941	1495.18	-4.02824	0.250457	-16.0836	3.32499e-58	1.92013e-56	TRUE
ENSG00000238276	4.65212	-4.02361	1.49718	-2.68746	0.0071998	0.0146409	TRUE
ENSG00000254346	7.39413	-4.02281	1.11287	-3.6148	0.000300585	0.000815562	TRUE
ENSG00000079156	3396.86	-4.02116	0.277029	-14.5153	9.69141e-48	4.02542e-46	TRUE
ENSG00000230062	2831.87	-4.01681	0.262471	-15.3038	7.20983e-53	3.46033e-51	TRUE
ENSG00000274893	11.0426	-4.01628	0.940302	-4.27126	1.94368e-05	6.42226e-05	TRUE
ENSG00000237404	175.403	-4.01585	0.273919	-14.6607	1.15061e-48	4.93963e-47	TRUE
ENSG00000177103	244.634	-4.01551	0.249275	-16.1088	2.21344e-58	1.28236e-56	TRUE
ENSG00000237360	28.0352	-4.01431	0.587901	-6.8282	8.59844e-12	6.03289e-11	TRUE
ENSG00000158639	3.96135	-4.01302	1.38141	-2.90503	0.00367222	0.00797672	TRUE
ENSG00000152270	89.4907	-4.00934	0.347782	-11.5283	9.5012e-31	2.03823e-29	TRUE
ENSG00000163600	10.5325	-4.00858	0.825111	-4.85822	1.18444e-06	4.67816e-06	TRUE
ENSG00000221436	95.3547	-4.0084	0.384647	-10.421	1.98861e-25	3.36325e-24	TRUE
ENSG00000172578	5360.01	-4.00819	0.156932	-25.5409	6.92227e-144	4.4258e-141	TRUE
ENSG00000185860	7091.06	-4.00136	0.240527	-16.6358	3.83776e-62	2.54457e-60	TRUE
ENSG00000186094	1408.42	-4.00094	0.183803	-21.7675	4.71371e-105	1.18021e-102	TRUE
ENSG00000189212	243.171	-3.99648	0.297964	-13.4126	5.10046e-41	1.63489e-39	TRUE
ENSG00000226072	195.419	-3.99416	0.304423	-13.1204	2.51453e-39	7.65562e-38	TRUE
ENSG00000183303	32.345	-3.99409	0.574357	-6.95401	3.55053e-12	2.58907e-11	TRUE
ENSG00000167552	19448	-3.99374	0.20332	-19.6426	6.68617e-86	9.3879e-84	TRUE
ENSG00000269437	22.7368	-3.992	0.61395	-6.50215	7.91815e-11	5.0526e-10	TRUE
ENSG00000278746	5.78439	-3.99167	1.28753	-3.10024	0.00193361	0.00446565	TRUE
ENSG00000274492	131.729	-3.9913	0.295382	-13.5123	1.32275e-41	4.34492e-40	TRUE
ENSG00000236180	118.458	-3.9876	0.394764	-10.1012	5.45663e-24	8.58012e-23	TRUE
ENSG00000251613	159.576	-3.987	0.295722	-13.4823	1.98924e-41	6.4925e-40	TRUE
ENSG00000255364	58.9654	-3.98597	0.513117	-7.76816	7.96367e-15	7.15691e-14	TRUE
ENSG00000272071	32.3896	-3.98591	0.584056	-6.82454	8.82083e-12	6.18166e-11	TRUE
ENSG00000228721	2.10156	-3.98368	1.69148	-2.35515	0.0185152	0.0340218	TRUE
ENSG00000165164	6639.31	-3.97781	0.21129	-18.8263	4.59914e-79	5.22755e-77	TRUE
ENSG00000248716	3.03648	-3.97705	1.70551	-2.33188	0.0197068	0.0359893	TRUE
ENSG00000148136	8.13793	-3.97637	1.05731	-3.76083	0.000169347	0.0004803	TRUE
ENSG00000225328	2.19315	-3.97566	1.7017	-2.33629	0.0194764	0.0356091	TRUE
ENSG00000252763	3.3343	-3.96832	1.44931	-2.73808	0.00617992	0.0127707	TRUE
ENSG00000249721	1.77825	-3.96753	1.7611	-2.25286	0.0242677	0.0432387	TRUE
ENSG00000260908	648.898	-3.96582	0.253017	-15.6741	2.27316e-55	1.18125e-53	TRUE
ENSG00000236474	369.929	-3.96527	0.206875	-19.1675	6.91509e-82	8.47904e-80	TRUE
ENSG00000274924	21.5479	-3.96336	0.647283	-6.12306	9.17949e-10	5.29418e-09	TRUE
ENSG00000261257	13.075	-3.95942	0.877469	-4.51232	6.41214e-06	2.27375e-05	TRUE
ENSG00000132554	5178.23	-3.95401	0.22664	-17.4462	3.67742e-68	3.01987e-66	TRUE
ENSG00000227470	109.08	-3.95345	0.332715	-11.8824	1.46107e-32	3.37281e-31	TRUE
ENSG00000103740	677.625	-3.95301	0.168919	-23.4018	4.09988e-121	1.49788e-118	TRUE
ENSG00000248801	119.013	-3.94925	0.380323	-10.3839	2.93429e-25	4.9162e-24	TRUE
ENSG00000168658	8971.63	-3.94902	0.193604	-20.3974	1.76335e-92	3.07975e-90	TRUE
ENSG00000197816	1595.37	-3.94867	0.133288	-29.6251	7.09762e-193	1.41179e-189	TRUE
ENSG00000068615	485.321	-3.94798	0.215249	-18.3415	3.86119e-75	3.86162e-73	TRUE
ENSG00000248588	2.26479	-3.9474	1.70619	-2.31358	0.0206906	0.0375511	TRUE
ENSG00000170703	652.257	-3.94603	0.162752	-24.2456	7.3559e-130	3.13537e-127	TRUE
ENSG00000089101	3827.71	-3.94308	0.138743	-28.42	1.14568e-177	1.86454e-174	TRUE
ENSG00000157423	27895.3	-3.94172	0.16864	-23.3736	7.94154e-121	2.84339e-118	TRUE
ENSG00000262312	1024.26	-3.94105	0.188141	-20.9473	1.98452e-97	4.10716e-95	TRUE
ENSG00000223107	5.35827	-3.94098	1.19395	-3.30078	0.000964163	0.00237633	TRUE
ENSG00000264914	12.5119	-3.94004	0.824246	-4.78018	1.75138e-06	6.74263e-06	TRUE
ENSG00000207701	23.6457	-3.93765	0.693038	-5.68172	1.33343e-08	6.75183e-08	TRUE
ENSG00000034239	7954.89	-3.93616	0.238223	-16.523	2.50728e-61	1.59734e-59	TRUE
ENSG00000236953	5.85307	-3.93349	1.27386	-3.08785	0.00201609	0.00463491	TRUE
ENSG00000278902	2.09318	-3.93231	1.77619	-2.2139	0.0268357	0.0472405	TRUE
ENSG00000187695	285.82	-3.93075	0.268833	-14.6215	2.04859e-48	8.73185e-47	TRUE
ENSG00000168675	2915.85	-3.92815	0.148247	-26.4972	1.04315e-154	8.68579e-152	TRUE
ENSG00000048342	9482.71	-3.92718	0.211767	-18.5448	8.98552e-77	9.46228e-75	TRUE
ENSG00000253379	382.129	-3.92609	0.230633	-17.0231	5.53875e-65	4.04713e-63	TRUE
ENSG00000278716	50.1931	-3.92495	0.480308	-8.17173	3.04001e-16	3.02346e-15	TRUE
ENSG00000162873	45.7782	-3.9242	0.447221	-8.77463	1.71461e-18	1.96637e-17	TRUE
ENSG00000173068	103.117	-3.92267	0.323645	-12.1203	8.24536e-34	1.99471e-32	TRUE
ENSG00000275178	6.34447	-3.9223	1.07016	-3.66515	0.000247193	0.000680965	TRUE
ENSG00000253223	525.136	-3.92223	0.190775	-20.5595	6.32634e-94	1.17362e-91	TRUE
ENSG00000196834	83.7926	-3.92139	0.338623	-11.5804	5.1798e-31	1.12127e-29	TRUE
ENSG00000214025	4.84405	-3.9209	1.44303	-2.71713	0.00658503	0.0135182	TRUE
ENSG00000155761	14228.3	-3.91942	0.195527	-20.0454	2.21358e-89	3.47609e-87	TRUE
ENSG00000275149	231.564	-3.91722	0.251347	-15.5849	9.22283e-55	4.72409e-53	TRUE
ENSG00000231057	1345.79	-3.91676	0.166641	-23.5041	3.70316e-122	1.38113e-119	TRUE
ENSG00000188629	16.646	-3.91521	0.813862	-4.81066	1.50436e-06	5.8495e-06	TRUE
ENSG00000277073	71.8009	-3.9141	0.375022	-10.437	1.68063e-25	2.84777e-24	TRUE
ENSG00000227053	428.491	-3.91343	0.303905	-12.8772	6.05164e-38	1.74455e-36	TRUE
ENSG00000253141	3.52672	-3.91255	1.43577	-2.72506	0.006429	0.0132396	TRUE
ENSG00000227304	31.0947	-3.91166	0.531988	-7.35291	1.93936e-13	1.56425e-12	TRUE
ENSG00000130600	958.526	-3.91122	0.255959	-15.2806	1.02967e-52	4.91549e-51	TRUE
ENSG00000240050	175.547	-3.91046	0.252376	-15.4946	3.77411e-54	1.88464e-52	TRUE
ENSG00000231153	18.5347	-3.90827	0.678644	-5.75894	8.4645e-09	4.39158e-08	TRUE
ENSG00000008226	19568.6	-3.90478	0.224971	-17.3568	1.75204e-67	1.41603e-65	TRUE
ENSG00000218048	12.8982	-3.90454	0.824152	-4.73765	2.16213e-06	8.21707e-06	TRUE
ENSG00000173838	2140.87	-3.89925	0.144924	-26.9056	1.89087e-159	1.73591e-156	TRUE
ENSG00000207110	36.329	-3.89836	0.495699	-7.86437	3.70967e-15	3.41004e-14	TRUE
ENSG00000263527	10.3802	-3.89326	0.926319	-4.20293	2.63479e-05	8.53873e-05	TRUE
ENSG00000276703	12.7451	-3.89312	0.755564	-5.15261	2.56891e-07	1.10603e-06	TRUE
ENSG00000183631	19.4523	-3.89264	0.661612	-5.88357	4.0152e-09	2.15597e-08	TRUE
ENSG00000252409	56.7299	-3.88932	0.428783	-9.07061	1.18356e-19	1.45276e-18	TRUE
ENSG00000271730	69.7197	-3.88805	0.40472	-9.60677	7.48597e-22	1.05564e-20	TRUE
ENSG00000245248	705.325	-3.88699	0.166445	-23.353	1.28556e-120	4.55724e-118	TRUE
ENSG00000241045	4.22458	-3.88496	1.35334	-2.87065	0.0040963	0.00880495	TRUE
ENSG00000272609	28.0704	-3.88408	0.738327	-5.26066	1.43542e-07	6.39068e-07	TRUE
ENSG00000184500	1169.31	-3.88363	0.259027	-14.9931	8.14277e-51	3.70921e-49	TRUE
ENSG00000155530	3037.76	-3.88029	0.147761	-26.2607	5.39968e-152	4.11341e-149	TRUE
ENSG00000221359	17.5357	-3.87754	0.7486	-5.17972	2.22215e-07	9.64622e-07	TRUE
ENSG00000175175	508.912	-3.87699	0.205651	-18.8523	2.81532e-79	3.2516e-77	TRUE
ENSG00000278769	36.1486	-3.87686	0.508964	-7.61716	2.59325e-14	2.24109e-13	TRUE
ENSG00000114455	1010.74	-3.87514	0.232733	-16.6506	2.99484e-62	1.99307e-60	TRUE
ENSG00000258954	6.15903	-3.87463	1.12721	-3.43737	0.000587398	0.0015088	TRUE
ENSG00000229437	1.77516	-3.87437	1.66653	-2.32481	0.0200822	0.0365971	TRUE
ENSG00000273301	2.39093	-3.8741	1.59814	-2.42412	0.0153453	0.0287943	TRUE
ENSG00000253623	8.75466	-3.86927	0.923621	-4.18924	2.79894e-05	9.03148e-05	TRUE
ENSG00000207488	34.0934	-3.86915	0.57389	-6.74198	1.56246e-11	1.07169e-10	TRUE
ENSG00000152582	14085.2	-3.86506	0.205815	-18.7793	1.11571e-78	1.25225e-76	TRUE
ENSG00000203435	426.563	-3.86339	0.205458	-18.8038	7.0331e-79	7.96876e-77	TRUE
ENSG00000268170	12.147	-3.8606	0.842402	-4.58285	4.58674e-06	1.66134e-05	TRUE
ENSG00000046653	413.793	-3.85864	0.329714	-11.703	1.23039e-31	2.7345e-30	TRUE
ENSG00000231738	3516.36	-3.85476	0.347881	-11.0807	1.55668e-28	3.0291e-27	TRUE
ENSG00000251697	310.453	-3.85413	0.245101	-15.7247	1.025e-55	5.4049e-54	TRUE
ENSG00000158258	69.8973	-3.85127	0.358144	-10.7534	5.71111e-27	1.03587e-25	TRUE
ENSG00000238286	100.532	-3.85084	0.33485	-11.5002	1.31623e-30	2.8068e-29	TRUE
ENSG00000251986	39.119	-3.8507	0.583389	-6.60057	4.0958e-11	2.69223e-10	TRUE
ENSG00000163075	5434.1	-3.84734	0.204099	-18.8503	2.92028e-79	3.36198e-77	TRUE
ENSG00000164707	68.7065	-3.84733	0.375422	-10.248	1.20792e-24	1.96049e-23	TRUE
ENSG00000273409	3.66797	-3.84616	1.36556	-2.81654	0.00485439	0.0102716	TRUE
ENSG00000184933	23.6618	-3.84588	0.599309	-6.4172	1.38806e-10	8.66272e-10	TRUE
ENSG00000158163	7560.51	-3.84452	0.143535	-26.7845	4.89159e-158	4.37846e-155	TRUE
ENSG00000021300	1591.3	-3.84432	0.243453	-15.7908	3.60019e-56	1.93836e-54	TRUE
ENSG00000279844	2.28454	-3.84245	1.70234	-2.25716	0.0239979	0.0428176	TRUE
ENSG00000277112	433.536	-3.84057	0.211859	-18.1279	1.91933e-73	1.85729e-71	TRUE
ENSG00000260723	42.8322	-3.83857	0.433157	-8.86185	7.87007e-19	9.22055e-18	TRUE
ENSG00000280115	65.9195	-3.83848	0.38019	-10.0962	5.74083e-24	9.01512e-23	TRUE
ENSG00000163491	17749.3	-3.83701	0.18494	-20.7472	1.29815e-95	2.49887e-93	TRUE
ENSG00000227207	8.18671	-3.83695	0.96249	-3.98649	6.70589e-05	0.000203197	TRUE
ENSG00000232192	61.9971	-3.8357	0.374599	-10.2395	1.31953e-24	2.13486e-23	TRUE
ENSG00000200218	26.0739	-3.83506	0.680179	-5.63831	1.71731e-08	8.57435e-08	TRUE
ENSG00000254928	18.0693	-3.83306	0.644466	-5.94766	2.72008e-09	1.48823e-08	TRUE
ENSG00000118492	6080.77	-3.8314	0.22315	-17.1696	4.48252e-66	3.44404e-64	TRUE
ENSG00000273403	9.22507	-3.83116	0.869792	-4.40469	1.05937e-05	3.63658e-05	TRUE
ENSG00000188659	10379.1	-3.83067	0.278636	-13.748	5.23912e-43	1.84627e-41	TRUE
ENSG00000186976	5832.27	-3.82879	0.170754	-22.4229	2.35462e-111	6.85406e-109	TRUE
ENSG00000277999	18.5362	-3.82878	0.6915	-5.53693	3.07822e-08	1.48996e-07	TRUE
ENSG00000225165	104.674	-3.82807	0.360566	-10.6168	2.48841e-26	4.37813e-25	TRUE
ENSG00000223839	57.8283	-3.82697	0.452155	-8.46385	2.587e-17	2.75916e-16	TRUE
ENSG00000272519	15.2959	-3.82479	0.706879	-5.41081	6.27414e-08	2.91929e-07	TRUE
ENSG00000107611	1151.88	-3.82402	0.178278	-21.4497	4.59443e-102	1.08223e-99	TRUE
ENSG00000275977	5.1757	-3.82378	1.26518	-3.02231	0.00250856	0.00565346	TRUE
ENSG00000171798	4536.41	-3.82339	0.216037	-17.6979	4.35225e-70	3.71904e-68	TRUE
ENSG00000176029	4970.07	-3.81981	0.141954	-26.9088	1.73274e-159	1.63261e-156	TRUE
ENSG00000259125	14.6153	-3.81745	0.815425	-4.68155	2.84716e-06	1.06487e-05	TRUE
ENSG00000197168	6042.31	-3.81678	0.207189	-18.4218	8.78695e-76	8.93773e-74	TRUE
ENSG00000176563	234.79	-3.81409	0.227825	-16.7413	6.55321e-63	4.46917e-61	TRUE
ENSG00000207419	4.51055	-3.81243	1.31197	-2.90589	0.00366215	0.00795918	TRUE
ENSG00000007062	13890.6	-3.81176	0.219951	-17.3301	2.79061e-67	2.23523e-65	TRUE
ENSG00000142621	9186.81	-3.80857	0.183974	-20.7017	3.34679e-95	6.34013e-93	TRUE
ENSG00000272374	478.747	-3.80705	0.267563	-14.2286	6.0848e-46	2.34511e-44	TRUE
ENSG00000234655	24.5443	-3.80658	0.625287	-6.08773	1.14521e-09	6.52395e-09	TRUE
ENSG00000273853	2.11936	-3.80531	1.72287	-2.2087	0.0271956	0.0477989	TRUE
ENSG00000279745	489.352	-3.80245	0.192047	-19.7995	3.00499e-87	4.35589e-85	TRUE
ENSG00000105784	96.7456	-3.80215	0.355863	-10.6843	1.20538e-26	2.16004e-25	TRUE
ENSG00000260413	8.33124	-3.8007	1.09775	-3.46228	0.000535628	0.00138547	TRUE
ENSG00000152936	2467.22	-3.79946	0.190025	-19.9945	6.14847e-89	9.52986e-87	TRUE
ENSG00000177640	2961.41	-3.79871	0.22187	-17.1213	1.02878e-65	7.77101e-64	TRUE
ENSG00000120262	11124.7	-3.79792	0.238675	-15.9125	5.18936e-57	2.88062e-55	TRUE
ENSG00000251856	178.015	-3.79314	0.338439	-11.2077	3.73639e-29	7.4445e-28	TRUE
ENSG00000203396	9.56731	-3.79144	1.01154	-3.74817	0.000178128	0.000503489	TRUE
ENSG00000223039	17.458	-3.78995	0.777317	-4.87568	1.08432e-06	4.30266e-06	TRUE
ENSG00000260575	4.63519	-3.78882	1.3269	-2.85538	0.00429851	0.00920093	TRUE
ENSG00000139055	20.2288	-3.78644	0.669057	-5.65937	1.51927e-08	7.62915e-08	TRUE
ENSG00000246016	442.177	-3.78632	0.222886	-16.9877	1.01264e-64	7.35429e-63	TRUE
ENSG00000223882	20.2911	-3.78525	0.750741	-5.04202	4.60654e-07	1.91849e-06	TRUE
ENSG00000275327	4.9981	-3.78514	1.30123	-2.90891	0.00362697	0.00789039	TRUE
ENSG00000223564	65.0046	-3.78454	0.378485	-9.99918	1.53659e-23	2.36729e-22	TRUE
ENSG00000197826	1895.55	-3.78442	0.235541	-16.0669	4.35198e-58	2.5011e-56	TRUE
ENSG00000241307	27.9424	-3.78423	0.610086	-6.20278	5.5473e-10	3.27262e-09	TRUE
ENSG00000272096	32.0087	-3.78403	0.55722	-6.79092	1.11422e-11	7.74845e-11	TRUE
ENSG00000186329	2866.11	-3.78397	0.271538	-13.9353	3.86639e-44	1.39972e-42	TRUE
ENSG00000243710	4583.58	-3.78381	0.162647	-23.264	1.02722e-119	3.5364e-117	TRUE
ENSG00000188487	11.4319	-3.78327	0.838025	-4.5145	6.34666e-06	2.25187e-05	TRUE
ENSG00000224257	5.78381	-3.77714	1.35709	-2.78326	0.00538156	0.0112797	TRUE
ENSG00000200999	27.2045	-3.77713	0.622818	-6.06458	1.32296e-09	7.48535e-09	TRUE
ENSG00000276842	327.592	-3.77607	0.405511	-9.3119	1.25566e-20	1.63601e-19	TRUE
ENSG00000263744	2.984	-3.77546	1.5975	-2.36336	0.0181103	0.0333584	TRUE
ENSG00000216657	25.7712	-3.77518	0.619706	-6.09188	1.1159e-09	6.36711e-09	TRUE
ENSG00000255231	42.372	-3.77423	0.463067	-8.1505	3.62413e-16	3.57264e-15	TRUE
ENSG00000265730	3.24528	-3.77	1.60048	-2.35554	0.0184958	0.0339898	TRUE
ENSG00000175267	12797.5	-3.76907	0.136199	-27.6731	1.46992e-168	1.87961e-165	TRUE
ENSG00000248349	37.5477	-3.76895	0.512979	-7.34717	2.02447e-13	1.63069e-12	TRUE
ENSG00000261409	4.22302	-3.76829	1.39729	-2.69685	0.00699989	0.0142846	TRUE
ENSG00000140945	601.085	-3.76762	0.228169	-16.5124	2.98837e-61	1.89038e-59	TRUE
ENSG00000272491	53.1688	-3.76673	0.4227	-8.91113	5.05153e-19	5.97506e-18	TRUE
ENSG00000223131	97.5408	-3.7664	0.394404	-9.54959	1.30208e-21	1.80977e-20	TRUE
ENSG00000226321	11145.2	-3.7662	0.265711	-14.1741	1.32612e-45	5.04037e-44	TRUE
ENSG00000261970	202.438	-3.76609	0.285525	-13.19	1.0014e-39	3.10427e-38	TRUE
ENSG00000237940	91.2837	-3.76382	0.354054	-10.6306	2.14633e-26	3.78557e-25	TRUE
ENSG00000249464	347.129	-3.76008	0.269519	-13.951	3.10048e-44	1.127e-42	TRUE
ENSG00000214595	2219.43	-3.75926	0.132229	-28.4299	8.64258e-178	1.47352e-174	TRUE
ENSG00000221075	8.43469	-3.75902	1.20397	-3.12218	0.00179515	0.00417577	TRUE
ENSG00000158023	16276.3	-3.75808	0.147144	-25.5401	7.06843e-144	4.43997e-141	TRUE
ENSG00000254733	51.289	-3.75472	0.413416	-9.08217	1.06427e-19	1.31215e-18	TRUE
ENSG00000236451	73.2798	-3.75222	0.371413	-10.1025	5.38258e-24	8.4674e-23	TRUE
ENSG00000152760	3016.5	-3.74768	0.19136	-19.5845	2.09848e-85	2.88977e-83	TRUE
ENSG00000236824	2244.22	-3.74715	0.28356	-13.2147	7.21957e-40	2.24969e-38	TRUE
ENSG00000266114	4.1058	-3.74537	1.33291	-2.80991	0.00495548	0.0104667	TRUE
ENSG00000178645	15.2455	-3.74428	0.752808	-4.97375	6.56686e-07	2.67486e-06	TRUE
ENSG00000253013	38.5006	-3.74309	0.49016	-7.63646	2.23271e-14	1.937e-13	TRUE
ENSG00000166670	3208.31	-3.74285	0.224675	-16.659	2.60474e-62	1.73993e-60	TRUE
ENSG00000280432	144.895	-3.73907	0.265376	-14.0897	4.39392e-45	1.64046e-43	TRUE
ENSG00000199971	19.6395	-3.73087	0.680015	-5.48645	4.10095e-08	1.95435e-07	TRUE
ENSG00000242759	178.785	-3.73034	0.28642	-13.024	8.93505e-39	2.64607e-37	TRUE
ENSG00000106701	2327.75	-3.72762	0.242384	-15.379	2.26501e-53	1.10636e-51	TRUE
ENSG00000280231	45.6856	-3.72735	0.435702	-8.55482	1.18054e-17	1.28749e-16	TRUE
ENSG00000153446	411.77	-3.72692	0.298657	-12.4789	9.72749e-36	2.54407e-34	TRUE
ENSG00000102230	1478.07	-3.72464	0.232667	-16.0084	1.11629e-57	6.30403e-56	TRUE
ENSG00000118997	23811.6	-3.72264	0.184589	-20.1672	1.90217e-90	3.06781e-88	TRUE
ENSG00000276668	8.76538	-3.72254	1.00844	-3.69139	0.000223032	0.000619556	TRUE
ENSG00000232199	4.17627	-3.72106	1.37307	-2.71003	0.00672781	0.0137781	TRUE
ENSG00000100218	1132.82	-3.7203	0.171017	-21.7539	6.33939e-105	1.57622e-102	TRUE
ENSG00000122043	13.9897	-3.71911	0.78067	-4.764	1.89797e-06	7.26798e-06	TRUE
ENSG00000169777	3.68199	-3.71834	1.42329	-2.61249	0.00898841	0.0178354	TRUE
ENSG00000184608	32.1774	-3.71782	0.538727	-6.90113	5.15917e-12	3.70252e-11	TRUE
ENSG00000261938	102.964	-3.71682	0.374198	-9.93275	2.99877e-23	4.54563e-22	TRUE
ENSG00000275002	7.71845	-3.71163	0.970434	-3.82471	0.000130928	0.00037841	TRUE
ENSG00000176034	4547.42	-3.70913	0.22844	-16.2367	2.77245e-59	1.64074e-57	TRUE
ENSG00000182334	30.7226	-3.70911	0.530133	-6.99655	2.62334e-12	1.93502e-11	TRUE
ENSG00000254039	15.5182	-3.70852	0.688805	-5.38399	7.28537e-08	3.36705e-07	TRUE
ENSG00000243894	11.7328	-3.70538	0.803791	-4.60988	4.02897e-06	1.47167e-05	TRUE
ENSG00000172771	3187.19	-3.70532	0.127597	-29.0392	2.1071e-185	3.97067e-182	TRUE
ENSG00000110318	7048.1	-3.70492	0.233013	-15.9	6.33323e-57	3.49392e-55	TRUE
ENSG00000278979	62.5739	-3.70218	0.412557	-8.97375	2.86597e-19	3.43074e-18	TRUE
ENSG00000149201	1882.25	-3.70118	0.247118	-14.9774	1.03229e-50	4.69037e-49	TRUE
ENSG00000258630	41.1977	-3.70076	0.448315	-8.25481	1.52144e-16	1.5375e-15	TRUE
ENSG00000178631	223.032	-3.69989	0.269522	-13.7276	6.94044e-43	2.43384e-41	TRUE
ENSG00000188393	15.8617	-3.69821	0.751386	-4.92185	8.57285e-07	3.44144e-06	TRUE
ENSG00000205835	132.913	-3.69579	0.303019	-12.1965	3.24338e-34	8.02529e-33	TRUE
ENSG00000251643	3.83948	-3.69528	1.37576	-2.686	0.00723132	0.0146974	TRUE
ENSG00000105877	27643.5	-3.69465	0.160846	-22.9702	9.26421e-117	3.04308e-114	TRUE
ENSG00000280089	19.9447	-3.6927	0.679587	-5.43375	5.51827e-08	2.58438e-07	TRUE
ENSG00000237152	71.3741	-3.69036	0.393542	-9.37729	6.76909e-21	8.97632e-20	TRUE
ENSG00000227021	13.5244	-3.68829	0.697117	-5.29077	1.218e-07	5.47441e-07	TRUE
ENSG00000248631	5.06218	-3.68815	1.186	-3.10975	0.00187249	0.00433792	TRUE
ENSG00000115232	35.5972	-3.68783	0.500419	-7.36948	1.71295e-13	1.38882e-12	TRUE
ENSG00000188452	2514.44	-3.68487	0.245154	-15.0308	4.6146e-51	2.12366e-49	TRUE
ENSG00000255864	124.049	-3.68461	0.315972	-11.6612	2.01138e-31	4.43172e-30	TRUE
ENSG00000260601	52.2098	-3.68222	0.434176	-8.48093	2.23399e-17	2.3912e-16	TRUE
ENSG00000142959	1880.33	-3.68164	0.190942	-19.2815	7.68203e-83	9.71898e-81	TRUE
ENSG00000151320	3958.06	-3.68163	0.205386	-17.9254	7.47177e-72	6.77264e-70	TRUE
ENSG00000113361	2981.5	-3.6811	0.300094	-12.2665	1.37101e-34	3.4375e-33	TRUE
ENSG00000224405	5.26711	-3.68072	1.14618	-3.21129	0.0013214	0.00317037	TRUE
ENSG00000274403	28.9798	-3.68009	0.533992	-6.89166	5.51464e-12	3.94183e-11	TRUE
ENSG00000118473	32.3739	-3.67953	0.548477	-6.70863	1.96455e-11	1.33319e-10	TRUE
ENSG00000272369	369.093	-3.67946	0.223939	-16.4306	1.15482e-60	7.15348e-59	TRUE
ENSG00000142609	5827.4	-3.67875	0.155014	-23.7318	1.69562e-124	6.52795e-122	TRUE
ENSG00000207737	6.25918	-3.67022	1.09895	-3.33975	0.00083853	0.00209072	TRUE
ENSG00000241678	5.92659	-3.66822	1.05257	-3.48503	0.00049209	0.0012809	TRUE
ENSG00000253964	2.48091	-3.66819	1.67527	-2.18961	0.0285525	0.0499093	TRUE
ENSG00000263641	9.18331	-3.66663	0.921355	-3.97961	6.90278e-05	0.000208898	TRUE
ENSG00000276236	2.08819	-3.66562	1.67051	-2.19432	0.0282126	0.04939	TRUE
ENSG00000222726	31.9355	-3.66352	0.521836	-7.02044	2.21168e-12	1.64288e-11	TRUE
ENSG00000225243	244.626	-3.66172	0.23843	-15.3577	3.14711e-53	1.52889e-51	TRUE
ENSG00000181322	2292.91	-3.66163	0.145501	-25.1657	9.51633e-140	5.08541e-137	TRUE
ENSG00000265725	7.58211	-3.66129	0.956413	-3.82815	0.000129112	0.000373613	TRUE
ENSG00000203780	6837.75	-3.65988	0.147777	-24.7662	2.07205e-135	1.03039e-132	TRUE
ENSG00000233725	2649.67	-3.65916	0.177781	-20.5824	3.94744e-94	7.39969e-92	TRUE
ENSG00000106066	135.315	-3.65846	0.280877	-13.0251	8.8051e-39	2.60975e-37	TRUE
ENSG00000260194	2.95855	-3.65835	1.59093	-2.2995	0.0214765	0.0388081	TRUE
ENSG00000275612	9.37767	-3.65756	0.890351	-4.10799	3.99109e-05	0.000125466	TRUE
ENSG00000162598	3009.89	-3.65692	0.225447	-16.2208	3.59537e-59	2.12423e-57	TRUE
ENSG00000178473	69.6434	-3.65657	0.429928	-8.50505	1.8151e-17	1.95276e-16	TRUE
ENSG00000226849	221.972	-3.65496	0.254239	-14.3761	7.31113e-47	2.91177e-45	TRUE
ENSG00000225057	52.8461	-3.65072	0.456923	-7.98979	1.35165e-15	1.2796e-14	TRUE
ENSG00000200254	44.0837	-3.65051	0.461022	-7.9183	2.40777e-15	2.24324e-14	TRUE
ENSG00000254331	9.61347	-3.64925	0.958264	-3.80819	0.000139987	0.000402488	TRUE
ENSG00000262020	16.8552	-3.64834	0.651472	-5.60015	2.14167e-08	1.05868e-07	TRUE
ENSG00000234281	33.4593	-3.64831	0.501909	-7.26887	3.62517e-13	2.85956e-12	TRUE
ENSG00000235830	16.6374	-3.64812	0.699761	-5.21338	1.85434e-07	8.12841e-07	TRUE
ENSG00000203963	825.384	-3.64783	0.266915	-13.6667	1.6062e-42	5.52434e-41	TRUE
ENSG00000116299	4832.9	-3.64683	0.214913	-16.9688	1.39676e-64	1.01029e-62	TRUE
ENSG00000186409	6361.69	-3.6449	0.180139	-20.2339	4.92947e-91	8.13339e-89	TRUE
ENSG00000143473	52.9945	-3.64461	0.392467	-9.28642	1.59572e-20	2.06705e-19	TRUE
ENSG00000270093	136.587	-3.64169	0.270407	-13.4675	2.43071e-41	7.89738e-40	TRUE
ENSG00000260057	258.569	-3.64143	0.234367	-15.5373	1.93983e-54	9.80985e-53	TRUE
ENSG00000122735	11958.5	-3.63862	0.139786	-26.03	2.2673e-149	1.62357e-146	TRUE
ENSG00000087303	79.1465	-3.63816	0.354468	-10.2637	1.02684e-24	1.67189e-23	TRUE
ENSG00000236495	12.2715	-3.63809	0.782062	-4.65192	3.28864e-06	1.21739e-05	TRUE
ENSG00000260375	3.60255	-3.63718	1.39942	-2.59906	0.00934803	0.0184773	TRUE
ENSG00000158077	43.5846	-3.63659	0.412057	-8.82547	1.08999e-18	1.26339e-17	TRUE
ENSG00000133640	13017.4	-3.63652	0.245595	-14.807	1.31999e-49	5.77762e-48	TRUE
ENSG00000258903	15.6488	-3.63503	0.735377	-4.94308	7.68965e-07	3.10255e-06	TRUE
ENSG00000231662	39.925	-3.63438	0.516114	-7.04182	1.89751e-12	1.42012e-11	TRUE
ENSG00000185055	3566.02	-3.62846	0.257503	-14.091	4.31562e-45	1.61291e-43	TRUE
ENSG00000279319	83.0288	-3.62677	0.326449	-11.1098	1.12455e-28	2.19659e-27	TRUE
ENSG00000248305	15.8807	-3.62638	0.768748	-4.71725	2.39049e-06	9.03029e-06	TRUE
ENSG00000135702	151.938	-3.62365	0.281494	-12.8729	6.39452e-38	1.83895e-36	TRUE
ENSG00000235162	1337.11	-3.62251	0.224945	-16.104	2.39241e-58	1.38381e-56	TRUE
ENSG00000259274	24.054	-3.62186	0.632215	-5.72884	1.01117e-08	5.20397e-08	TRUE
ENSG00000110900	180.211	-3.62156	0.26207	-13.819	1.95706e-43	6.95834e-42	TRUE
ENSG00000233491	3.20718	-3.62149	1.46993	-2.46372	0.0137502	0.0260924	TRUE
ENSG00000242607	30.8337	-3.62097	0.522009	-6.9366	4.01648e-12	2.91282e-11	TRUE
ENSG00000087245	47.1634	-3.61947	0.444748	-8.13824	4.0108e-16	3.9408e-15	TRUE
ENSG00000266934	91.6085	-3.61888	0.399993	-9.04735	1.46485e-19	1.79063e-18	TRUE
ENSG00000254142	529.185	-3.61814	0.206573	-17.5151	1.09934e-68	9.218e-67	TRUE
ENSG00000157502	68.7139	-3.61682	0.416907	-8.67536	4.12227e-18	4.62966e-17	TRUE
ENSG00000212451	4.59797	-3.61557	1.35916	-2.66014	0.00781078	0.0157261	TRUE
ENSG00000227708	7.02544	-3.61442	1.09517	-3.30032	0.000965763	0.00237959	TRUE
ENSG00000165323	318.032	-3.61333	0.23799	-15.1827	4.60358e-52	2.16877e-50	TRUE
ENSG00000165309	12821.6	-3.61296	0.179321	-20.148	2.80039e-90	4.49619e-88	TRUE
ENSG00000241233	3.92639	-3.61281	1.37762	-2.6225	0.00872876	0.0173741	TRUE
ENSG00000244514	9.78761	-3.61252	0.856389	-4.21832	2.46128e-05	8.00907e-05	TRUE
ENSG00000169432	477.193	-3.61236	0.24187	-14.9351	1.94818e-50	8.77167e-49	TRUE
ENSG00000250266	5.5461	-3.608	1.11246	-3.24326	0.00118172	0.00286326	TRUE
ENSG00000240045	28.3015	-3.60617	0.53146	-6.7854	1.15762e-11	8.03868e-11	TRUE
ENSG00000231401	28.465	-3.60324	0.545242	-6.60851	3.88203e-11	2.55971e-10	TRUE
ENSG00000227911	4.80094	-3.60232	1.26028	-2.85835	0.00425856	0.00912415	TRUE
ENSG00000222515	23.9181	-3.60187	0.574714	-6.26725	3.67489e-10	2.20358e-09	TRUE
ENSG00000273553	24.4849	-3.59558	0.531316	-6.76732	1.31186e-11	9.05005e-11	TRUE
ENSG00000207982	5.69127	-3.59414	1.12732	-3.18822	0.00143149	0.00340689	TRUE
ENSG00000134532	468.039	-3.59345	0.247147	-14.5397	6.78868e-48	2.83619e-46	TRUE
ENSG00000207385	4.40963	-3.5862	1.19115	-3.01071	0.00260637	0.00585215	TRUE
ENSG00000231829	80.8782	-3.58513	0.356725	-10.0501	9.17765e-24	1.42744e-22	TRUE
ENSG00000225569	16.881	-3.58423	0.671088	-5.34092	9.24747e-08	4.21457e-07	TRUE
ENSG00000280392	676.213	-3.58361	0.19329	-18.54	9.8176e-77	1.0278e-74	TRUE
ENSG00000225345	1223.92	-3.58332	0.170498	-21.0167	4.61065e-98	9.65378e-96	TRUE
ENSG00000160188	10596.8	-3.58295	0.192176	-18.6441	1.41005e-77	1.52524e-75	TRUE
ENSG00000183378	101.234	-3.58049	0.300826	-11.9022	1.15298e-32	2.66847e-31	TRUE
ENSG00000257831	147.97	-3.57765	0.313412	-11.4152	3.51181e-30	7.31879e-29	TRUE
ENSG00000241451	33.8972	-3.57753	0.576495	-6.20565	5.44697e-10	3.21449e-09	TRUE
ENSG00000251476	11.5631	-3.57637	0.920858	-3.88374	0.000102862	0.000302371	TRUE
ENSG00000277350	289.102	-3.5757	0.233279	-15.328	4.96893e-53	2.39445e-51	TRUE
ENSG00000202428	129.153	-3.57375	0.341695	-10.4589	1.33404e-25	2.27232e-24	TRUE
ENSG00000174453	100.655	-3.57165	0.306736	-11.6441	2.46019e-31	5.40729e-30	TRUE
ENSG00000239443	8.23319	-3.57159	0.957697	-3.72935	0.000191976	0.000539905	TRUE
ENSG00000200571	20.5991	-3.57003	0.635	-5.62209	1.88661e-08	9.37648e-08	TRUE
ENSG00000222942	66.9103	-3.56954	0.412412	-8.65528	4.91701e-18	5.49465e-17	TRUE
ENSG00000256574	11.3159	-3.56828	0.760351	-4.69294	2.69303e-06	1.01017e-05	TRUE
ENSG00000110777	1277.59	-3.56709	0.217411	-16.4071	1.70163e-60	1.04503e-58	TRUE
ENSG00000167371	320.29	-3.56256	0.206389	-17.2614	9.18166e-67	7.22506e-65	TRUE
ENSG00000261823	22.5861	-3.56066	0.601794	-5.91674	3.28387e-09	1.77849e-08	TRUE
ENSG00000184385	1066.37	-3.55792	0.21421	-16.6095	5.95026e-62	3.92345e-60	TRUE
ENSG00000229807	199.127	-3.55651	0.238439	-14.9158	2.60149e-50	1.16576e-48	TRUE
ENSG00000244004	58.1211	-3.55648	0.393349	-9.04154	1.54485e-19	1.88456e-18	TRUE
ENSG00000242308	4.84496	-3.55534	1.17155	-3.03473	0.00240751	0.00544766	TRUE
ENSG00000274769	61.0124	-3.5551	0.381893	-9.30913	1.28885e-20	1.67742e-19	TRUE
ENSG00000234740	156.013	-3.5536	0.287879	-12.3441	5.24382e-35	1.33156e-33	TRUE
ENSG00000232977	14.4646	-3.55336	0.725488	-4.89789	9.68726e-07	3.86799e-06	TRUE
ENSG00000111879	987.285	-3.5533	0.212223	-16.7432	6.34767e-63	4.33725e-61	TRUE
ENSG00000260337	935.797	-3.55255	0.192497	-18.4551	4.74262e-76	4.86547e-74	TRUE
ENSG00000275805	23.9176	-3.55228	0.58432	-6.07933	1.20687e-09	6.85954e-09	TRUE
ENSG00000170629	2398.38	-3.552	0.175341	-20.2577	3.03833e-91	5.08339e-89	TRUE
ENSG00000272137	162.963	-3.55146	0.267209	-13.2909	2.61351e-40	8.24441e-39	TRUE
ENSG00000265465	34.0766	-3.55094	0.48231	-7.36236	1.80686e-13	1.46165e-12	TRUE
ENSG00000279576	81.7072	-3.55042	1.19279	-2.97656	0.00291505	0.00647701	TRUE
ENSG00000096093	17380.3	-3.54844	0.177778	-19.9599	1.23016e-88	1.87424e-86	TRUE
ENSG00000233451	276.269	-3.54687	0.290961	-12.1902	3.50586e-34	8.63894e-33	TRUE
ENSG00000151224	1197.6	-3.54418	0.196979	-17.9927	2.22409e-72	2.06299e-70	TRUE
ENSG00000112530	2505.32	-3.54307	0.184621	-19.191	4.39995e-82	5.48905e-80	TRUE
ENSG00000279794	58.6858	-3.54193	0.359992	-9.83892	7.65259e-23	1.13455e-21	TRUE
ENSG00000236166	10.1878	-3.5412	0.877383	-4.0361	5.43479e-05	0.000167114	TRUE
ENSG00000214273	3.26688	-3.54016	1.47174	-2.40543	0.0161535	0.030134	TRUE
ENSG00000252769	4.98002	-3.54013	1.23242	-2.87249	0.0040725	0.00876219	TRUE
ENSG00000169064	14168.3	-3.54	0.199553	-17.7397	2.0718e-70	1.7961e-68	TRUE
ENSG00000137841	377.72	-3.53801	0.272639	-12.9769	1.65459e-38	4.84788e-37	TRUE
ENSG00000253773	174.013	-3.53721	0.252964	-13.983	1.97868e-44	7.23645e-43	TRUE
ENSG00000165072	125.12	-3.53699	0.27101	-13.0511	6.2598e-39	1.87083e-37	TRUE
ENSG00000237529	89.9179	-3.53529	0.361184	-9.78806	1.26702e-22	1.85692e-21	TRUE
ENSG00000163596	2347.73	-3.53472	0.203476	-17.3717	1.35168e-67	1.09492e-65	TRUE
ENSG00000231028	876.778	-3.53347	0.187566	-18.8386	3.64746e-79	4.17232e-77	TRUE
ENSG00000249373	2.6749	-3.53319	1.55632	-2.27022	0.0231942	0.0415492	TRUE
ENSG00000197057	15733.7	-3.53225	0.217269	-16.2575	1.97569e-59	1.177e-57	TRUE
ENSG00000239160	37.3598	-3.53159	0.489356	-7.21681	5.32215e-13	4.1488e-12	TRUE
ENSG00000279317	117.432	-3.53128	0.298889	-11.8147	3.27788e-32	7.44205e-31	TRUE
ENSG00000228648	58.9274	-3.52926	0.399475	-8.83473	1.00341e-18	1.1653e-17	TRUE
ENSG00000242267	36.0228	-3.52794	0.446612	-7.89935	2.80372e-15	2.59794e-14	TRUE
ENSG00000130226	15.2317	-3.52786	0.661416	-5.33381	9.61756e-08	4.37433e-07	TRUE
ENSG00000137707	471.311	-3.52725	0.254805	-13.8429	1.40393e-43	5.00163e-42	TRUE
ENSG00000151838	87.2529	-3.52678	0.35695	-9.88031	5.06759e-23	7.57894e-22	TRUE
ENSG00000181085	9200.8	-3.52611	0.225639	-15.6273	4.74853e-55	2.45334e-53	TRUE
ENSG00000243854	166.648	-3.52506	0.270774	-13.0184	9.6102e-39	2.83897e-37	TRUE
ENSG00000207196	10.5325	-3.52462	0.840091	-4.19552	2.7225e-05	8.80226e-05	TRUE
ENSG00000229956	153.358	-3.52456	0.270344	-13.0373	7.50614e-39	2.23585e-37	TRUE
ENSG00000221383	4.27372	-3.52126	1.26332	-2.7873	0.00531494	0.0111539	TRUE
ENSG00000272732	97.8239	-3.51859	0.301323	-11.6771	1.66813e-31	3.68677e-30	TRUE
ENSG00000145075	4352.09	-3.51799	0.270954	-12.9837	1.51383e-38	4.44272e-37	TRUE
ENSG00000260931	20.0568	-3.5177	0.601119	-5.85192	4.85924e-09	2.58553e-08	TRUE
ENSG00000207513	5367.91	-3.51508	1.45678	-2.41292	0.0158254	0.029582	TRUE
ENSG00000259225	953.563	-3.51464	0.195755	-17.9543	4.44131e-72	4.04622e-70	TRUE
ENSG00000106772	2376.26	-3.513	0.226604	-15.5028	3.31884e-54	1.66425e-52	TRUE
ENSG00000152076	1485.3	-3.51157	0.1931	-18.1852	6.75472e-74	6.5719e-72	TRUE
ENSG00000237226	20.6661	-3.51078	0.569885	-6.1605	7.25136e-10	4.22915e-09	TRUE
ENSG00000213272	4.85226	-3.50662	1.21258	-2.89187	0.00382955	0.00828879	TRUE
ENSG00000152931	75.9025	-3.50275	0.311139	-11.2578	2.11927e-29	4.29419e-28	TRUE
ENSG00000134551	29.0926	-3.50136	0.526481	-6.65049	2.92121e-11	1.95162e-10	TRUE
ENSG00000187492	9550.09	-3.50114	0.174184	-20.1002	7.34723e-90	1.15886e-87	TRUE
ENSG00000232800	8.7088	-3.50031	0.86202	-4.06059	4.89498e-05	0.00015174	TRUE
ENSG00000238090	85.1283	-3.49936	0.345188	-10.1376	3.76402e-24	5.96577e-23	TRUE
ENSG00000256064	9.5841	-3.49898	0.99921	-3.50175	0.000462213	0.00120867	TRUE
ENSG00000248399	360.365	-3.49682	0.203082	-17.2187	1.92183e-66	1.50238e-64	TRUE
ENSG00000205488	98.8873	-3.49636	0.296218	-11.8033	3.75083e-32	8.49968e-31	TRUE
ENSG00000136449	2844.75	-3.49584	0.127105	-27.5036	1.5878e-166	1.89499e-163	TRUE
ENSG00000279755	8.06862	-3.49498	0.973252	-3.59103	0.000329375	0.000886222	TRUE
ENSG00000249428	714.959	-3.49482	0.242779	-14.3951	5.55753e-47	2.22326e-45	TRUE
ENSG00000222046	1972.95	-3.49421	0.217985	-16.0296	7.94507e-58	4.50817e-56	TRUE
ENSG00000176381	274.146	-3.49366	0.25497	-13.7023	9.84094e-43	3.43751e-41	TRUE
ENSG00000248954	135.64	-3.49365	0.282732	-12.3568	4.4788e-35	1.14053e-33	TRUE
ENSG00000236297	5.17751	-3.49174	1.38641	-2.51855	0.0117838	0.0227566	TRUE
ENSG00000260071	4.59122	-3.49134	1.1775	-2.96505	0.00302636	0.00670146	TRUE
ENSG00000212145	29.464	-3.4849	0.527436	-6.60724	3.91555e-11	2.58039e-10	TRUE
ENSG00000206932	5.40484	-3.48458	1.18081	-2.95101	0.00316741	0.00698485	TRUE
ENSG00000166596	6581.44	-3.4839	0.124202	-28.0504	3.94895e-173	5.89117e-170	TRUE
ENSG00000238837	105.456	-3.48289	0.366506	-9.50293	2.04067e-21	2.7951e-20	TRUE
ENSG00000165810	58.7024	-3.48279	0.367079	-9.48787	2.35805e-21	3.20651e-20	TRUE
ENSG00000165868	707.544	-3.48191	0.211969	-16.4265	1.23544e-60	7.63967e-59	TRUE
ENSG00000250940	7.43969	-3.48031	0.991465	-3.51027	0.000447647	0.00117289	TRUE
ENSG00000240240	80.6427	-3.48025	0.371123	-9.37762	6.74795e-21	8.95159e-20	TRUE
ENSG00000155085	6323.97	-3.47994	0.254133	-13.6933	1.11261e-42	3.88263e-41	TRUE
ENSG00000233609	29.127	-3.47966	0.52062	-6.68368	2.33012e-11	1.57025e-10	TRUE
ENSG00000226601	9.02962	-3.4778	0.930182	-3.73884	0.000184873	0.000521031	TRUE
ENSG00000207728	23.4302	-3.47598	0.637903	-5.44907	5.0634e-08	2.38506e-07	TRUE
ENSG00000174607	169.107	-3.4748	0.263631	-13.1805	1.13575e-39	3.51463e-38	TRUE
ENSG00000260604	429.632	-3.47356	0.232011	-14.9715	1.12703e-50	5.11436e-49	TRUE
ENSG00000278621	41.644	-3.47203	0.435348	-7.9753	1.52008e-15	1.4345e-14	TRUE
ENSG00000171757	1876.66	-3.47178	0.228685	-15.1815	4.68834e-52	2.20291e-50	TRUE
ENSG00000112539	4154.4	-3.46749	0.186988	-18.5439	9.14163e-77	9.59844e-75	TRUE
ENSG00000065534	2417.45	-3.46698	0.140952	-24.5968	1.36606e-133	6.27056e-131	TRUE
ENSG00000251754	22.0372	-3.46695	0.601314	-5.76563	8.13558e-09	4.22767e-08	TRUE
ENSG00000164746	2654.51	-3.46693	0.187559	-18.4845	2.75417e-76	2.85001e-74	TRUE
ENSG00000236783	21.7883	-3.46643	0.646252	-5.36389	8.14483e-08	3.74156e-07	TRUE
ENSG00000226758	33.232	-3.46618	0.48564	-7.13734	9.51509e-13	7.27013e-12	TRUE
ENSG00000151322	20.5997	-3.46539	0.560457	-6.18315	6.28332e-10	3.69102e-09	TRUE
ENSG00000206052	9.98782	-3.4653	0.808427	-4.28647	1.81532e-05	6.0248e-05	TRUE
ENSG00000241899	10.085	-3.46301	0.859364	-4.02973	5.58406e-05	0.000171439	TRUE
ENSG00000260763	14.8683	-3.46247	0.727227	-4.7612	1.92444e-06	7.36217e-06	TRUE
ENSG00000138587	1941.07	-3.46176	0.34685	-9.98057	1.85402e-23	2.84289e-22	TRUE
ENSG00000080298	15858.1	-3.4617	0.219373	-15.78	4.27363e-56	2.28719e-54	TRUE
ENSG00000179133	572.097	-3.46145	0.176713	-19.588	1.95688e-85	2.70518e-83	TRUE
ENSG00000251968	4.0339	-3.46143	1.35646	-2.55181	0.0107164	0.0208982	TRUE
ENSG00000275676	259.874	-3.46043	0.214437	-16.1373	1.39519e-58	8.149e-57	TRUE
ENSG00000227525	32.4528	-3.45771	0.527541	-6.55439	5.58705e-11	3.62061e-10	TRUE
ENSG00000161040	1874.76	-3.45721	0.180867	-19.1146	1.90839e-81	2.32408e-79	TRUE
ENSG00000221573	91.4172	-3.45579	0.389087	-8.88179	6.57914e-19	7.73849e-18	TRUE
ENSG00000255122	538.014	-3.45571	0.201077	-17.186	3.38228e-66	2.61553e-64	TRUE
ENSG00000261673	21.6045	-3.45528	0.627719	-5.5045	3.70216e-08	1.77636e-07	TRUE
ENSG00000154678	242.597	-3.45454	0.214958	-16.0708	4.08821e-58	2.35708e-56	TRUE
ENSG00000277387	11.2258	-3.45287	0.780876	-4.42179	9.78848e-06	3.37734e-05	TRUE
ENSG00000197580	1732.67	-3.45233	0.158781	-21.7427	8.09341e-105	1.99846e-102	TRUE
ENSG00000276422	230.73	-3.45133	0.43922	-7.85788	3.90704e-15	3.58778e-14	TRUE
ENSG00000266515	37.3936	-3.45022	0.439616	-7.84825	4.21884e-15	3.86915e-14	TRUE
ENSG00000248780	144.876	-3.44998	0.308699	-11.1759	5.35204e-29	1.05987e-27	TRUE
ENSG00000238207	12.0257	-3.44932	0.747257	-4.61598	3.91248e-06	1.43087e-05	TRUE
ENSG00000254897	11.3753	-3.44927	0.799612	-4.31368	1.60561e-05	5.37013e-05	TRUE
ENSG00000171962	10029	-3.44671	0.155262	-22.1993	3.48845e-109	9.68221e-107	TRUE
ENSG00000242320	4.56896	-3.44597	1.3875	-2.48359	0.0130067	0.0248316	TRUE
ENSG00000199153	9.6137	-3.44518	0.885619	-3.89014	0.000100185	0.000295107	TRUE
ENSG00000133069	357.076	-3.44506	0.250398	-13.7583	4.53783e-43	1.60432e-41	TRUE
ENSG00000189350	10467.2	-3.44368	0.183495	-18.7671	1.40302e-78	1.56491e-76	TRUE
ENSG00000259343	45.202	-3.44367	0.430856	-7.99263	1.32095e-15	1.25153e-14	TRUE
ENSG00000110975	24.9546	-3.44214	0.520288	-6.61584	3.69452e-11	2.43876e-10	TRUE
ENSG00000254044	42.8142	-3.44056	0.423875	-8.11694	4.78096e-16	4.6706e-15	TRUE
ENSG00000107614	1135.69	-3.44033	0.20844	-16.5051	3.3706e-61	2.12841e-59	TRUE
ENSG00000206590	22.4778	-3.43862	0.564972	-6.08636	1.15509e-09	6.57607e-09	TRUE
ENSG00000239455	70.6044	-3.43664	0.361583	-9.50444	2.01126e-21	2.75588e-20	TRUE
ENSG00000249621	590.185	-3.43474	0.190158	-18.0626	6.28282e-73	5.93536e-71	TRUE
ENSG00000186952	6440.72	-3.43409	0.206993	-16.5904	8.18047e-62	5.36435e-60	TRUE
ENSG00000156113	533.158	-3.43377	0.242721	-14.147	1.94938e-45	7.37798e-44	TRUE
ENSG00000251963	17.2223	-3.43373	0.715346	-4.8001	1.58588e-06	6.14112e-06	TRUE
ENSG00000226410	88.9945	-3.43364	0.361998	-9.48526	2.41786e-21	3.28536e-20	TRUE
ENSG00000248840	30.088	-3.43218	0.500335	-6.85975	6.89801e-12	4.88578e-11	TRUE
ENSG00000227293	27.0885	-3.43183	0.630857	-5.43995	5.32941e-08	2.50248e-07	TRUE
ENSG00000238906	5.56433	-3.4318	1.27953	-2.68209	0.00731637	0.0148492	TRUE
ENSG00000279333	158.731	-3.43166	0.278085	-12.3403	5.49278e-35	1.3928e-33	TRUE
ENSG00000258983	14.3062	-3.43138	0.730069	-4.70007	2.6007e-06	9.77283e-06	TRUE
ENSG00000171435	122.604	-3.42865	0.324733	-10.5584	4.64628e-26	8.10303e-25	TRUE
ENSG00000251747	4.08916	-3.42842	1.37314	-2.49677	0.012533	0.0240388	TRUE
ENSG00000155749	1827.79	-3.42724	0.186586	-18.3682	2.3626e-75	2.37614e-73	TRUE
ENSG00000207811	268.641	-3.42657	0.315057	-10.876	1.4999e-27	2.7941e-26	TRUE
ENSG00000276348	7.39782	-3.42476	1.11688	-3.06635	0.00216689	0.00494949	TRUE
ENSG00000152611	5882.6	-3.42443	0.236665	-14.4695	1.88767e-47	7.76853e-46	TRUE
ENSG00000241346	23.4729	-3.42425	0.570061	-6.00682	1.89199e-09	1.05335e-08	TRUE
ENSG00000207638	43.3156	-3.42139	0.436092	-7.84559	4.30938e-15	3.95016e-14	TRUE
ENSG00000259592	54.3961	-3.41984	0.413701	-8.26646	1.37991e-16	1.40001e-15	TRUE
ENSG00000130032	39.5178	-3.41977	0.488627	-6.99873	2.58285e-12	1.90555e-11	TRUE
ENSG00000227267	17.7265	-3.41976	0.625472	-5.46749	4.5646e-08	2.16121e-07	TRUE
ENSG00000156042	15498.2	-3.41936	0.166994	-20.4759	3.53097e-93	6.32114e-91	TRUE
ENSG00000264272	6.97008	-3.41821	1.08209	-3.15891	0.00158362	0.00372953	TRUE
ENSG00000134376	108.887	-3.41807	0.290812	-11.7535	6.77205e-32	1.52017e-30	TRUE
ENSG00000106069	1057.44	-3.41742	0.198505	-17.2157	2.02319e-66	1.57818e-64	TRUE
ENSG00000242559	13.7083	-3.41735	0.712559	-4.79589	1.61954e-06	6.26268e-06	TRUE
ENSG00000094963	2983.88	-3.41637	0.249734	-13.68	1.33629e-42	4.6316e-41	TRUE
ENSG00000165695	2032.76	-3.41591	0.126737	-26.9528	5.2821e-160	5.11136e-157	TRUE
ENSG00000226253	19.6251	-3.41574	0.631109	-5.41228	6.2226e-08	2.89681e-07	TRUE
ENSG00000131018	24631.6	-3.41566	0.21332	-16.0119	1.05551e-57	5.97022e-56	TRUE
ENSG00000139445	559.335	-3.41551	0.268028	-12.7431	3.40504e-37	9.45071e-36	TRUE
ENSG00000275707	2.66508	-3.41485	1.44173	-2.36858	0.0178565	0.0329706	TRUE
ENSG00000264474	5.30405	-3.41231	1.16126	-2.93845	0.00329861	0.00724382	TRUE
ENSG00000199203	9.5823	-3.41045	0.824386	-4.13696	3.51931e-05	0.000111667	TRUE
ENSG00000212663	29.6686	-3.40895	0.491952	-6.92943	4.22541e-12	3.05815e-11	TRUE
ENSG00000214890	12.1816	-3.40837	0.830856	-4.10224	4.09168e-05	0.000128463	TRUE
ENSG00000183914	14874.5	-3.40677	0.199308	-17.093	1.67363e-65	1.24839e-63	TRUE
ENSG00000123607	8090.02	-3.40446	0.182327	-18.6723	8.32573e-78	9.06063e-76	TRUE
ENSG00000213601	15.8209	-3.40168	0.735913	-4.62239	3.7934e-06	1.39016e-05	TRUE
ENSG00000206249	37.7446	-3.40147	0.447347	-7.60364	2.8792e-14	2.47984e-13	TRUE
ENSG00000254951	106.427	-3.40044	0.328156	-10.3623	3.68109e-25	6.13299e-24	TRUE
ENSG00000253012	7.73841	-3.40024	0.924117	-3.67945	0.000233741	0.000646693	TRUE
ENSG00000265018	323.563	-3.4	0.219059	-15.5209	2.50523e-54	1.26334e-52	TRUE
ENSG00000114805	5513.61	-3.39899	0.167887	-20.2457	3.87585e-91	6.42457e-89	TRUE
ENSG00000236816	395.545	-3.39785	0.246807	-13.7673	4.01167e-43	1.42353e-41	TRUE
ENSG00000230286	6.79589	-3.39726	1.0181	-3.33687	0.000847281	0.00211109	TRUE
ENSG00000239923	23.304	-3.39592	0.532538	-6.37686	1.80758e-10	1.11507e-09	TRUE
ENSG00000279875	16.6724	-3.39466	0.619034	-5.48381	4.16261e-08	1.98189e-07	TRUE
ENSG00000227308	272.407	-3.39466	0.227853	-14.8985	3.37223e-50	1.50736e-48	TRUE
ENSG00000279214	13.8408	-3.39377	0.701924	-4.83495	1.3318e-06	5.21931e-06	TRUE
ENSG00000278607	20.5026	-3.39127	0.678007	-5.00183	5.67888e-07	2.3344e-06	TRUE
ENSG00000230635	109.783	-3.39013	0.40744	-8.32055	8.75528e-17	9.02344e-16	TRUE
ENSG00000254631	95.4344	-3.38907	0.311724	-10.872	1.567e-27	2.91606e-26	TRUE
ENSG00000204717	51.2604	-3.38741	0.439122	-7.71406	1.21877e-14	1.08056e-13	TRUE
ENSG00000183690	2817.79	-3.38446	0.206064	-16.4243	1.28092e-60	7.90727e-59	TRUE
ENSG00000241261	11.4592	-3.3836	0.822906	-4.11177	3.92638e-05	0.000123587	TRUE
ENSG00000169752	1159.48	-3.38315	0.169521	-19.9571	1.30014e-88	1.97247e-86	TRUE
ENSG00000169402	2484.91	-3.38083	0.154382	-21.8991	2.65156e-106	6.82995e-104	TRUE
ENSG00000118307	3905.76	-3.38061	0.264487	-12.7818	2.07325e-37	5.81746e-36	TRUE
ENSG00000214857	33.6635	-3.3794	0.46927	-7.20141	5.95947e-13	4.62948e-12	TRUE
ENSG00000248851	25.2414	-3.37865	0.556704	-6.06902	1.28691e-09	7.29408e-09	TRUE
ENSG00000224391	17.5599	-3.37848	0.689719	-4.89834	9.66483e-07	3.85947e-06	TRUE
ENSG00000115461	42733.9	-3.37798	0.226133	-14.938	1.86482e-50	8.40909e-49	TRUE
ENSG00000227987	7.89942	-3.37738	0.990804	-3.40872	0.000652677	0.0016623	TRUE
ENSG00000234332	88.2472	-3.37453	0.302875	-11.1416	7.86499e-29	1.54554e-27	TRUE
ENSG00000213085	5125.54	-3.37316	0.196027	-17.2077	2.32552e-66	1.80613e-64	TRUE
ENSG00000278770	24.5822	-3.36948	0.593615	-5.67621	1.37714e-08	6.96132e-08	TRUE
ENSG00000251609	11.7352	-3.36874	0.78184	-4.30873	1.64195e-05	5.4794e-05	TRUE
ENSG00000169760	42.2783	-3.3687	0.459006	-7.33911	2.15018e-13	1.72612e-12	TRUE
ENSG00000169126	6308.09	-3.36853	0.19874	-16.9494	1.94405e-64	1.4005e-62	TRUE
ENSG00000251774	21.1329	-3.3678	0.596101	-5.64972	1.60708e-08	8.0509e-08	TRUE
ENSG00000181378	7042.33	-3.36752	0.126928	-26.5309	4.27102e-155	3.64094e-152	TRUE
ENSG00000181123	1757.61	-3.36547	0.200082	-16.8205	1.72802e-63	1.20604e-61	TRUE
ENSG00000276409	47.4712	-3.36384	0.457139	-7.35845	1.86054e-13	1.50271e-12	TRUE
ENSG00000260936	302.992	-3.36252	0.214602	-15.6686	2.4798e-55	1.28676e-53	TRUE
ENSG00000267490	56.17	-3.36206	0.573935	-5.85791	4.68735e-09	2.49964e-08	TRUE
ENSG00000149295	51.8221	-3.36198	0.400402	-8.39653	4.59878e-17	4.83142e-16	TRUE
ENSG00000280207	33.4325	-3.36167	0.488145	-6.88663	5.71312e-12	4.08207e-11	TRUE
ENSG00000103021	12511.1	-3.36157	0.235965	-14.246	4.7449e-46	1.83661e-44	TRUE
ENSG00000224185	181.176	-3.35961	0.271003	-12.3969	2.71559e-35	6.96482e-34	TRUE
ENSG00000258752	6271.91	-3.35927	0.1614	-20.8133	3.28131e-96	6.49082e-94	TRUE
ENSG00000078053	58.117	-3.35919	0.473506	-7.09428	1.30024e-12	9.8277e-12	TRUE
ENSG00000163359	73.2026	-3.35775	0.352299	-9.53097	1.55827e-21	2.15497e-20	TRUE
ENSG00000255036	89.1562	-3.35565	0.298197	-11.2531	2.23535e-29	4.51916e-28	TRUE
ENSG00000188817	10018.4	-3.35375	0.274987	-12.196	3.26319e-34	8.06317e-33	TRUE
ENSG00000226026	934.149	-3.35314	0.163046	-20.5656	5.5802e-94	1.04059e-91	TRUE
ENSG00000164418	230.106	-3.35267	0.277901	-12.0642	1.63143e-33	3.90976e-32	TRUE
ENSG00000184949	7089.29	-3.35259	0.129783	-25.8323	3.85057e-147	2.70325e-144	TRUE
ENSG00000249781	39.6861	-3.35252	0.479631	-6.9898	2.75281e-12	2.02635e-11	TRUE
ENSG00000276862	25.9977	-3.35237	0.569481	-5.88672	3.93936e-09	2.11843e-08	TRUE
ENSG00000222255	7.45344	-3.35225	0.982586	-3.41165	0.000645699	0.00164604	TRUE
ENSG00000256720	5.93274	-3.35197	1.15823	-2.89405	0.00380312	0.00823606	TRUE
ENSG00000277893	2780.46	-3.35185	0.211934	-15.8155	2.43181e-56	1.32122e-54	TRUE
ENSG00000271901	5.53862	-3.35058	1.0673	-3.13931	0.00169348	0.00396012	TRUE
ENSG00000176204	5.21308	-3.35015	1.20797	-2.77338	0.00554775	0.0115861	TRUE
ENSG00000150628	699.915	-3.35	0.238135	-14.0677	6.00042e-45	2.22631e-43	TRUE
ENSG00000234350	405.15	-3.34967	0.252795	-13.2505	4.47919e-40	1.39941e-38	TRUE
ENSG00000111728	579.833	-3.34899	0.177626	-18.8541	2.71893e-79	3.16066e-77	TRUE
ENSG00000238460	82.2666	-3.34688	1.00564	-3.32812	0.000874344	0.00217351	TRUE
ENSG00000252050	83.3515	-3.34682	0.421227	-7.94541	1.93548e-15	1.81408e-14	TRUE
ENSG00000103494	5331.43	-3.34386	0.222811	-15.0076	6.54405e-51	2.98856e-49	TRUE
ENSG00000263883	28.3777	-3.34369	0.535975	-6.23852	4.41724e-10	2.62672e-09	TRUE
ENSG00000207815	9.69873	-3.34328	0.856372	-3.90401	9.46124e-05	0.000279982	TRUE
ENSG00000240668	121.006	-3.34279	0.275322	-12.1414	6.37223e-34	1.54889e-32	TRUE
ENSG00000118690	3625.45	-3.34224	0.138021	-24.2154	1.53134e-129	6.45037e-127	TRUE
ENSG00000234187	34.395	-3.34136	0.480797	-6.94964	3.66223e-12	2.66672e-11	TRUE
ENSG00000166963	7207.48	-3.33777	0.161178	-20.7085	2.90171e-95	5.52622e-93	TRUE
ENSG00000234692	198.15	-3.33608	0.290194	-11.496	1.38107e-30	2.93983e-29	TRUE
ENSG00000243011	10.3276	-3.33479	0.803852	-4.14851	3.34642e-05	0.000106673	TRUE
ENSG00000268416	3.97117	-3.33075	1.48169	-2.24793	0.0245804	0.0437023	TRUE
ENSG00000214264	180.248	-3.32957	0.228784	-14.5534	5.56095e-48	2.32871e-46	TRUE
ENSG00000227681	4.19528	-3.32876	1.22141	-2.72535	0.00642336	0.0132303	TRUE
ENSG00000186471	2064.2	-3.3283	0.201283	-16.5354	2.03992e-61	1.30891e-59	TRUE
ENSG00000256299	99.2129	-3.32676	0.298702	-11.1374	8.25238e-29	1.62078e-27	TRUE
ENSG00000140527	1902.69	-3.32551	0.18714	-17.7702	1.20268e-70	1.0477e-68	TRUE
ENSG00000163012	20.5825	-3.32541	0.608861	-5.4617	4.71595e-08	2.22904e-07	TRUE
ENSG00000198251	10.8874	-3.32397	0.752087	-4.41966	9.88553e-06	3.40754e-05	TRUE
ENSG00000131044	2245.46	-3.32378	0.156108	-21.2916	1.35881e-100	3.04067e-98	TRUE
ENSG00000231826	6.83773	-3.32316	0.952365	-3.48938	0.00048415	0.00126143	TRUE
ENSG00000279659	365.5	-3.32148	0.26667	-12.4554	1.30698e-35	3.39833e-34	TRUE
ENSG00000166368	22.3817	-3.32068	0.594344	-5.58713	2.30853e-08	1.13599e-07	TRUE
ENSG00000203985	7821.47	-3.3204	0.198877	-16.6958	1.40735e-62	9.47159e-61	TRUE
ENSG00000258551	19.2205	-3.32034	0.731535	-4.53887	5.6557e-06	2.02214e-05	TRUE
ENSG00000270025	163.74	-3.32025	0.277372	-11.9704	5.07915e-33	1.18859e-31	TRUE
ENSG00000273744	4.69201	-3.31935	1.2706	-2.61244	0.00898983	0.0178372	TRUE
ENSG00000042813	13.0456	-3.31902	0.742542	-4.46981	7.82905e-06	2.7417e-05	TRUE
ENSG00000214787	3.25914	-3.31832	1.44905	-2.29	0.0220215	0.0396989	TRUE
ENSG00000226965	14.5822	-3.31658	0.723524	-4.58392	4.56337e-06	1.65371e-05	TRUE
ENSG00000144061	5775.03	-3.31637	0.193437	-17.1444	6.91847e-66	5.2704e-64	TRUE
ENSG00000147231	767.124	-3.31588	0.233882	-14.1776	1.26108e-45	4.81363e-44	TRUE
ENSG00000133958	709.262	-3.31558	0.180584	-18.3603	2.73099e-75	2.73894e-73	TRUE
ENSG00000241230	25.904	-3.31207	0.538006	-6.15619	7.45178e-10	4.33897e-09	TRUE
ENSG00000120279	550.338	-3.31038	0.256045	-12.9289	3.09208e-38	8.96428e-37	TRUE
ENSG00000140057	5710.57	-3.30761	0.198572	-16.657	2.6934e-62	1.7958e-60	TRUE
ENSG00000096006	14.7789	-3.30701	0.812396	-4.07069	4.6875e-05	0.000145813	TRUE
ENSG00000178462	42.7172	-3.30671	0.455612	-7.25774	3.93623e-13	3.09946e-12	TRUE
ENSG00000253516	46.2777	-3.30484	0.406822	-8.12354	4.52778e-16	4.43415e-15	TRUE
ENSG00000176244	562.531	-3.30402	0.178483	-18.5116	1.66407e-76	1.73704e-74	TRUE
ENSG00000163046	4.60673	-3.30395	1.22814	-2.69021	0.00714064	0.0145429	TRUE
ENSG00000235055	11.3181	-3.3039	0.795143	-4.1551	3.25146e-05	0.000103914	TRUE
ENSG00000055163	849.912	-3.30186	0.205724	-16.0499	5.72506e-58	3.26922e-56	TRUE
ENSG00000249241	121.29	-3.30143	0.32032	-10.3067	6.57422e-25	1.08123e-23	TRUE
ENSG00000227927	22.6441	-3.30135	0.596124	-5.53802	3.05908e-08	1.4819e-07	TRUE
ENSG00000005448	3377.68	-3.30039	0.216138	-15.2699	1.2142e-52	5.77331e-51	TRUE
ENSG00000254944	196.614	-3.30019	0.255234	-12.9301	3.04591e-38	8.83758e-37	TRUE
ENSG00000242272	8.57798	-3.29838	0.839007	-3.93129	8.44901e-05	0.000252132	TRUE
ENSG00000241526	8.16318	-3.29669	0.924625	-3.56544	0.000363249	0.000969349	TRUE
ENSG00000277498	34.0853	-3.29619	0.463731	-7.10799	1.17749e-12	8.93387e-12	TRUE
ENSG00000077327	11604.1	-3.29524	0.200376	-16.4453	9.06416e-61	5.64405e-59	TRUE
ENSG00000250906	47.2956	-3.29261	0.425133	-7.74489	9.56676e-15	8.53547e-14	TRUE
ENSG00000255015	21.9139	-3.29164	0.580907	-5.66638	1.45843e-08	7.34217e-08	TRUE
ENSG00000203867	1100.36	-3.29089	0.13783	-23.8764	5.38218e-126	2.16521e-123	TRUE
ENSG00000125780	381.875	-3.28786	0.220144	-14.935	1.95013e-50	8.77167e-49	TRUE
ENSG00000278498	27.1639	-3.28747	0.509119	-6.45718	1.06675e-10	6.73498e-10	TRUE
ENSG00000103599	3159.95	-3.28694	0.164737	-19.9527	1.41987e-88	2.14502e-86	TRUE
ENSG00000244757	8.07326	-3.28584	0.978939	-3.35654	0.000789256	0.00198014	TRUE
ENSG00000242285	63.1163	-3.2849	0.361726	-9.08119	1.07397e-19	1.32275e-18	TRUE
ENSG00000213363	12.9819	-3.28264	0.706302	-4.64765	3.35742e-06	1.24132e-05	TRUE
ENSG00000246820	15.2559	-3.28142	0.661819	-4.95819	7.11528e-07	2.88544e-06	TRUE
ENSG00000202071	58.9084	-3.28077	0.37508	-8.74684	2.19417e-18	2.50112e-17	TRUE
ENSG00000109576	356.777	-3.27988	0.242877	-13.5043	1.47473e-41	4.83972e-40	TRUE
ENSG00000183055	54.9867	-3.27973	0.410108	-7.99724	1.27238e-15	1.20583e-14	TRUE
ENSG00000152467	145.097	-3.27889	0.326896	-10.0304	1.1209e-23	1.73434e-22	TRUE
ENSG00000187535	5620.1	-3.27625	0.17363	-18.8691	2.04579e-79	2.38591e-77	TRUE
ENSG00000273294	24.3957	-3.27383	0.525526	-6.22963	4.67529e-10	2.77464e-09	TRUE
ENSG00000239474	246.064	-3.27357	0.241197	-13.5722	5.85712e-42	1.94896e-40	TRUE
ENSG00000272180	7.99933	-3.27244	0.844925	-3.87306	0.000107477	0.000315058	TRUE
ENSG00000132122	4562.59	-3.26932	0.261847	-12.4856	8.94456e-36	2.34444e-34	TRUE
ENSG00000253807	275.333	-3.26828	0.228441	-14.3069	1.98162e-46	7.77958e-45	TRUE
ENSG00000259855	6.66449	-3.26506	1.05558	-3.09314	0.00198053	0.00456137	TRUE
ENSG00000163689	1931.36	-3.26488	0.171634	-19.0223	1.11512e-80	1.33531e-78	TRUE
ENSG00000242841	9.14931	-3.2634	0.986357	-3.30854	0.000937834	0.00231638	TRUE
ENSG00000162804	1651.74	-3.26332	0.209692	-15.5624	1.31056e-54	6.65581e-53	TRUE
ENSG00000184471	204.177	-3.26301	0.423391	-7.70686	1.28953e-14	1.13917e-13	TRUE
ENSG00000198353	9.76021	-3.26296	0.838755	-3.89025	0.000100143	0.000295007	TRUE
ENSG00000177994	1163.93	-3.26176	0.223869	-14.5699	4.36217e-48	1.84396e-46	TRUE
ENSG00000251980	32.677	-3.26169	0.44798	-7.28089	3.31624e-13	2.62455e-12	TRUE
ENSG00000213145	346.276	-3.26111	0.391568	-8.32834	8.19835e-17	8.46406e-16	TRUE
ENSG00000091181	4599.86	-3.26059	0.234295	-13.9166	5.02373e-44	1.8132e-42	TRUE
ENSG00000161905	10930.9	-3.25957	0.238566	-13.6632	1.68417e-42	5.78139e-41	TRUE
ENSG00000135519	1187.81	-3.25893	0.219407	-14.8534	6.61636e-50	2.92821e-48	TRUE
ENSG00000257880	19.1122	-3.25892	0.558522	-5.8349	5.38218e-09	2.85191e-08	TRUE
ENSG00000239552	4.66143	-3.25687	1.19489	-2.72567	0.00641712	0.0132189	TRUE
ENSG00000260954	47.4817	-3.25638	0.419001	-7.77177	7.73995e-15	6.9681e-14	TRUE
ENSG00000237359	180.578	-3.25574	0.281692	-11.5578	6.74083e-31	1.45216e-29	TRUE
ENSG00000240250	17.0542	-3.25511	0.614386	-5.29815	1.16983e-07	5.27181e-07	TRUE
ENSG00000275026	15.1201	-3.25401	0.847431	-3.83985	0.000123107	0.000357451	TRUE
ENSG00000249267	583.8	-3.25216	0.173846	-18.7071	4.33241e-78	4.74365e-76	TRUE
ENSG00000227726	48.3053	-3.25128	0.390189	-8.33258	7.90972e-17	8.17787e-16	TRUE
ENSG00000120051	2100.81	-3.25039	0.176795	-18.3851	1.72899e-75	1.7438e-73	TRUE
ENSG00000243955	5063.99	-3.24806	0.173489	-18.722	3.27852e-78	3.62296e-76	TRUE
ENSG00000254427	109.685	-3.2469	0.301466	-10.7704	4.75059e-27	8.65598e-26	TRUE
ENSG00000250490	135.473	-3.24292	0.256419	-12.647	1.16297e-36	3.15685e-35	TRUE
ENSG00000264901	34.6516	-3.24169	0.452189	-7.16889	7.56088e-13	5.82422e-12	TRUE
ENSG00000206530	15713.5	-3.2406	0.166673	-19.4429	3.34799e-84	4.50644e-82	TRUE
ENSG00000211544	111.513	-3.24023	0.34851	-9.29738	1.4395e-20	1.8701e-19	TRUE
ENSG00000125409	670.748	-3.24022	0.145484	-22.2719	6.91561e-110	1.94966e-107	TRUE
ENSG00000234022	100.229	-3.23957	0.303959	-10.6579	1.60156e-26	2.84859e-25	TRUE
ENSG00000207562	189.516	-3.23951	0.318476	-10.1719	2.64686e-24	4.22318e-23	TRUE
ENSG00000235822	43.1326	-3.2392	0.484114	-6.69099	2.2166e-11	1.49572e-10	TRUE
ENSG00000266312	55.9754	-3.23831	0.442778	-7.31363	2.60028e-13	2.07212e-12	TRUE
ENSG00000137473	2842.54	-3.23692	0.211114	-15.3326	4.63367e-53	2.23892e-51	TRUE
ENSG00000244607	3066.72	-3.23596	0.197182	-16.411	1.5948e-60	9.81102e-59	TRUE
ENSG00000279168	38.2969	-3.23556	0.425119	-7.61096	2.72072e-14	2.34673e-13	TRUE
ENSG00000262381	6.71733	-3.23422	0.945403	-3.421	0.000623914	0.00159584	TRUE
ENSG00000171811	10705.3	-3.23392	0.219522	-14.7317	4.03687e-49	1.75408e-47	TRUE
ENSG00000247746	557.803	-3.23342	0.224143	-14.4257	3.56754e-47	1.4433e-45	TRUE
ENSG00000174776	12726.2	-3.23328	0.178455	-18.1182	2.29018e-73	2.19245e-71	TRUE
ENSG00000271825	21.0079	-3.23324	0.620242	-5.21287	1.85944e-07	8.14977e-07	TRUE
ENSG00000243305	78.9559	-3.23216	0.314395	-10.2806	8.62046e-25	1.4087e-23	TRUE
ENSG00000132938	50.7522	-3.23211	0.396398	-8.1537	3.52962e-16	3.48331e-15	TRUE
ENSG00000164953	7544.04	-3.23173	0.19473	-16.596	7.44954e-62	4.89401e-60	TRUE
ENSG00000100012	133.068	-3.23113	0.259576	-12.4477	1.43875e-35	3.73553e-34	TRUE
ENSG00000260872	149.791	-3.23017	0.26512	-12.1838	3.79216e-34	9.32516e-33	TRUE
ENSG00000258699	434.031	-3.2293	0.282114	-11.4468	2.43926e-30	5.14039e-29	TRUE
ENSG00000252202	52.0994	-3.22785	0.40757	-7.91975	2.37991e-15	2.21844e-14	TRUE
ENSG00000203327	405.024	-3.22784	0.283227	-11.3966	4.34602e-30	9.02581e-29	TRUE
ENSG00000255406	43.7896	-3.22759	0.498363	-6.47638	9.39511e-11	5.96106e-10	TRUE
ENSG00000233852	8.97034	-3.22614	0.835211	-3.86266	0.000112159	0.000327575	TRUE
ENSG00000280212	34.5806	-3.22603	0.446262	-7.229	4.86564e-13	3.80453e-12	TRUE
ENSG00000258474	22.5243	-3.22584	0.55546	-5.80751	6.34093e-09	3.33721e-08	TRUE
ENSG00000266458	22.6391	-3.22574	0.556009	-5.8016	6.56856e-09	3.45194e-08	TRUE
ENSG00000231632	8.99923	-3.22498	0.860794	-3.74651	0.000179311	0.000506714	TRUE
ENSG00000138622	181.733	-3.2243	0.295472	-10.9124	1.00602e-27	1.88682e-26	TRUE
ENSG00000233287	10.2905	-3.2242	0.856028	-3.76646	0.000165578	0.000470466	TRUE
ENSG00000236114	242.583	-3.22382	0.264804	-12.1743	4.25784e-34	1.04273e-32	TRUE
ENSG00000164972	3588.73	-3.22213	0.238206	-13.5266	1.089e-41	3.59359e-40	TRUE
ENSG00000198553	477.824	-3.22038	0.166764	-19.3111	4.33574e-83	5.58406e-81	TRUE
ENSG00000144134	6036.89	-3.21949	0.115464	-27.883	4.28873e-171	5.90591e-168	TRUE
ENSG00000206113	298.702	-3.2187	0.197634	-16.2861	1.23831e-59	7.46406e-58	TRUE
ENSG00000128266	89.465	-3.2185	0.32492	-9.90552	3.93916e-23	5.93093e-22	TRUE
ENSG00000138002	12400.5	-3.21837	0.108618	-29.6301	6.11993e-193	1.28893e-189	TRUE
ENSG00000232906	16.0049	-3.21675	0.7034	-4.57314	4.80467e-06	1.73571e-05	TRUE
ENSG00000157856	5135.35	-3.21431	0.226224	-14.2085	8.1088e-46	3.11176e-44	TRUE
ENSG00000259426	312.701	-3.213	0.203456	-15.7921	3.52536e-56	1.90093e-54	TRUE
ENSG00000067842	61.197	-3.2125	0.394059	-8.15235	3.56915e-16	3.52135e-15	TRUE
ENSG00000175697	131.576	-3.21235	0.287027	-11.1918	4.47222e-29	8.90069e-28	TRUE
ENSG00000261904	10.5579	-3.21079	0.7708	-4.16553	3.10628e-05	9.95499e-05	TRUE
ENSG00000265407	4.511	-3.21077	1.18993	-2.69829	0.00696967	0.0142343	TRUE
ENSG00000102781	1135.89	-3.2095	0.269182	-11.9232	8.96396e-33	2.08001e-31	TRUE
ENSG00000058056	1416.95	-3.20795	0.228189	-14.0583	6.8518e-45	2.53694e-43	TRUE
ENSG00000227220	29.3075	-3.20678	0.486033	-6.59785	4.17152e-11	2.73999e-10	TRUE
ENSG00000260806	594.658	-3.20626	0.241782	-13.2609	3.90079e-40	1.22191e-38	TRUE
ENSG00000201441	13.1468	-3.20577	0.721842	-4.44109	8.95029e-06	3.1061e-05	TRUE
ENSG00000162929	5659.53	-3.2056	0.187368	-17.1086	1.28098e-65	9.63533e-64	TRUE
ENSG00000183148	18.3746	-3.20473	0.631668	-5.07344	3.90689e-07	1.6422e-06	TRUE
ENSG00000279401	5.55699	-3.20442	1.0293	-3.11321	0.00185062	0.00429226	TRUE
ENSG00000253428	7.09159	-3.20405	0.944333	-3.39292	0.000691517	0.0017531	TRUE
ENSG00000010282	303.992	-3.20215	0.272611	-11.7462	7.38681e-32	1.65505e-30	TRUE
ENSG00000276203	249.062	-3.20207	0.352065	-9.0951	9.44993e-20	1.16872e-18	TRUE
ENSG00000205240	84.4434	-3.20149	0.388793	-8.23442	1.80433e-16	1.81467e-15	TRUE
ENSG00000163071	17196.1	-3.20139	0.206862	-15.476	5.04167e-54	2.49671e-52	TRUE
ENSG00000185261	4056.13	-3.20087	0.198145	-16.1542	1.06058e-58	6.20476e-57	TRUE
ENSG00000205084	6686.44	-3.19948	0.196787	-16.2586	1.94093e-59	1.15822e-57	TRUE
ENSG00000242104	266.084	-3.19917	0.208896	-15.3147	6.10348e-53	2.93327e-51	TRUE
ENSG00000154099	18057.6	-3.19891	0.145704	-21.9549	7.78157e-107	2.01892e-104	TRUE
ENSG00000171595	4598.19	-3.19753	0.166722	-19.1788	5.56893e-82	6.89931e-80	TRUE
ENSG00000260600	7.12772	-3.19681	1.0032	-3.18661	0.00143951	0.00342437	TRUE
ENSG00000175899	63.3448	-3.19625	0.351137	-9.10256	8.82254e-20	1.09302e-18	TRUE
ENSG00000164675	5336.19	-3.19485	0.192986	-16.5548	1.47765e-61	9.56703e-60	TRUE
ENSG00000154479	1988.98	-3.19176	0.262789	-12.1457	6.04356e-34	1.471e-32	TRUE
ENSG00000102053	32.5602	-3.19141	0.495223	-6.44439	1.16069e-10	7.30612e-10	TRUE
ENSG00000241359	164.874	-3.19091	0.226704	-14.0752	5.39286e-45	2.00505e-43	TRUE
ENSG00000165698	5631.5	-3.19061	0.168772	-18.9048	1.04076e-79	1.22175e-77	TRUE
ENSG00000238362	5.14243	-3.18505	1.16978	-2.72277	0.00647363	0.0133193	TRUE
ENSG00000185250	5380.69	-3.1831	0.160708	-19.8067	2.60683e-87	3.79411e-85	TRUE
ENSG00000259513	6.03226	-3.18294	0.999421	-3.18479	0.00144861	0.00344372	TRUE
ENSG00000183833	7570.72	-3.18143	0.16399	-19.4002	7.68966e-84	1.01971e-81	TRUE
ENSG00000162753	1569.18	-3.18136	0.241795	-13.1573	1.54588e-39	4.7469e-38	TRUE
ENSG00000145491	6283.36	-3.18109	0.169767	-18.738	2.42595e-78	2.68913e-76	TRUE
ENSG00000188396	1984.84	-3.18074	0.336515	-9.45201	3.32399e-21	4.48764e-20	TRUE
ENSG00000248294	17.4816	-3.17982	0.636685	-4.99435	5.90353e-07	2.41953e-06	TRUE
ENSG00000104043	420.515	-3.17955	0.213757	-14.8746	4.82017e-50	2.14387e-48	TRUE
ENSG00000217330	20.1867	-3.1789	0.57387	-5.5394	3.03507e-08	1.47127e-07	TRUE
ENSG00000279103	58.4936	-3.17782	0.437319	-7.26659	3.68687e-13	2.90695e-12	TRUE
ENSG00000260412	5.87806	-3.17725	1.08323	-2.93313	0.00335568	0.00735626	TRUE
ENSG00000112186	897.36	-3.17724	0.229514	-13.8433	1.39609e-43	4.97863e-42	TRUE
ENSG00000214128	59.3444	-3.17703	0.410851	-7.7328	1.05205e-14	9.35377e-14	TRUE
ENSG00000237009	8.67748	-3.17693	0.948124	-3.35075	0.000805929	0.0020166	TRUE
ENSG00000141294	3661.24	-3.17507	0.260717	-12.1782	4.06006e-34	9.97026e-33	TRUE
ENSG00000272814	8.59857	-3.17451	0.861024	-3.6869	0.000227002	0.000629558	TRUE
ENSG00000188596	19035.4	-3.17406	0.215121	-14.7548	2.86742e-49	1.24897e-47	TRUE
ENSG00000270951	16.1932	-3.1736	0.6201	-5.11789	3.08976e-07	1.31823e-06	TRUE
ENSG00000197446	1473.17	-3.17303	0.295469	-10.739	6.67866e-27	1.2083e-25	TRUE
ENSG00000227541	149.081	-3.17246	0.284692	-11.1435	7.70588e-29	1.51511e-27	TRUE
ENSG00000246662	137.163	-3.17205	0.256695	-12.3573	4.44908e-35	1.13377e-33	TRUE
ENSG00000259392	55.6197	-3.16851	0.367294	-8.62661	6.31976e-18	6.99884e-17	TRUE
ENSG00000169856	8.8152	-3.16771	1.00794	-3.14276	0.00167361	0.00391954	TRUE
ENSG00000163913	5786.45	-3.16747	0.132587	-23.8897	3.91903e-126	1.59451e-123	TRUE
ENSG00000163885	8183.19	-3.16744	0.192867	-16.4229	1.3106e-60	8.07655e-59	TRUE
ENSG00000234724	185.529	-3.16662	0.267055	-11.8576	1.96613e-32	4.50387e-31	TRUE
ENSG00000222533	5.31887	-3.16657	0.991861	-3.19255	0.0014102	0.00336046	TRUE
ENSG00000160401	15259.9	-3.16518	0.158968	-19.9109	3.27636e-88	4.88778e-86	TRUE
ENSG00000213076	53.792	-3.16441	0.451675	-7.00593	2.45347e-12	1.81533e-11	TRUE
ENSG00000224593	556.986	-3.16203	0.234167	-13.5033	1.49478e-41	4.90103e-40	TRUE
ENSG00000232102	23.8145	-3.16142	0.618329	-5.11285	3.1734e-07	1.3515e-06	TRUE
ENSG00000270011	50.4265	-3.16136	0.385903	-8.19211	2.56683e-16	2.56211e-15	TRUE
ENSG00000109265	110.802	-3.16119	0.330317	-9.57016	1.06744e-21	1.49117e-20	TRUE
ENSG00000134569	3445.22	-3.16114	0.177855	-17.7736	1.13148e-70	9.905e-69	TRUE
ENSG00000176601	6982.15	-3.16018	0.199778	-15.8185	2.32072e-56	1.26278e-54	TRUE
ENSG00000131771	170.374	-3.15798	0.266773	-11.8377	2.4915e-32	5.68915e-31	TRUE
ENSG00000118965	4014.23	-3.15776	0.218501	-14.4519	2.43698e-47	9.96047e-46	TRUE
ENSG00000183346	2175.7	-3.15756	0.21605	-14.615	2.25512e-48	9.60075e-47	TRUE
ENSG00000169314	2629.96	-3.1571	0.225195	-14.0194	1.18553e-44	4.37146e-43	TRUE
ENSG00000159239	1828.08	-3.15679	0.187406	-16.8446	1.14887e-63	8.08137e-62	TRUE
ENSG00000239627	48.4825	-3.15594	0.460273	-6.85667	7.04823e-12	4.98823e-11	TRUE
ENSG00000162543	12160.6	-3.15545	0.1808	-17.4527	3.28301e-68	2.70219e-66	TRUE
ENSG00000261794	19.8708	-3.15533	0.604266	-5.22176	1.77232e-07	7.7841e-07	TRUE
ENSG00000232901	57.8353	-3.15444	0.394188	-8.00238	1.22037e-15	1.15961e-14	TRUE
ENSG00000236581	8.07188	-3.15424	0.859211	-3.67109	0.000241517	0.000666252	TRUE
ENSG00000237515	14.8472	-3.15412	0.682224	-4.62329	3.77702e-06	1.38459e-05	TRUE
ENSG00000259628	402.711	-3.1539	0.312295	-10.0991	5.57373e-24	8.75655e-23	TRUE
ENSG00000272168	676.014	-3.15334	0.201052	-15.6842	1.94036e-55	1.01272e-53	TRUE
ENSG00000164185	3290.26	-3.1521	0.192941	-16.3372	5.37006e-60	3.25881e-58	TRUE
ENSG00000269916	558.961	-3.15149	0.38732	-8.13666	4.06328e-16	3.99018e-15	TRUE
ENSG00000268101	31.6419	-3.15114	0.488014	-6.45706	1.06756e-10	6.73887e-10	TRUE
ENSG00000113657	7935.53	-3.15044	0.204239	-15.4253	1.10669e-53	5.44284e-52	TRUE
ENSG00000280375	17.6372	-3.15036	0.652854	-4.82551	1.39645e-06	5.45478e-06	TRUE
ENSG00000258631	4.22336	-3.14899	1.20765	-2.60754	0.0091195	0.0180724	TRUE
ENSG00000229657	73.0274	-3.14828	0.331381	-9.50048	2.08915e-21	2.85714e-20	TRUE
ENSG00000212211	9.69584	-3.14808	0.847074	-3.71642	0.000202064	0.000565609	TRUE
ENSG00000165325	951.846	-3.14761	0.199463	-15.7804	4.24207e-56	2.2737e-54	TRUE
ENSG00000182013	733.588	-3.14688	0.22236	-14.1522	1.81121e-45	6.86229e-44	TRUE
ENSG00000233730	1047.56	-3.14549	0.201847	-15.5836	9.41566e-55	4.8091e-53	TRUE
ENSG00000259447	142.251	-3.14531	0.284285	-11.0639	1.87725e-28	3.641e-27	TRUE
ENSG00000167858	10972.3	-3.14488	0.15342	-20.4985	2.22044e-93	4.03556e-91	TRUE
ENSG00000204566	167.675	-3.14441	0.248402	-12.6586	1.00282e-36	2.72834e-35	TRUE
ENSG00000187581	23.4893	-3.14424	0.637529	-4.93192	8.14267e-07	3.27647e-06	TRUE
ENSG00000187905	3647.64	-3.14311	0.194894	-16.1273	1.64033e-58	9.53413e-57	TRUE
ENSG00000226526	29.8886	-3.14276	0.548642	-5.72825	1.01469e-08	5.21983e-08	TRUE
ENSG00000156206	1797.84	-3.14267	0.218037	-14.4134	4.25983e-47	1.7137e-45	TRUE
ENSG00000231546	77.6372	-3.14266	0.372834	-8.42912	3.48274e-17	3.68092e-16	TRUE
ENSG00000231769	399.295	-3.14251	0.226896	-13.85	1.27169e-43	4.53952e-42	TRUE
ENSG00000242276	5.94256	-3.14208	1.06465	-2.95129	0.00316451	0.00697931	TRUE
ENSG00000280190	158.766	-3.14188	0.291216	-10.7888	3.88701e-27	7.11506e-26	TRUE
ENSG00000168026	8027.3	-3.14181	0.124076	-25.3216	1.84969e-141	1.06817e-138	TRUE
ENSG00000272301	32.0121	-3.14109	0.453641	-6.92418	4.38514e-12	3.16991e-11	TRUE
ENSG00000248428	3.95184	-3.13911	1.34941	-2.32629	0.0200032	0.0364679	TRUE
ENSG00000244003	4.11923	-3.13795	1.23085	-2.54942	0.0107902	0.0210283	TRUE
ENSG00000249534	51.7999	-3.13781	0.397505	-7.89375	2.93241e-15	2.71297e-14	TRUE
ENSG00000186198	148.196	-3.13659	0.294323	-10.657	1.61803e-26	2.87504e-25	TRUE
ENSG00000203778	3724.97	-3.13322	0.16865	-18.5783	4.81691e-77	5.13288e-75	TRUE
ENSG00000164393	168.464	-3.13313	0.392144	-7.98973	1.35233e-15	1.27991e-14	TRUE
ENSG00000252282	23.5649	-3.13235	0.573581	-5.46105	4.7332e-08	2.2369e-07	TRUE
ENSG00000166840	9.18306	-3.13208	0.806491	-3.88359	0.000102924	0.000302527	TRUE
ENSG00000237757	321.692	-3.13193	0.250249	-12.5153	6.16096e-36	1.62555e-34	TRUE
ENSG00000189372	4.22219	-3.13134	1.24307	-2.51905	0.0117673	0.0227332	TRUE
ENSG00000102383	3.84513	-3.1298	1.35229	-2.31445	0.0206431	0.0374743	TRUE
ENSG00000241829	144.622	-3.12941	0.278964	-11.218	3.3277e-29	6.65614e-28	TRUE
ENSG00000222512	5.90746	-3.12629	1.02136	-3.06091	0.00220665	0.00503196	TRUE
ENSG00000266744	20.2509	-3.12558	0.548029	-5.7033	1.17511e-08	5.99426e-08	TRUE
ENSG00000221782	28.1781	-3.12305	0.513698	-6.07955	1.20523e-09	6.85173e-09	TRUE
ENSG00000224439	4.02275	-3.12259	1.21487	-2.5703	0.010161	0.0199291	TRUE
ENSG00000168038	7128.83	-3.12241	0.147402	-21.183	1.37038e-99	2.97364e-97	TRUE
ENSG00000255274	78.0193	-3.12215	0.362787	-8.60601	7.56468e-18	8.32347e-17	TRUE
ENSG00000233936	67.6866	-3.12084	0.376203	-8.29561	1.0803e-16	1.10386e-15	TRUE
ENSG00000163040	3642.78	-3.1202	0.188695	-16.5356	2.03225e-61	1.30633e-59	TRUE
ENSG00000038427	4392.49	-3.11997	0.18506	-16.8592	8.98253e-64	6.3581e-62	TRUE
ENSG00000136929	18.7933	-3.11967	0.62245	-5.01192	5.38906e-07	2.22292e-06	TRUE
ENSG00000266047	10.821	-3.11949	0.760645	-4.1011	4.11184e-05	0.00012905	TRUE
ENSG00000162999	1366.54	-3.11934	0.278818	-11.1877	4.68275e-29	9.29902e-28	TRUE
ENSG00000153789	5319.61	-3.11886	0.18254	-17.0859	1.88871e-65	1.40589e-63	TRUE
ENSG00000275718	60.5482	-3.11786	0.367178	-8.49142	2.04133e-17	2.19022e-16	TRUE
ENSG00000244266	17.7136	-3.11711	0.758515	-4.10948	3.96544e-05	0.000124718	TRUE
ENSG00000160298	4108.13	-3.11672	0.179038	-17.4082	7.15321e-68	5.86072e-66	TRUE
ENSG00000249465	18.1789	-3.11581	0.566602	-5.49912	3.81686e-08	1.82724e-07	TRUE
ENSG00000255951	7.38675	-3.11575	1.11917	-2.78398	0.0053697	0.0112567	TRUE
ENSG00000140481	3104.46	-3.11557	0.151613	-20.5496	7.76589e-94	1.43325e-91	TRUE
ENSG00000259291	457.002	-3.11471	0.198871	-15.662	2.75167e-55	1.42371e-53	TRUE
ENSG00000237642	24.6095	-3.11417	0.587422	-5.30142	1.14906e-07	5.18277e-07	TRUE
ENSG00000143951	3494.78	-3.11183	0.176035	-17.6774	6.26665e-70	5.32948e-68	TRUE
ENSG00000148848	20.15	-3.11138	0.610372	-5.09752	3.44127e-07	1.45829e-06	TRUE
ENSG00000272566	5.03395	-3.11076	1.13294	-2.74574	0.00603738	0.0124949	TRUE
ENSG00000164989	2634.11	-3.11038	0.193572	-16.0684	4.2505e-58	2.4467e-56	TRUE
ENSG00000087903	5046.66	-3.10894	0.158186	-19.6537	5.37583e-86	7.60776e-84	TRUE
ENSG00000089091	2877.74	-3.10891	0.149428	-20.8055	3.8625e-96	7.59851e-94	TRUE
ENSG00000113805	829.725	-3.10801	0.236156	-13.1608	1.47432e-39	4.53492e-38	TRUE
ENSG00000235558	77.3621	-3.10791	0.32223	-9.64501	5.16059e-22	7.34671e-21	TRUE
ENSG00000203489	15.9193	-3.10751	0.670399	-4.63531	3.56399e-06	1.31281e-05	TRUE
ENSG00000255090	212.673	-3.10709	0.256573	-12.11	9.35395e-34	2.25528e-32	TRUE
ENSG00000224992	73.7974	-3.10691	0.33171	-9.36633	7.50983e-21	9.91818e-20	TRUE
ENSG00000238731	10.5513	-3.106	0.735337	-4.22392	2.40093e-05	7.82541e-05	TRUE
ENSG00000260036	46.2491	-3.1053	0.378385	-8.20672	2.27313e-16	2.27592e-15	TRUE
ENSG00000225907	62.2644	-3.10426	0.381633	-8.13414	4.14873e-16	4.06962e-15	TRUE
ENSG00000183644	3473.78	-3.10286	0.193457	-16.039	6.82719e-58	3.88618e-56	TRUE
ENSG00000229109	245.863	-3.10201	0.198864	-15.5987	7.43479e-55	3.81369e-53	TRUE
ENSG00000237763	13.6884	-3.10182	0.937624	-3.30817	0.000939066	0.0023191	TRUE
ENSG00000232485	72.3494	-3.10112	0.350304	-8.85267	8.54488e-19	9.98502e-18	TRUE
ENSG00000137691	3289.77	-3.10103	0.250867	-12.3613	4.23416e-35	1.08054e-33	TRUE
ENSG00000221540	24.7381	-3.10013	0.628795	-4.93027	8.21148e-07	3.30341e-06	TRUE
ENSG00000207177	86.6604	-3.09935	0.343515	-9.02247	1.83888e-19	2.23184e-18	TRUE
ENSG00000221519	21.658	-3.099	0.644297	-4.80989	1.51016e-06	5.86886e-06	TRUE
ENSG00000149654	46.2824	-3.09887	0.457057	-6.78005	1.2013e-11	8.32587e-11	TRUE
ENSG00000198919	11125.5	-3.09766	0.190709	-16.2429	2.50901e-59	1.4873e-57	TRUE
ENSG00000214280	6.0741	-3.09737	0.986824	-3.13872	0.00169687	0.00396752	TRUE
ENSG00000278338	249.401	-3.09705	0.258254	-11.9923	3.90033e-33	9.18128e-32	TRUE
ENSG00000226240	9.47759	-3.09606	0.848042	-3.65084	0.000261384	0.000716695	TRUE
ENSG00000239467	433.196	-3.09602	0.199987	-15.4811	4.65118e-54	2.30972e-52	TRUE
ENSG00000256923	49.6831	-3.09564	0.460923	-6.71617	1.8657e-11	1.26971e-10	TRUE
ENSG00000187726	1994.12	-3.09439	0.136314	-22.7004	4.43701e-114	1.38141e-111	TRUE
ENSG00000256462	9.01591	-3.09222	1.08365	-2.85352	0.00432383	0.00925126	TRUE
ENSG00000112183	618.389	-3.09038	0.196612	-15.7181	1.13622e-55	5.96499e-54	TRUE
ENSG00000162814	3768.18	-3.08979	0.202629	-15.2485	1.68362e-52	7.97359e-51	TRUE
ENSG00000238259	140.557	-3.08967	0.275418	-11.2181	3.32253e-29	6.64951e-28	TRUE
ENSG00000232400	499.581	-3.08958	0.225643	-13.6923	1.1284e-42	3.93392e-41	TRUE
ENSG00000215297	95.3104	-3.08778	0.313269	-9.85664	6.41578e-23	9.53156e-22	TRUE
ENSG00000163617	3086.5	-3.08649	0.214166	-14.4117	4.36723e-47	1.75296e-45	TRUE
ENSG00000249436	14.4297	-3.0864	0.692805	-4.45493	8.39193e-06	2.92594e-05	TRUE
ENSG00000172014	332.981	-3.08605	0.282653	-10.9181	9.44158e-28	1.77545e-26	TRUE
ENSG00000198947	7985.08	-3.08417	0.165057	-18.6854	6.50469e-78	7.10043e-76	TRUE
ENSG00000080572	1511.64	-3.08374	0.237078	-13.0073	1.11228e-38	3.2777e-37	TRUE
ENSG00000215187	3103.12	-3.0816	0.177248	-17.3859	1.05596e-67	8.57318e-66	TRUE
ENSG00000004838	14590.2	-3.08088	0.226185	-13.6211	3.00066e-42	1.01738e-40	TRUE
ENSG00000177459	776.372	-3.07995	0.245959	-12.5222	5.64207e-36	1.49194e-34	TRUE
ENSG00000155970	138.659	-3.07971	0.33722	-9.13265	6.68449e-20	8.34198e-19	TRUE
ENSG00000170500	1492.03	-3.07945	0.180604	-17.0509	3.44415e-65	2.54256e-63	TRUE
ENSG00000114670	5705.89	-3.07938	0.136813	-22.508	3.46438e-112	1.03366e-109	TRUE
ENSG00000162620	590.636	-3.07706	0.287373	-10.7075	9.38161e-27	1.68794e-25	TRUE
ENSG00000259314	7.52054	-3.07694	0.850098	-3.61951	0.000295158	0.000801991	TRUE
ENSG00000255389	49.134	-3.07694	0.400467	-7.68338	1.54939e-14	1.361e-13	TRUE
ENSG00000204780	3.74963	-3.07611	1.36826	-2.24819	0.0245638	0.0436814	TRUE
ENSG00000116032	2186.55	-3.0758	0.294514	-10.4436	1.56678e-25	2.66241e-24	TRUE
ENSG00000277386	4.24244	-3.07492	1.24226	-2.47526	0.0133139	0.0253573	TRUE
ENSG00000222033	21.0038	-3.07084	0.706635	-4.34572	1.38817e-05	4.68886e-05	TRUE
ENSG00000170788	662.791	-3.06907	0.166433	-18.4403	6.24337e-76	6.36859e-74	TRUE
ENSG00000243051	26.3916	-3.06902	0.535129	-5.73509	9.74583e-09	5.02578e-08	TRUE
ENSG00000234772	66.6208	-3.06848	0.371755	-8.25405	1.5312e-16	1.54693e-15	TRUE
ENSG00000123201	197.549	-3.06797	0.223498	-13.7271	6.99204e-43	2.44954e-41	TRUE
ENSG00000260855	322.659	-3.06716	0.200968	-15.2619	1.37109e-52	6.50208e-51	TRUE
ENSG00000229495	10.9869	-3.06546	0.79766	-3.84306	0.000121508	0.000353067	TRUE
ENSG00000221669	12.5494	-3.06503	0.789473	-3.88237	0.000103443	0.000303904	TRUE
ENSG00000237186	452.233	-3.06414	0.246489	-12.4312	1.77048e-35	4.58686e-34	TRUE
ENSG00000253852	4.90258	-3.06371	1.22993	-2.49096	0.0127398	0.0243857	TRUE
ENSG00000279146	11.7597	-3.06347	0.76716	-3.99326	6.5171e-05	0.000197979	TRUE
ENSG00000221724	19.7321	-3.06221	0.591703	-5.17525	2.27601e-07	9.86566e-07	TRUE
ENSG00000234492	165.212	-3.06174	0.240622	-12.7243	4.33337e-37	1.19531e-35	TRUE
ENSG00000165553	16.958	-3.06122	0.707931	-4.32418	1.53099e-05	5.14025e-05	TRUE
ENSG00000230702	15.9879	-3.06069	0.589603	-5.19111	2.09048e-07	9.10886e-07	TRUE
ENSG00000167646	3246.32	-3.06035	0.206163	-14.8443	7.57417e-50	3.33562e-48	TRUE
ENSG00000135951	6111.72	-3.06014	0.172596	-17.7301	2.4561e-70	2.119e-68	TRUE
ENSG00000160838	3485.93	-3.05852	0.196366	-15.5756	1.06577e-54	5.43575e-53	TRUE
ENSG00000261742	4.86318	-3.05803	1.13245	-2.70036	0.0069264	0.0141516	TRUE
ENSG00000138316	631.394	-3.05772	0.337514	-9.05954	1.30998e-19	1.60351e-18	TRUE
ENSG00000137098	4353.42	-3.05771	0.153004	-19.9845	7.51036e-89	1.15906e-86	TRUE
ENSG00000270664	8.3535	-3.05743	0.869359	-3.51688	0.000436648	0.00114659	TRUE
ENSG00000115665	41.8093	-3.05695	0.542281	-5.63721	1.72826e-08	8.62539e-08	TRUE
ENSG00000236086	173.437	-3.05642	0.313638	-9.74506	1.9366e-22	2.81862e-21	TRUE
ENSG00000244384	4.09111	-3.05626	1.19518	-2.55716	0.010553	0.0206109	TRUE
ENSG00000199030	46.152	-3.05622	0.392138	-7.79372	6.50622e-15	5.887e-14	TRUE
ENSG00000224093	119.587	-3.055	0.282297	-10.8219	2.7104e-27	4.99965e-26	TRUE
ENSG00000249699	23.7104	-3.0535	0.498108	-6.13019	8.77715e-10	5.06948e-09	TRUE
ENSG00000233455	20.7725	-3.05309	0.610511	-5.00088	5.70687e-07	2.3451e-06	TRUE
ENSG00000253213	20.8948	-3.05306	0.590238	-5.17259	2.30874e-07	9.99904e-07	TRUE
ENSG00000180071	2119.94	-3.05232	0.184308	-16.561	1.33394e-61	8.68369e-60	TRUE
ENSG00000259279	45.8324	-3.04996	0.396585	-7.69054	1.46512e-14	1.29046e-13	TRUE
ENSG00000259071	200.32	-3.0489	0.276172	-11.0398	2.45451e-28	4.72988e-27	TRUE
ENSG00000124237	13206.5	-3.04877	0.21967	-13.8789	8.50738e-44	3.05208e-42	TRUE
ENSG00000251568	11.3142	-3.04777	0.886279	-3.43884	0.000584208	0.00150164	TRUE
ENSG00000007933	451.314	-3.04685	0.367996	-8.27958	1.23613e-16	1.25877e-15	TRUE
ENSG00000170615	95.9184	-3.04648	0.284979	-10.6902	1.13141e-26	2.0295e-25	TRUE
ENSG00000243518	33.5777	-3.04557	0.540147	-5.63841	1.71623e-08	8.57014e-08	TRUE
ENSG00000188803	9.37411	-3.04537	0.839099	-3.62934	0.00028415	0.000774666	TRUE
ENSG00000224049	80.1217	-3.04504	0.316465	-9.62203	6.4545e-22	9.14873e-21	TRUE
ENSG00000243284	219.477	-3.04451	0.281003	-10.8344	2.36397e-27	4.36511e-26	TRUE
ENSG00000224034	84.4655	-3.04415	0.335016	-9.0866	1.02181e-19	1.26155e-18	TRUE
ENSG00000263908	4.20322	-3.04386	1.23061	-2.47346	0.0133812	0.0254624	TRUE
ENSG00000202099	12.9518	-3.04289	0.853436	-3.56546	0.000363216	0.000969335	TRUE
ENSG00000236804	36.3485	-3.04277	0.423063	-7.19224	6.37384e-13	4.9428e-12	TRUE
ENSG00000256937	4.47059	-3.04272	1.26046	-2.41398	0.0157795	0.0295054	TRUE
ENSG00000258175	285.525	-3.04237	0.242192	-12.5618	3.42354e-36	9.15434e-35	TRUE
ENSG00000162105	3446.73	-3.04193	0.130314	-23.3432	1.61707e-120	5.67625e-118	TRUE
ENSG00000188916	34.0031	-3.04185	0.451233	-6.74119	1.57089e-11	1.07727e-10	TRUE
ENSG00000022267	144.172	-3.04027	0.247659	-12.276	1.2188e-34	3.06016e-33	TRUE
ENSG00000229195	206.905	-3.03809	0.245741	-12.363	4.14493e-35	1.05852e-33	TRUE
ENSG00000232077	276.749	-3.03801	0.27978	-10.8586	1.81564e-27	3.36651e-26	TRUE
ENSG00000228252	16.4972	-3.03544	0.649887	-4.67073	3.00136e-06	1.1187e-05	TRUE
ENSG00000201452	8.0894	-3.03442	1.0741	-2.82508	0.00472689	0.0100297	TRUE
ENSG00000111450	1983.13	-3.03415	0.188316	-16.1121	2.09897e-58	1.21801e-56	TRUE
ENSG00000234478	936.156	-3.03369	0.199145	-15.2336	2.11597e-52	9.99477e-51	TRUE
ENSG00000173588	4481.28	-3.0334	0.211782	-14.3232	1.56677e-46	6.1917e-45	TRUE
ENSG00000129151	234.293	-3.03275	0.267272	-11.3471	7.66806e-30	1.5824e-28	TRUE
ENSG00000266495	33.6413	-3.03195	0.483953	-6.26496	3.72912e-10	2.23236e-09	TRUE
ENSG00000168589	2696.28	-3.03156	0.148109	-20.4684	4.11762e-93	7.33469e-91	TRUE
ENSG00000276975	358.233	-3.03081	0.232737	-13.0225	9.11498e-39	2.6949e-37	TRUE
ENSG00000249085	82.3361	-3.03061	0.402145	-7.5361	4.84237e-14	4.11331e-13	TRUE
ENSG00000173208	148.818	-3.03014	0.272251	-11.13	8.96722e-29	1.75636e-27	TRUE
ENSG00000145362	657.195	-3.03013	0.222527	-13.6169	3.17738e-42	1.07425e-40	TRUE
ENSG00000225963	49.9089	-3.02837	0.46111	-6.56755	5.11494e-11	3.32913e-10	TRUE
ENSG00000225418	39.3099	-3.02807	0.431111	-7.02387	2.15799e-12	1.60667e-11	TRUE
ENSG00000243667	372.085	-3.02648	0.254412	-11.896	1.24192e-32	2.8706e-31	TRUE
ENSG00000229259	5.94525	-3.02578	0.990911	-3.05354	0.00226162	0.00514487	TRUE
ENSG00000207595	5.68556	-3.02542	1.09394	-2.76561	0.00568166	0.0118292	TRUE
ENSG00000165730	2478	-3.02275	0.170406	-17.7385	2.11392e-70	1.82819e-68	TRUE
ENSG00000274155	68.3551	-3.02252	0.338824	-8.92062	4.63692e-19	5.4919e-18	TRUE
ENSG00000255186	46.8337	-3.0224	0.370574	-8.15599	3.46319e-16	3.42436e-15	TRUE
ENSG00000253474	30.7919	-3.02185	0.535834	-5.63953	1.70516e-08	8.51845e-08	TRUE
ENSG00000250318	176.249	-3.02134	0.259417	-11.6467	2.38644e-31	5.24842e-30	TRUE
ENSG00000244361	35.2218	-3.01989	0.513603	-5.87981	4.10743e-09	2.20318e-08	TRUE
ENSG00000198520	2396.43	-3.01968	0.156502	-19.2948	5.93903e-83	7.59432e-81	TRUE
ENSG00000162004	11897.1	-3.01315	0.259961	-11.5908	4.58969e-31	9.95936e-30	TRUE
ENSG00000265263	295.576	-3.01218	0.180303	-16.7062	1.18194e-62	7.99966e-61	TRUE
ENSG00000212434	9.28742	-3.012	0.878284	-3.42941	0.000604889	0.00155006	TRUE
ENSG00000168959	364.745	-3.01154	0.19988	-15.0667	2.67988e-51	1.24127e-49	TRUE
ENSG00000034053	49.0885	-3.01124	0.594689	-5.06355	4.11512e-07	1.72426e-06	TRUE
ENSG00000065609	10.7799	-3.01122	0.778299	-3.86898	0.000109294	0.000319832	TRUE
ENSG00000185652	8.7121	-3.01104	0.788682	-3.81781	0.000134641	0.000388139	TRUE
ENSG00000225471	13.4009	-3.01084	0.725386	-4.15068	3.31491e-05	0.000105735	TRUE
ENSG00000140600	348.219	-3.01021	0.220193	-13.6708	1.51742e-42	5.23409e-41	TRUE
ENSG00000230006	180.75	-3.01007	0.322587	-9.33105	1.04827e-20	1.37129e-19	TRUE
ENSG00000171496	5.13579	-3.00899	1.03587	-2.9048	0.00367485	0.00798194	TRUE
ENSG00000180537	34.1914	-3.00889	0.500788	-6.00831	1.87468e-09	1.0442e-08	TRUE
ENSG00000275119	33.2906	-3.00649	0.498839	-6.02697	1.67058e-09	9.35022e-09	TRUE
ENSG00000200855	18.7947	-3.00643	0.603837	-4.97887	6.39556e-07	2.60894e-06	TRUE
ENSG00000237697	28.1359	-3.00625	0.507909	-5.91887	3.24154e-09	1.75902e-08	TRUE
ENSG00000204334	221.271	-3.00556	0.392303	-7.66133	1.84016e-14	1.60617e-13	TRUE
ENSG00000153822	782.325	-3.00356	0.274126	-10.9569	6.16033e-28	1.16886e-26	TRUE
ENSG00000234062	1420.68	-3.00332	0.154743	-19.4084	6.55594e-84	8.75854e-82	TRUE
ENSG00000163060	2011.63	-3.00282	0.224471	-13.3773	8.20521e-41	2.61835e-39	TRUE
ENSG00000171551	24.8102	-3.00167	0.56699	-5.29404	1.19643e-07	5.38086e-07	TRUE
ENSG00000237689	4.32407	-3.00115	1.11868	-2.68276	0.0073017	0.014827	TRUE
ENSG00000257057	667.726	-3.00061	0.181638	-16.5197	2.64647e-61	1.68302e-59	TRUE
ENSG00000248228	5.31584	-2.99952	1.01506	-2.95501	0.00312657	0.00690159	TRUE
ENSG00000236886	20.696	-2.99846	0.544412	-5.5077	3.63542e-08	1.74621e-07	TRUE
ENSG00000277074	12.6629	-2.99795	0.72155	-4.15487	3.25471e-05	0.000104009	TRUE
ENSG00000124939	359.953	-2.9955	0.219471	-13.6487	2.0539e-42	7.02368e-41	TRUE
ENSG00000248587	95.9595	-2.99549	0.2881	-10.3974	2.54751e-25	4.28422e-24	TRUE
ENSG00000173258	243.702	-2.9948	0.215131	-13.9208	4.73386e-44	1.71031e-42	TRUE
ENSG00000204904	4.33796	-2.99442	1.17815	-2.54163	0.0110338	0.0214506	TRUE
ENSG00000222426	12.349	-2.99438	0.811833	-3.68842	0.000225652	0.000626494	TRUE
ENSG00000198003	1790.65	-2.99332	0.214251	-13.9711	2.34009e-44	8.53203e-43	TRUE
ENSG00000259204	4.64689	-2.99304	1.16449	-2.57027	0.010162	0.0199299	TRUE
ENSG00000273165	81.0394	-2.99283	0.327477	-9.13905	6.30018e-20	7.87885e-19	TRUE
ENSG00000185361	4072.58	-2.99186	0.208779	-14.3303	1.41552e-46	5.60633e-45	TRUE
ENSG00000240583	220.542	-2.99079	0.237828	-12.5754	2.88171e-36	7.7228e-35	TRUE
ENSG00000188869	15.459	-2.9905	0.668434	-4.47388	7.68113e-06	2.69253e-05	TRUE
ENSG00000251468	112.663	-2.98867	0.263713	-11.333	9.00153e-30	1.85225e-28	TRUE
ENSG00000148053	233.601	-2.9841	0.259219	-11.5119	1.1494e-30	2.45984e-29	TRUE
ENSG00000180881	4749.39	-2.98295	0.207298	-14.3897	6.00725e-47	2.39514e-45	TRUE
ENSG00000156049	1758.96	-2.98288	0.219815	-13.57	6.03437e-42	2.00608e-40	TRUE
ENSG00000275927	10.2324	-2.98278	0.764639	-3.90089	9.58381e-05	0.000283328	TRUE
ENSG00000253333	4.38175	-2.98276	1.23255	-2.41999	0.0155207	0.0290774	TRUE
ENSG00000255723	9.17068	-2.98198	0.773716	-3.8541	0.000116156	0.000338419	TRUE
ENSG00000116652	363.941	-2.98178	0.239194	-12.466	1.14494e-35	2.98352e-34	TRUE
ENSG00000243701	844.755	-2.98103	0.194467	-15.3292	4.8792e-53	2.35438e-51	TRUE
ENSG00000241520	19.7456	-2.98066	0.572297	-5.20824	1.90638e-07	8.34528e-07	TRUE
ENSG00000131437	3415.36	-2.97933	0.281222	-10.5943	3.16836e-26	5.55805e-25	TRUE
ENSG00000254101	113.993	-2.97916	0.266321	-11.1864	4.75508e-29	9.43219e-28	TRUE
ENSG00000196811	5.02881	-2.97804	1.05418	-2.82497	0.00472846	0.0100325	TRUE
ENSG00000260209	56.2414	-2.97745	0.459755	-6.47617	9.40773e-11	5.96783e-10	TRUE
ENSG00000250790	834.369	-2.97713	0.212724	-13.9953	1.66535e-44	6.09675e-43	TRUE
ENSG00000275098	18.3561	-2.97705	0.64251	-4.63347	3.59584e-06	1.32291e-05	TRUE
ENSG00000224819	21.1803	-2.97685	0.638446	-4.66265	3.12166e-06	1.16014e-05	TRUE
ENSG00000101890	93.7457	-2.97625	0.312948	-9.51035	1.90026e-21	2.60878e-20	TRUE
ENSG00000267333	41.234	-2.97624	0.412941	-7.20743	5.70198e-13	4.43331e-12	TRUE
ENSG00000214198	711.029	-2.97508	0.204494	-14.5485	5.97086e-48	2.49744e-46	TRUE
ENSG00000084710	224.82	-2.97495	0.242664	-12.2596	1.49301e-34	3.73817e-33	TRUE
ENSG00000241597	73.4023	-2.97477	0.360155	-8.2597	1.46044e-16	1.47878e-15	TRUE
ENSG00000080823	6547.79	-2.97469	0.108395	-27.443	8.42244e-166	9.42366e-163	TRUE
ENSG00000279415	4.61765	-2.97453	1.13283	-2.62576	0.00864552	0.0172285	TRUE
ENSG00000254281	147.006	-2.97422	0.308088	-9.6538	4.73667e-22	6.75396e-21	TRUE
ENSG00000150873	1246.62	-2.9735	0.198261	-14.9979	7.57977e-51	3.45715e-49	TRUE
ENSG00000269806	46.6113	-2.97308	0.432258	-6.87802	6.06918e-12	4.32612e-11	TRUE
ENSG00000179869	76868.3	-2.97259	0.184305	-16.1286	1.60519e-58	9.36027e-57	TRUE
ENSG00000162643	5049.61	-2.97181	0.197263	-15.0652	2.74409e-51	1.26937e-49	TRUE
ENSG00000235076	19.3001	-2.97136	0.637908	-4.65798	3.19324e-06	1.18482e-05	TRUE
ENSG00000239351	11.1954	-2.97099	0.794126	-3.74121	0.000183139	0.000516592	TRUE
ENSG00000231134	68.1241	-2.9696	0.315497	-9.41247	4.84633e-21	6.47697e-20	TRUE
ENSG00000172426	3150.76	-2.96942	0.187335	-15.8508	1.38748e-56	7.59595e-55	TRUE
ENSG00000243723	56.088	-2.96852	0.370759	-8.00661	1.17918e-15	1.12107e-14	TRUE
ENSG00000275680	5.32156	-2.96811	1.0491	-2.82919	0.00466665	0.00991189	TRUE
ENSG00000231527	97.8986	-2.96664	0.355666	-8.3411	7.36047e-17	7.63425e-16	TRUE
ENSG00000228139	32.0411	-2.96638	0.485863	-6.10539	1.02552e-09	5.87577e-09	TRUE
ENSG00000114841	17425.5	-2.96582	0.218447	-13.5768	5.49685e-42	1.8342e-40	TRUE
ENSG00000249091	9.71349	-2.96546	0.820596	-3.61378	0.000301761	0.000818381	TRUE
ENSG00000255192	40.66	-2.96489	0.495626	-5.98211	2.20261e-09	1.21739e-08	TRUE
ENSG00000271172	11.3814	-2.96437	0.7772	-3.81417	0.000136644	0.0003935	TRUE
ENSG00000165061	21.5149	-2.96382	0.554535	-5.34468	9.05744e-08	4.13112e-07	TRUE
ENSG00000125804	103.571	-2.96371	0.282322	-10.4976	8.85621e-26	1.52813e-24	TRUE
ENSG00000169989	603.921	-2.96338	0.205389	-14.4282	3.44111e-47	1.39373e-45	TRUE
ENSG00000242753	10.0431	-2.9631	0.874471	-3.38845	0.000702889	0.00177926	TRUE
ENSG00000250522	173.598	-2.96162	0.364688	-8.12098	4.6244e-16	4.5263e-15	TRUE
ENSG00000032742	4105.9	-2.96127	0.203248	-14.5697	4.37658e-48	1.84787e-46	TRUE
ENSG00000155754	42.4051	-2.96038	0.438395	-6.75277	1.45053e-11	9.97023e-11	TRUE
ENSG00000231621	1702.05	-2.95942	0.222525	-13.2993	2.33621e-40	7.37615e-39	TRUE
ENSG00000104177	1671.22	-2.95917	0.203286	-14.5566	5.30046e-48	2.22483e-46	TRUE
ENSG00000170271	1157.13	-2.95892	0.174912	-16.9166	3.39384e-64	2.42541e-62	TRUE
ENSG00000275314	15.6096	-2.95829	0.624456	-4.73739	2.16487e-06	8.2266e-06	TRUE
ENSG00000134769	2312.33	-2.95715	0.188631	-15.6769	2.17531e-55	1.13369e-53	TRUE
ENSG00000205856	23.8022	-2.95699	0.503095	-5.8776	4.16249e-09	2.23171e-08	TRUE
ENSG00000129295	3463.47	-2.95666	0.176294	-16.7712	3.96501e-63	2.73532e-61	TRUE
ENSG00000170165	144.197	-2.9559	0.261375	-11.309	1.18395e-29	2.41953e-28	TRUE
ENSG00000276289	1228.3	-2.95545	0.229603	-12.872	6.47141e-38	1.85957e-36	TRUE
ENSG00000261390	40.1702	-2.95534	0.42623	-6.93368	4.10032e-12	2.97002e-11	TRUE
ENSG00000186973	4558.58	-2.95461	0.223923	-13.1948	9.40493e-40	2.91797e-38	TRUE
ENSG00000234588	4.15859	-2.95342	1.3358	-2.21097	0.0270382	0.0475525	TRUE
ENSG00000122012	11.757	-2.95181	0.670405	-4.40303	1.06752e-05	3.66386e-05	TRUE
ENSG00000145703	576.83	-2.95172	0.185615	-15.9024	6.10272e-57	3.37194e-55	TRUE
ENSG00000238105	4624.84	-2.95021	0.106375	-27.734	2.71655e-169	3.60235e-166	TRUE
ENSG00000156313	3719.92	-2.95	0.235232	-12.5408	4.46307e-36	1.18631e-34	TRUE
ENSG00000168772	766.445	-2.94991	0.267481	-11.0285	2.78465e-28	5.36031e-27	TRUE
ENSG00000179240	322.489	-2.94905	0.18699	-15.7712	4.91366e-56	2.6258e-54	TRUE
ENSG00000187151	41.0881	-2.94829	0.418244	-7.0492	1.79945e-12	1.34842e-11	TRUE
ENSG00000207336	38.1171	-2.94704	0.492172	-5.98783	2.12662e-09	1.17684e-08	TRUE
ENSG00000170153	170.027	-2.94588	0.300554	-9.80149	1.10934e-22	1.63184e-21	TRUE
ENSG00000278627	62.2084	-2.94574	0.34234	-8.60473	7.64954e-18	8.41426e-17	TRUE
ENSG00000254852	7.94918	-2.9454	1.13798	-2.58829	0.00964551	0.0190086	TRUE
ENSG00000244411	12.1394	-2.94502	0.691693	-4.2577	2.0654e-05	6.79372e-05	TRUE
ENSG00000144191	169.226	-2.94499	0.263788	-11.1642	6.10414e-29	1.20681e-27	TRUE
ENSG00000099958	900.8	-2.94451	0.223473	-13.1761	1.20427e-39	3.72025e-38	TRUE
ENSG00000267194	104.125	-2.9442	0.354352	-8.30867	9.67846e-17	9.9377e-16	TRUE
ENSG00000265592	13.4105	-2.9441	0.712667	-4.1311	3.61025e-05	0.0001143	TRUE
ENSG00000189184	23.5282	-2.94404	0.680025	-4.32932	1.49573e-05	5.03513e-05	TRUE
ENSG00000258303	47.8442	-2.94269	0.378755	-7.76939	7.88642e-15	7.09105e-14	TRUE
ENSG00000112981	3502.78	-2.94223	0.211559	-13.9074	5.71016e-44	2.05681e-42	TRUE
ENSG00000261837	112.017	-2.94203	0.349706	-8.41287	4.00094e-17	4.21694e-16	TRUE
ENSG00000107186	6688.28	-2.94198	0.140647	-20.9174	3.71979e-97	7.65422e-95	TRUE
ENSG00000266538	330.648	-2.94182	0.244259	-12.0438	2.09016e-33	4.98575e-32	TRUE
ENSG00000269091	953.989	-2.94115	0.166262	-17.6899	5.01578e-70	4.27583e-68	TRUE
ENSG00000225117	158.955	-2.94072	0.340745	-8.63026	6.12145e-18	6.79183e-17	TRUE
ENSG00000141519	4580.11	-2.9401	0.173719	-16.9244	2.97274e-64	2.12872e-62	TRUE
ENSG00000116127	13961.1	-2.94002	0.180843	-16.2572	1.98455e-59	1.18031e-57	TRUE
ENSG00000262470	50.9011	-2.93975	0.411859	-7.13776	9.48633e-13	7.2497e-12	TRUE
ENSG00000254498	8.85199	-2.93927	0.837138	-3.51109	0.000446276	0.00116964	TRUE
ENSG00000221445	6.91772	-2.93809	1.01666	-2.88995	0.00385302	0.00833607	TRUE
ENSG00000221275	5.13775	-2.93774	1.23809	-2.37279	0.0176542	0.0326425	TRUE
ENSG00000138400	3779.49	-2.93751	0.174609	-16.8233	1.64588e-63	1.15096e-61	TRUE
ENSG00000184154	3459.73	-2.93738	0.138263	-21.2449	3.67632e-100	8.17559e-98	TRUE
ENSG00000260316	39.591	-2.9362	0.495431	-5.92655	3.09369e-09	1.68312e-08	TRUE
ENSG00000263723	6.7144	-2.93602	1.1042	-2.65895	0.00783839	0.0157772	TRUE
ENSG00000121314	6.18543	-2.93577	0.972606	-3.01846	0.00254062	0.00571959	TRUE
ENSG00000172264	402.906	-2.93461	0.258879	-11.3358	8.71916e-30	1.79517e-28	TRUE
ENSG00000268401	48.227	-2.93408	0.373364	-7.85849	3.88801e-15	3.57123e-14	TRUE
ENSG00000224957	32.5324	-2.93355	0.490243	-5.98387	2.17893e-09	1.20504e-08	TRUE
ENSG00000148123	13.1876	-2.93299	0.644461	-4.55107	5.33727e-06	1.91594e-05	TRUE
ENSG00000184304	329.389	-2.93169	0.217462	-13.4814	2.01307e-41	6.56428e-40	TRUE
ENSG00000229124	327.95	-2.93141	0.197841	-14.817	1.1376e-49	4.98539e-48	TRUE
ENSG00000159625	3126.81	-2.93049	0.154026	-19.0259	1.0404e-80	1.25002e-78	TRUE
ENSG00000276128	33.0662	-2.93042	0.458261	-6.39464	1.60923e-10	9.97002e-10	TRUE
ENSG00000101958	11.4517	-2.92914	0.82184	-3.56413	0.000365072	0.000973488	TRUE
ENSG00000264269	39.0418	-2.92851	0.403681	-7.25452	4.03101e-13	3.16922e-12	TRUE
ENSG00000136698	12.0072	-2.92578	0.801139	-3.65202	0.000260185	0.000713845	TRUE
ENSG00000149927	2101.46	-2.92571	0.177899	-16.4459	8.96901e-61	5.59454e-59	TRUE
ENSG00000225298	24.5007	-2.92566	0.521473	-5.61037	2.01897e-08	1.00065e-07	TRUE
ENSG00000157927	30.553	-2.92483	0.569125	-5.13917	2.75955e-07	1.18256e-06	TRUE
ENSG00000146166	111.26	-2.92482	0.278026	-10.52	6.98876e-26	1.21116e-24	TRUE
ENSG00000213981	50.8316	-2.92433	0.403857	-7.241	4.45377e-13	3.49087e-12	TRUE
ENSG00000207626	36.0233	-2.92346	0.433788	-6.73937	1.59072e-11	1.09024e-10	TRUE
ENSG00000240137	527.9	-2.92211	0.151799	-19.2499	1.41402e-82	1.78267e-80	TRUE
ENSG00000186862	77.3293	-2.9219	0.325984	-8.96333	3.15007e-19	3.76076e-18	TRUE
ENSG00000215452	265.587	-2.91911	0.204417	-14.2802	2.90831e-46	1.13061e-44	TRUE
ENSG00000157388	2483.39	-2.91852	0.159123	-18.3413	3.87304e-75	3.86268e-73	TRUE
ENSG00000078328	36.152	-2.91778	0.423124	-6.89579	5.35663e-12	3.83424e-11	TRUE
ENSG00000222068	10.3173	-2.91749	0.782995	-3.72607	0.000194489	0.000546371	TRUE
ENSG00000207746	16.5021	-2.91677	0.71489	-4.08003	4.50306e-05	0.000140405	TRUE
ENSG00000280277	32.937	-2.91605	0.45369	-6.42739	1.29811e-10	8.13823e-10	TRUE
ENSG00000258488	10.78	-2.91577	0.721605	-4.04067	5.32981e-05	0.000164097	TRUE
ENSG00000196118	2288.2	-2.91381	0.233898	-12.4576	1.27172e-35	3.30905e-34	TRUE
ENSG00000136918	4377.99	-2.91312	0.238098	-12.235	2.02206e-34	5.04164e-33	TRUE
ENSG00000216475	11.4955	-2.91267	0.797737	-3.65116	0.000261059	0.000716133	TRUE
ENSG00000137821	2808.01	-2.91142	0.212365	-13.7095	8.90475e-43	3.11353e-41	TRUE
ENSG00000205897	17.653	-2.91101	0.629875	-4.62157	3.80842e-06	1.39538e-05	TRUE
ENSG00000189157	1000.13	-2.90972	0.202935	-14.3382	1.2625e-46	5.01137e-45	TRUE
ENSG00000115361	169.605	-2.90692	0.347126	-8.37425	5.55785e-17	5.81172e-16	TRUE
ENSG00000148225	1619.29	-2.90662	0.183819	-15.8124	2.55457e-56	1.38581e-54	TRUE
ENSG00000253633	70.5521	-2.90563	0.343504	-8.45879	2.70157e-17	2.87814e-16	TRUE
ENSG00000264099	3.42361	-2.90434	1.24981	-2.32382	0.0201349	0.0366801	TRUE
ENSG00000198039	6249.83	-2.90363	0.161344	-17.9965	2.07541e-72	1.9351e-70	TRUE
ENSG00000132874	4.4932	-2.90306	1.2345	-2.35161	0.0186925	0.0343056	TRUE
ENSG00000273170	13.0759	-2.90297	0.70885	-4.09532	4.21593e-05	0.000132093	TRUE
ENSG00000146221	1367.64	-2.90074	0.230838	-12.5661	3.24175e-36	8.6747e-35	TRUE
ENSG00000260372	544.688	-2.90012	0.322848	-8.98294	2.63617e-19	3.16517e-18	TRUE
ENSG00000197177	289.809	-2.89962	0.286646	-10.1157	4.70704e-24	7.43409e-23	TRUE
ENSG00000172482	47.8672	-2.89902	0.434534	-6.67156	2.531e-11	1.7005e-10	TRUE
ENSG00000252700	5.8012	-2.89649	1.05079	-2.75647	0.00584283	0.0121295	TRUE
ENSG00000214018	169.579	-2.8958	0.288625	-10.0331	1.0905e-23	1.6895e-22	TRUE
ENSG00000232392	38.5017	-2.89574	0.428549	-6.75708	1.40802e-11	9.69474e-11	TRUE
ENSG00000256116	471.823	-2.89466	0.240008	-12.0607	1.70417e-33	4.07861e-32	TRUE
ENSG00000259531	45.9203	-2.89384	0.411	-7.04097	1.90907e-12	1.42787e-11	TRUE
ENSG00000164683	647.935	-2.89376	0.236706	-12.2251	2.28248e-34	5.67908e-33	TRUE
ENSG00000276916	73.0536	-2.8933	0.347741	-8.32027	8.77648e-17	9.04268e-16	TRUE
ENSG00000267595	43.5159	-2.89222	0.419105	-6.90095	5.16571e-12	3.70573e-11	TRUE
ENSG00000261668	177.076	-2.89167	0.281359	-10.2775	8.89951e-25	1.45364e-23	TRUE
ENSG00000127863	3615.78	-2.89129	0.180135	-16.0507	5.65088e-58	3.23719e-56	TRUE
ENSG00000253284	2588.31	-2.89128	0.199278	-14.5088	1.06592e-47	4.41716e-46	TRUE
ENSG00000267672	53.9497	-2.89124	0.362244	-7.98147	1.44602e-15	1.36569e-14	TRUE
ENSG00000237735	13.9455	-2.88958	0.699598	-4.13034	3.6222e-05	0.000114658	TRUE
ENSG00000254777	115.987	-2.88853	0.261063	-11.0645	1.86568e-28	3.62053e-27	TRUE
ENSG00000279474	8.36427	-2.88818	0.867825	-3.32806	0.000874527	0.00217381	TRUE
ENSG00000266932	7.14781	-2.88753	1.09263	-2.64273	0.00822407	0.0164573	TRUE
ENSG00000114473	8635.66	-2.88672	0.156391	-18.4583	4.47354e-76	4.6026e-74	TRUE
ENSG00000222314	3.73461	-2.88667	1.13974	-2.53274	0.0113175	0.0219402	TRUE
ENSG00000237118	9.17015	-2.88632	0.903826	-3.19344	0.00140587	0.0033508	TRUE
ENSG00000263909	4.47305	-2.88567	1.10842	-2.6034	0.0092303	0.0182702	TRUE
ENSG00000205129	2034.21	-2.88551	0.19987	-14.4369	3.03168e-47	1.23068e-45	TRUE
ENSG00000272742	21.9489	-2.88528	0.582611	-4.95233	7.33314e-07	2.96807e-06	TRUE
ENSG00000158113	1822.07	-2.88497	0.140473	-20.5375	9.94634e-94	1.81693e-91	TRUE
ENSG00000104218	7459.44	-2.88379	0.183727	-15.696	1.61013e-55	8.42821e-54	TRUE
ENSG00000252685	4.76561	-2.88321	1.23885	-2.32732	0.0199481	0.0363879	TRUE
ENSG00000100228	7620.73	-2.88313	0.186256	-15.4794	4.77936e-54	2.37009e-52	TRUE
ENSG00000221406	4.90971	-2.88238	1.21802	-2.36645	0.0179597	0.0331339	TRUE
ENSG00000280022	21.5342	-2.88128	0.530506	-5.4312	5.59777e-08	2.61854e-07	TRUE
ENSG00000272414	17.1538	-2.88091	0.628605	-4.58302	4.58301e-06	1.66033e-05	TRUE
ENSG00000224812	8.26956	-2.87934	0.832324	-3.4594	0.000541384	0.00139874	TRUE
ENSG00000252230	16.6594	-2.87889	0.71392	-4.03251	5.51847e-05	0.000169512	TRUE
ENSG00000270571	160.056	-2.87809	0.230267	-12.4989	7.56671e-36	1.98621e-34	TRUE
ENSG00000188523	1340.03	-2.87674	0.190459	-15.1042	1.51839e-51	7.05117e-50	TRUE
ENSG00000254876	27.1171	-2.87623	0.495506	-5.80464	6.45056e-09	3.39292e-08	TRUE
ENSG00000257243	30.0702	-2.87592	0.439094	-6.54965	5.76717e-11	3.73328e-10	TRUE
ENSG00000275635	11.2444	-2.87582	0.777802	-3.69736	0.000217851	0.000606293	TRUE
ENSG00000119661	7648.45	-2.87287	0.208726	-13.7638	4.20805e-43	1.49173e-41	TRUE
ENSG00000162994	3422.49	-2.87247	0.17991	-15.9661	2.20049e-57	1.23296e-55	TRUE
ENSG00000157680	342.819	-2.87224	0.198267	-14.4867	1.47041e-47	6.0583e-46	TRUE
ENSG00000214067	152.345	-2.87206	0.345762	-8.30646	9.86025e-17	1.01128e-15	TRUE
ENSG00000269189	201.276	-2.87199	0.274464	-10.464	1.2644e-25	2.15677e-24	TRUE
ENSG00000268235	49.3732	-2.87032	1.10904	-2.58812	0.0096502	0.0190168	TRUE
ENSG00000150471	259.799	-2.86992	0.251161	-11.4266	3.07882e-30	6.44267e-29	TRUE
ENSG00000228277	819.298	-2.86978	0.193479	-14.8325	9.0323e-50	3.96801e-48	TRUE
ENSG00000175170	493.418	-2.86973	0.173955	-16.4969	3.8592e-61	2.43265e-59	TRUE
ENSG00000252892	11.7687	-2.8692	0.704989	-4.06985	4.70434e-05	0.000146287	TRUE
ENSG00000230935	16.632	-2.86919	0.566855	-5.06159	4.1578e-07	1.74153e-06	TRUE
ENSG00000105792	6158.09	-2.86874	0.192018	-14.94	1.80983e-50	8.17139e-49	TRUE
ENSG00000200683	10.0338	-2.86843	0.733002	-3.91326	9.10566e-05	0.000270152	TRUE
ENSG00000226644	203.36	-2.86747	0.308702	-9.28877	1.56085e-20	2.02334e-19	TRUE
ENSG00000231892	5.48104	-2.86618	1.04278	-2.7486	0.00598508	0.0123964	TRUE
ENSG00000100490	1261.45	-2.86595	0.17309	-16.5575	1.41283e-61	9.16394e-60	TRUE
ENSG00000274723	10.3273	-2.86587	0.812991	-3.5251	0.000423324	0.00111553	TRUE
ENSG00000229156	10.3084	-2.86542	0.782707	-3.66091	0.000251321	0.000691326	TRUE
ENSG00000174156	51.0355	-2.86499	0.366653	-7.81391	5.54406e-15	5.04318e-14	TRUE
ENSG00000150667	435.653	-2.86488	0.199996	-14.3247	1.53389e-46	6.06843e-45	TRUE
ENSG00000280385	5.61793	-2.86481	1.07966	-2.65343	0.00796771	0.0160025	TRUE
ENSG00000145692	9.1143	-2.86313	0.812268	-3.52486	0.000423701	0.00111628	TRUE
ENSG00000279255	31.061	-2.86309	0.457271	-6.26126	3.8187e-10	2.28369e-09	TRUE
ENSG00000140284	2986.7	-2.86301	0.233117	-12.2814	1.13973e-34	2.86564e-33	TRUE
ENSG00000249140	149.756	-2.8612	0.336258	-8.50893	1.75538e-17	1.88965e-16	TRUE
ENSG00000185567	31339.3	-2.86086	0.183377	-15.6009	7.17265e-55	3.6845e-53	TRUE
ENSG00000232310	6.70284	-2.85959	0.898434	-3.18286	0.00145827	0.0034653	TRUE
ENSG00000148219	579.295	-2.85939	0.167151	-17.1066	1.32509e-65	9.92544e-64	TRUE
ENSG00000255367	70.0057	-2.85938	0.343243	-8.3305	8.05019e-17	8.3207e-16	TRUE
ENSG00000178125	1220.34	-2.85882	0.217488	-13.1447	1.82468e-39	5.5886e-38	TRUE
ENSG00000230815	111.667	-2.85598	0.318079	-8.97883	2.73669e-19	3.28256e-18	TRUE
ENSG00000111834	7736.85	-2.85595	0.188691	-15.1356	9.43756e-52	4.41702e-50	TRUE
ENSG00000162373	739.824	-2.85502	0.172521	-16.5488	1.63316e-61	1.05548e-59	TRUE
ENSG00000250428	14.818	-2.85442	0.605145	-4.71692	2.39445e-06	9.04431e-06	TRUE
ENSG00000235834	132.838	-2.85379	0.293506	-9.72311	2.40335e-22	3.47816e-21	TRUE
ENSG00000079335	2762	-2.85369	0.165775	-17.2142	2.07741e-66	1.61695e-64	TRUE
ENSG00000124490	89.8214	-2.85214	0.297572	-9.58471	9.27206e-22	1.30136e-20	TRUE
ENSG00000180354	3287.85	-2.85208	0.113232	-25.1878	5.44812e-140	3.00099e-137	TRUE
ENSG00000108813	77.2376	-2.85198	0.317032	-8.9959	2.34311e-19	2.82182e-18	TRUE
ENSG00000172824	4966.84	-2.85125	0.148683	-19.1767	5.79372e-82	7.15304e-80	TRUE
ENSG00000268736	12.4852	-2.85102	0.742235	-3.84113	0.000122469	0.000355655	TRUE
ENSG00000060709	176.196	-2.85024	0.215918	-13.2006	8.70217e-40	2.70462e-38	TRUE
ENSG00000058453	9378.29	-2.85012	0.217971	-13.0757	4.53605e-39	1.36478e-37	TRUE
ENSG00000261126	279.231	-2.84977	0.202261	-14.0896	4.40062e-45	1.64125e-43	TRUE
ENSG00000106125	448.447	-2.84949	0.181033	-15.7402	8.02502e-56	4.24413e-54	TRUE
ENSG00000251400	17.324	-2.84929	0.580814	-4.90568	9.31032e-07	3.72663e-06	TRUE
ENSG00000253521	32.2005	-2.84904	0.475124	-5.99641	2.01732e-09	1.12034e-08	TRUE
ENSG00000259585	32.127	-2.84894	0.514296	-5.5395	3.03335e-08	1.47083e-07	TRUE
ENSG00000278962	19.8822	-2.84881	0.554151	-5.14086	2.7349e-07	1.17228e-06	TRUE
ENSG00000256844	6.11734	-2.84875	0.977311	-2.91488	0.00355824	0.00775585	TRUE
ENSG00000254650	17.6342	-2.84851	0.624833	-4.55883	5.14393e-06	1.85099e-05	TRUE
ENSG00000254455	13.6358	-2.84638	0.718909	-3.95931	7.51678e-05	0.00022621	TRUE
ENSG00000231376	7.67243	-2.84557	0.979021	-2.90654	0.00365448	0.00794395	TRUE
ENSG00000212161	25.5491	-2.84489	0.530878	-5.35884	8.37575e-08	3.84025e-07	TRUE
ENSG00000199667	45.0721	-2.84408	0.477801	-5.95243	2.64198e-09	1.44727e-08	TRUE
ENSG00000260643	50.5285	-2.8425	0.37885	-7.50298	6.23842e-14	5.2543e-13	TRUE
ENSG00000226812	14.9982	-2.84231	0.79024	-3.59677	0.000322189	0.00086891	TRUE
ENSG00000100629	1361.39	-2.84228	0.252452	-11.2587	2.09848e-29	4.25688e-28	TRUE
ENSG00000201863	13.9947	-2.84136	0.715298	-3.97228	7.11884e-05	0.000214964	TRUE
ENSG00000280274	30.7664	-2.84091	0.595688	-4.76913	1.85026e-06	7.09584e-06	TRUE
ENSG00000272514	232.448	-2.84074	0.219584	-12.9369	2.78752e-38	8.10102e-37	TRUE
ENSG00000231575	37.0386	-2.84073	0.453261	-6.26731	3.67339e-10	2.20305e-09	TRUE
ENSG00000234409	255.287	-2.84064	0.372492	-7.62604	2.42081e-14	2.09511e-13	TRUE
ENSG00000138336	189.934	-2.84042	0.235408	-12.0659	1.5987e-33	3.83389e-32	TRUE
ENSG00000101096	528.399	-2.84022	0.165688	-17.142	7.21314e-66	5.48321e-64	TRUE
ENSG00000257568	24.3725	-2.83996	0.574922	-4.93973	7.82303e-07	3.15352e-06	TRUE
ENSG00000214357	2904.43	-2.83914	0.193867	-14.6448	1.45374e-48	6.21862e-47	TRUE
ENSG00000276135	8.03193	-2.83867	0.854068	-3.32371	0.000888296	0.00220451	TRUE
ENSG00000166402	1887.14	-2.83684	0.17764	-15.9696	2.08187e-57	1.17016e-55	TRUE
ENSG00000005379	3148.67	-2.83645	0.21662	-13.0942	3.55607e-39	1.07354e-37	TRUE
ENSG00000237167	53.0061	-2.83627	0.367266	-7.72267	1.13915e-14	1.01206e-13	TRUE
ENSG00000174343	21.2681	-2.83558	0.551625	-5.14041	2.74146e-07	1.17495e-06	TRUE
ENSG00000269956	16.1657	-2.83373	0.676928	-4.18616	2.8371e-05	9.14471e-05	TRUE
ENSG00000166435	2214.58	-2.83365	0.146465	-19.347	2.1622e-83	2.82538e-81	TRUE
ENSG00000200701	26.9755	-2.83329	0.504521	-5.6158	1.95654e-08	9.71054e-08	TRUE
ENSG00000177699	20.1661	-2.83321	0.5725	-4.94884	7.46562e-07	3.01658e-06	TRUE
ENSG00000270953	18.6043	-2.831	0.588265	-4.81245	1.4909e-06	5.8003e-06	TRUE
ENSG00000238523	8.09485	-2.83077	0.8059	-3.51255	0.000443823	0.00116364	TRUE
ENSG00000228495	23.3385	-2.83057	0.55582	-5.0926	3.53187e-07	1.49333e-06	TRUE
ENSG00000214694	563.701	-2.83041	0.194277	-14.5689	4.42918e-48	1.86787e-46	TRUE
ENSG00000105519	17087.5	-2.82966	0.205669	-13.7583	4.53909e-43	1.60432e-41	TRUE
ENSG00000252480	8.3782	-2.82887	0.869854	-3.25212	0.00114549	0.00278262	TRUE
ENSG00000239856	5.74886	-2.82732	0.987118	-2.86422	0.00418035	0.00896946	TRUE
ENSG00000127252	83.2902	-2.82696	0.356424	-7.93144	2.16617e-15	2.02394e-14	TRUE
ENSG00000270332	227.943	-2.82612	0.230026	-12.2861	1.07531e-34	2.70938e-33	TRUE
ENSG00000202374	15.3904	-2.82531	0.634212	-4.45483	8.39609e-06	2.92711e-05	TRUE
ENSG00000214514	401.208	-2.82337	0.284796	-9.91365	3.63146e-23	5.46995e-22	TRUE
ENSG00000237230	6.52517	-2.82265	1.0593	-2.66463	0.00770732	0.0155519	TRUE
ENSG00000204950	4697.29	-2.82241	0.254954	-11.0703	1.74866e-28	3.39713e-27	TRUE
ENSG00000240893	110.599	-2.82227	0.294113	-9.59586	8.32226e-22	1.17081e-20	TRUE
ENSG00000275580	115.799	-2.82201	0.301327	-9.36529	7.58445e-21	1.0013e-19	TRUE
ENSG00000221296	16.2083	-2.82183	0.759018	-3.71773	0.000201017	0.000562942	TRUE
ENSG00000252118	74.3273	-2.82054	0.339126	-8.3171	9.01403e-17	9.27409e-16	TRUE
ENSG00000232474	26.7767	-2.82011	0.540305	-5.21947	1.79435e-07	7.87796e-07	TRUE
ENSG00000171695	193.53	-2.81959	0.34416	-8.19268	2.55476e-16	2.55077e-15	TRUE
ENSG00000179299	5201.45	-2.819	0.150218	-18.766	1.43222e-78	1.59252e-76	TRUE
ENSG00000273019	4.86785	-2.81524	1.17729	-2.39129	0.0167893	0.0311998	TRUE
ENSG00000173947	13046.1	-2.81518	0.196703	-14.3118	1.84613e-46	7.27158e-45	TRUE
ENSG00000147443	14.0301	-2.81496	0.859588	-3.27478	0.00105746	0.00258669	TRUE
ENSG00000156689	77.9266	-2.81474	0.381782	-7.37264	1.67287e-13	1.35848e-12	TRUE
ENSG00000200522	16.532	-2.81448	0.656255	-4.2887	1.79724e-05	5.96813e-05	TRUE
ENSG00000200304	4.02232	-2.8143	1.16188	-2.4222	0.0154268	0.028929	TRUE
ENSG00000150773	2855.35	-2.81317	0.193275	-14.5553	5.40501e-48	2.26605e-46	TRUE
ENSG00000007237	1463.35	-2.81293	0.191397	-14.6968	6.75717e-49	2.91486e-47	TRUE
ENSG00000276591	42.3563	-2.81272	0.37413	-7.51802	5.5612e-14	4.70272e-13	TRUE
ENSG00000279302	69.7948	-2.8103	0.326217	-8.61479	7.00677e-18	7.73098e-17	TRUE
ENSG00000231064	3420.64	-2.80976	0.124176	-22.6273	2.33319e-113	7.20152e-111	TRUE
ENSG00000227535	20.0104	-2.80881	0.546996	-5.13498	2.82174e-07	1.20776e-06	TRUE
ENSG00000125492	4.38237	-2.8083	1.12489	-2.49652	0.0125419	0.0240532	TRUE
ENSG00000178568	1827.98	-2.80799	0.218426	-12.8555	8.00653e-38	2.28237e-36	TRUE
ENSG00000092051	13.5202	-2.80755	0.732297	-3.83389	0.00012613	0.000365576	TRUE
ENSG00000259336	151.919	-2.80645	0.271793	-10.3257	5.39319e-25	8.91495e-24	TRUE
ENSG00000230730	72.2588	-2.80603	0.354213	-7.92187	2.33971e-15	2.18154e-14	TRUE
ENSG00000270077	10.3357	-2.8055	0.76285	-3.67766	0.000235386	0.000650843	TRUE
ENSG00000258788	55.3547	-2.80515	0.427404	-6.56322	5.26567e-11	3.42163e-10	TRUE
ENSG00000261496	279.056	-2.80398	0.247607	-11.3243	9.94674e-30	2.04088e-28	TRUE
ENSG00000152763	9524.02	-2.80359	0.228079	-12.2922	9.97473e-35	2.51681e-33	TRUE
ENSG00000277473	6.84484	-2.80314	0.879881	-3.18582	0.00144344	0.00343281	TRUE
ENSG00000144792	125.789	-2.80304	0.295041	-9.50053	2.08824e-21	2.85698e-20	TRUE
ENSG00000236901	1759.22	-2.80274	0.182587	-15.3502	3.53278e-53	1.71161e-51	TRUE
ENSG00000227055	26.5282	-2.80078	0.510892	-5.48215	4.20191e-08	1.99821e-07	TRUE
ENSG00000232079	23.8885	-2.80052	0.509824	-5.49311	3.94907e-08	1.88599e-07	TRUE
ENSG00000123977	3761.01	-2.80003	0.15288	-18.3152	6.25624e-75	6.20494e-73	TRUE
ENSG00000197208	3888.33	-2.79959	0.124339	-22.5157	2.91271e-112	8.76359e-110	TRUE
ENSG00000153283	18.2233	-2.79943	0.577951	-4.84371	1.27439e-06	5.00638e-06	TRUE
ENSG00000237726	14.5105	-2.79884	0.624709	-4.48023	7.45614e-06	2.61982e-05	TRUE
ENSG00000159588	23382.2	-2.79864	0.148439	-18.8538	2.7349e-79	3.16894e-77	TRUE
ENSG00000225680	5.8855	-2.79855	1.0321	-2.71152	0.00669752	0.0137223	TRUE
ENSG00000276282	43.3156	-2.79839	0.414068	-6.75828	1.39636e-11	9.61632e-11	TRUE
ENSG00000237974	46.3096	-2.79642	0.380023	-7.35857	1.85891e-13	1.50173e-12	TRUE
ENSG00000235436	19.8832	-2.79608	0.580894	-4.81341	1.48377e-06	5.77382e-06	TRUE
ENSG00000196876	127.495	-2.79549	0.289564	-9.65413	4.72156e-22	6.7351e-21	TRUE
ENSG00000183775	57.2893	-2.79431	0.380231	-7.34897	1.99738e-13	1.6096e-12	TRUE
ENSG00000101883	28.0753	-2.79297	0.463606	-6.02445	1.69681e-09	9.48664e-09	TRUE
ENSG00000214359	15.0364	-2.7929	0.621398	-4.49455	6.97165e-06	2.459e-05	TRUE
ENSG00000255334	64.5372	-2.7929	0.397717	-7.02234	2.18186e-12	1.62275e-11	TRUE
ENSG00000253463	24.5615	-2.79242	0.485255	-5.75453	8.68825e-09	4.50245e-08	TRUE
ENSG00000260156	418.947	-2.79209	0.28107	-9.93379	2.96771e-23	4.50046e-22	TRUE
ENSG00000229766	26.128	-2.79133	0.598799	-4.66156	3.13829e-06	1.16572e-05	TRUE
ENSG00000230628	38.3025	-2.79118	0.446455	-6.25186	4.05598e-10	2.42074e-09	TRUE
ENSG00000272922	4.39263	-2.79088	1.02498	-2.72288	0.00647158	0.0133158	TRUE
ENSG00000241587	10.9002	-2.79024	0.687925	-4.05602	4.99165e-05	0.000154429	TRUE
ENSG00000266497	25.5345	-2.79019	0.527868	-5.28576	1.25183e-07	5.61802e-07	TRUE
ENSG00000196090	5031.43	-2.7897	0.193118	-14.4456	2.67356e-47	1.08901e-45	TRUE
ENSG00000273407	9.59447	-2.78854	0.795964	-3.50335	0.000459452	0.00120206	TRUE
ENSG00000252438	94.7786	-2.78768	0.374085	-7.452	9.19365e-14	7.63734e-13	TRUE
ENSG00000277420	7.44949	-2.78739	0.935948	-2.97815	0.00289998	0.00644671	TRUE
ENSG00000135549	617.392	-2.78733	0.189247	-14.7285	4.22812e-49	1.83495e-47	TRUE
ENSG00000232032	8.19263	-2.78721	0.824382	-3.38096	0.000722319	0.00182409	TRUE
ENSG00000227353	5.97972	-2.78524	0.916539	-3.03887	0.00237471	0.00538264	TRUE
ENSG00000256339	7.41176	-2.78477	0.884096	-3.14985	0.00163355	0.003835	TRUE
ENSG00000111341	7.22035	-2.78476	0.933857	-2.98199	0.00286378	0.00637416	TRUE
ENSG00000278631	4.8603	-2.78339	1.12926	-2.46479	0.0137092	0.0260243	TRUE
ENSG00000263584	72.2959	-2.78265	0.327324	-8.50119	1.87662e-17	2.01713e-16	TRUE
ENSG00000204131	96.7383	-2.78189	0.303341	-9.17086	4.69252e-20	5.91588e-19	TRUE
ENSG00000122870	1288.89	-2.78154	0.138202	-20.1266	4.31694e-90	6.90016e-88	TRUE
ENSG00000248429	47.0211	-2.78153	0.355122	-7.83261	4.7785e-15	4.36564e-14	TRUE
ENSG00000229981	31.9782	-2.78141	0.489156	-5.68614	1.29941e-08	6.5926e-08	TRUE
ENSG00000264006	65.7682	-2.78076	0.364021	-7.63902	2.18888e-14	1.89943e-13	TRUE
ENSG00000264622	5.5025	-2.78043	1.04125	-2.67028	0.00757877	0.0153201	TRUE
ENSG00000119397	9176.36	-2.78026	0.195569	-14.2163	7.26254e-46	2.79e-44	TRUE
ENSG00000079974	7942.13	-2.78006	0.14363	-19.3557	1.82551e-83	2.39416e-81	TRUE
ENSG00000258334	2542.29	-2.77933	0.209244	-13.2827	2.91723e-40	9.19442e-39	TRUE
ENSG00000259511	7.36031	-2.77903	0.897919	-3.09497	0.00196831	0.00453701	TRUE
ENSG00000202229	3.46416	-2.77723	1.24709	-2.22697	0.025949	0.0458351	TRUE
ENSG00000234826	8.25292	-2.77688	0.867069	-3.2026	0.00136191	0.00325664	TRUE
ENSG00000266687	8.00141	-2.77638	0.91868	-3.02214	0.00250991	0.00565614	TRUE
ENSG00000266308	4.50757	-2.77479	1.05753	-2.62384	0.00869455	0.0173156	TRUE
ENSG00000223500	5.89137	-2.77444	1.03551	-2.67929	0.00737794	0.0149623	TRUE
ENSG00000007516	6080.21	-2.7743	0.265719	-10.4407	1.61563e-25	2.74281e-24	TRUE
ENSG00000260515	8.84397	-2.77324	0.796274	-3.48277	0.000496251	0.00129126	TRUE
ENSG00000155026	1204.91	-2.77177	0.18765	-14.7709	2.25541e-49	9.83591e-48	TRUE
ENSG00000260259	693.796	-2.77173	0.180946	-15.318	5.79598e-53	2.78924e-51	TRUE
ENSG00000093100	132.119	-2.77105	0.256917	-10.7858	4.01815e-27	7.34759e-26	TRUE
ENSG00000232795	131.591	-2.77011	0.270284	-10.2489	1.19726e-24	1.94406e-23	TRUE
ENSG00000145808	11.7344	-2.76987	0.714909	-3.87444	0.000106869	0.000313351	TRUE
ENSG00000172361	2524.35	-2.76901	0.24067	-11.5054	1.23915e-30	2.64718e-29	TRUE
ENSG00000221415	15.477	-2.76791	0.621009	-4.45712	8.3068e-06	2.89795e-05	TRUE
ENSG00000154258	652.826	-2.76737	0.218026	-12.6928	6.4792e-37	1.77356e-35	TRUE
ENSG00000252375	4.29637	-2.76722	1.15332	-2.39936	0.0164238	0.0305935	TRUE
ENSG00000232282	48.6197	-2.76689	0.368721	-7.50403	6.18852e-14	5.21718e-13	TRUE
ENSG00000204852	9028.98	-2.76669	0.137144	-20.1736	1.66943e-90	2.71692e-88	TRUE
ENSG00000161544	187.886	-2.76648	0.265457	-10.4216	1.97612e-25	3.34372e-24	TRUE
ENSG00000177875	138.278	-2.7655	0.332142	-8.32626	8.34341e-17	8.61134e-16	TRUE
ENSG00000279747	928.626	-2.76541	0.197261	-14.019	1.19226e-44	4.39172e-43	TRUE
ENSG00000267470	375.754	-2.76475	0.181355	-15.245	1.77779e-52	8.40846e-51	TRUE
ENSG00000238716	16.8087	-2.76375	0.616353	-4.48404	7.32421e-06	2.57751e-05	TRUE
ENSG00000237356	27.6687	-2.7618	0.549525	-5.0258	5.01345e-07	2.07757e-06	TRUE
ENSG00000277919	6.67529	-2.76152	0.938999	-2.94092	0.0032724	0.007192	TRUE
ENSG00000251456	89.7151	-2.76036	0.298759	-9.2394	2.47876e-20	3.17643e-19	TRUE
ENSG00000265750	34.4583	-2.75997	0.397764	-6.93871	3.95708e-12	2.87149e-11	TRUE
ENSG00000123570	63.0564	-2.75907	0.38669	-7.13509	9.67257e-13	7.38573e-12	TRUE
ENSG00000204173	244.644	-2.75721	0.244362	-11.2833	1.58677e-29	3.22982e-28	TRUE
ENSG00000231160	1379.98	-2.75494	0.167266	-16.4704	5.98645e-61	3.76033e-59	TRUE
ENSG00000198157	163.617	-2.75434	0.407146	-6.76498	1.33327e-11	9.19422e-11	TRUE
ENSG00000182230	289.404	-2.75295	0.211351	-13.0255	8.76182e-39	2.59907e-37	TRUE
ENSG00000122507	3026.67	-2.75235	0.158634	-17.3503	1.9618e-67	1.57843e-65	TRUE
ENSG00000131969	1071.19	-2.75226	0.217684	-12.6434	1.21736e-36	3.29949e-35	TRUE
ENSG00000255346	74.8628	-2.75183	0.33304	-8.26275	1.42349e-16	1.44218e-15	TRUE
ENSG00000215217	3612.86	-2.75072	0.204011	-13.4832	1.96388e-41	6.42145e-40	TRUE
ENSG00000204666	363.921	-2.75071	0.216828	-12.6861	7.06132e-37	1.92701e-35	TRUE
ENSG00000186638	3547.32	-2.75012	0.158022	-17.4035	7.76512e-68	6.34754e-66	TRUE
ENSG00000179902	3227.62	-2.74923	0.272054	-10.1054	5.2258e-24	8.23161e-23	TRUE
ENSG00000275142	75.6022	-2.74917	0.33992	-8.08772	6.07942e-16	5.89087e-15	TRUE
ENSG00000278561	90.8495	-2.74897	0.292798	-9.38865	6.07759e-21	8.08328e-20	TRUE
ENSG00000259196	26.4744	-2.747	0.479089	-5.73381	9.82012e-09	5.06117e-08	TRUE
ENSG00000214870	5.98181	-2.74671	0.981552	-2.79833	0.00513669	0.0108115	TRUE
ENSG00000259245	4.52646	-2.74601	1.24523	-2.20523	0.0274377	0.0481676	TRUE
[truncated: 13,550 more rows]

## Sheet: DE-pH1N1+HB+EF3030_vs_HB+EF3030
ID	baseMean	log2FoldChange	lfcSE	stat	pvalue	padj	Significant
ENSG00000000003	5113.13	-1.2053	0.223179	-5.4006	6.64193e-08	2.97067e-07	TRUE
ENSG00000000005	8.93978	5.61441	1.10663	5.07341	3.90744e-07	1.58678e-06	TRUE
ENSG00000000938	241.663	5.37912	0.425558	12.6402	1.26786e-36	3.34134e-35	TRUE
ENSG00000000971	22934.8	1.64909	0.163357	10.095	5.8142e-24	8.78844e-23	TRUE
ENSG00000001036	3346.03	2.15362	0.192037	11.2146	3.45655e-29	6.70074e-28	TRUE
ENSG00000001460	1831.08	-1.85511	0.160194	-11.5804	5.18145e-31	1.08852e-29	TRUE
ENSG00000001561	3374.94	-1.70861	0.242504	-7.04568	1.84564e-12	1.29748e-11	TRUE
ENSG00000001630	733.361	1.59783	0.602953	2.65001	0.00804895	0.016308	TRUE
ENSG00000002079	43.2773	3.81578	0.454288	8.39947	4.48495e-17	4.46726e-16	TRUE
ENSG00000002549	17643.3	2.57596	0.137184	18.7774	1.15503e-78	1.24828e-76	TRUE
ENSG00000002745	109.498	-5.34729	0.426174	-12.5472	4.11807e-36	1.062e-34	TRUE
ENSG00000002822	2185.08	1.24254	0.260574	4.76849	1.8561e-06	6.92881e-06	TRUE
ENSG00000002919	1307.77	1.3309	0.156933	8.48069	2.23861e-17	2.27085e-16	TRUE
ENSG00000003056	7438.84	1.09362	0.138329	7.90589	2.66017e-15	2.32915e-14	TRUE
ENSG00000003096	1229.82	-2.60986	0.247632	-10.5393	5.69433e-26	9.44997e-25	TRUE
ENSG00000003137	21.269	2.8743	0.492761	5.83304	5.44275e-09	2.75422e-08	TRUE
ENSG00000003400	3335.84	1.21963	0.129022	9.45289	3.29615e-21	4.27239e-20	TRUE
ENSG00000003987	71.1224	-2.17776	0.281228	-7.74375	9.65241e-15	8.08882e-14	TRUE
ENSG00000003989	10802.4	-2.39786	0.170485	-14.0649	6.24085e-45	2.28771e-43	TRUE
ENSG00000004139	1318.11	-1.1725	0.189983	-6.17162	6.7594e-10	3.7554e-09	TRUE
ENSG00000004142	3945.39	1.21718	0.162918	7.47115	7.9494e-14	6.25465e-13	TRUE
ENSG00000004468	3246.03	1.58099	0.124682	12.6802	7.61578e-37	2.03001e-35	TRUE
ENSG00000004777	457.252	-2.61285	0.249737	-10.4624	1.28589e-25	2.10406e-24	TRUE
ENSG00000004809	73.7775	-3.96817	0.350992	-11.3056	1.23119e-29	2.43191e-28	TRUE
ENSG00000004838	14590.2	-3.15915	0.226025	-13.977	2.1532e-44	7.74275e-43	TRUE
ENSG00000004846	20.5829	8.46286	1.27057	6.66068	2.72555e-11	1.73772e-10	TRUE
ENSG00000004848	30.213	-2.46007	0.483391	-5.08919	3.59592e-07	1.46703e-06	TRUE
ENSG00000004939	12.5345	7.67079	1.30287	5.88761	3.91816e-09	2.01121e-08	TRUE
ENSG00000004948	2.99298	4.05708	1.23985	3.27223	0.00106702	0.00258481	TRUE
ENSG00000005001	12174.9	2.0922	0.208877	10.0164	1.29103e-23	1.92143e-22	TRUE
ENSG00000005022	4976.5	1.34947	0.367303	3.674	0.00023878	0.000648769	TRUE
ENSG00000005059	1057.19	1.27846	0.151228	8.45387	2.81792e-17	2.84106e-16	TRUE
ENSG00000005102	114.937	3.50553	0.360681	9.7192	2.49738e-22	3.47434e-21	TRUE
ENSG00000005189	758.109	-1.89287	0.162563	-11.6439	2.46512e-31	5.24539e-30	TRUE
ENSG00000005194	2161.75	1.37825	0.142617	9.66401	4.28745e-22	5.88012e-21	TRUE
ENSG00000005206	3764.46	-1.1228	0.251094	-4.47161	7.76345e-06	2.65908e-05	TRUE
ENSG00000005243	428.865	1.32861	0.156015	8.51592	1.65266e-17	1.68986e-16	TRUE
ENSG00000005249	751.381	1.08313	0.228314	4.74407	2.09471e-06	7.76471e-06	TRUE
ENSG00000005379	3148.67	-2.79413	0.215861	-12.9441	2.53623e-38	7.22144e-37	TRUE
ENSG00000005381	18.4318	3.62029	0.647309	5.59284	2.2339e-08	1.05455e-07	TRUE
ENSG00000005421	97.1487	4.54252	0.423576	10.7242	7.83525e-27	1.36243e-25	TRUE
ENSG00000005448	3377.68	-3.31738	0.215439	-15.3983	1.68107e-53	8.11146e-52	TRUE
ENSG00000005513	67.7586	2.05856	0.429416	4.79386	1.63602e-06	6.14658e-06	TRUE
ENSG00000005844	110.582	-1.24662	0.271215	-4.59642	4.29814e-06	1.52771e-05	TRUE
ENSG00000005884	16442.2	1.13224	0.220579	5.13304	2.85105e-07	1.1783e-06	TRUE
ENSG00000005961	49.8849	2.49058	0.460232	5.41157	6.24747e-08	2.80563e-07	TRUE
ENSG00000005981	89.6504	-2.09678	0.238682	-8.78485	1.5657e-18	1.72118e-17	TRUE
ENSG00000006007	6379.07	1.22285	0.131693	9.28567	1.60694e-20	1.99612e-19	TRUE
ENSG00000006015	1594.17	1.22354	0.319922	3.8245	0.000131037	0.000372142	TRUE
ENSG00000006025	1636.57	1.04076	0.209338	4.97166	6.63811e-07	2.61873e-06	TRUE
ENSG00000006059	26.5902	6.13959	0.772745	7.94516	1.93936e-15	1.7166e-14	TRUE
ENSG00000006118	7925.42	2.72524	0.266509	10.2257	1.52104e-24	2.36028e-23	TRUE
ENSG00000006125	11720	-1.1176	0.247278	-4.5196	6.19563e-06	2.15274e-05	TRUE
ENSG00000006210	10506	3.22598	0.204983	15.7378	8.32635e-56	4.28893e-54	TRUE
ENSG00000006283	8.57882	3.02215	0.744783	4.05776	4.95451e-05	0.000150814	TRUE
ENSG00000006327	5129.78	3.09601	0.281337	11.0046	3.62976e-28	6.73374e-27	TRUE
ENSG00000006534	11002.7	-1.10901	0.199175	-5.568	2.57681e-08	1.20851e-07	TRUE
ENSG00000006606	15.312	4.6236	0.635829	7.27176	3.5483e-13	2.64542e-12	TRUE
ENSG00000006611	90.4119	-1.74702	0.252478	-6.9195	4.53225e-12	3.07267e-11	TRUE
ENSG00000006625	1717.21	1.02193	0.218292	4.68151	2.84773e-06	1.03604e-05	TRUE
ENSG00000006638	9.5309	5.44045	1.156	4.70626	2.52303e-06	9.24528e-06	TRUE
ENSG00000006652	5656.29	1.33084	0.155416	8.56308	1.09894e-17	1.13923e-16	TRUE
ENSG00000006659	38.1009	10.23	1.25921	8.12409	4.50735e-16	4.17113e-15	TRUE
ENSG00000006740	927.224	-1.28641	0.171294	-7.50998	5.91375e-14	4.69678e-13	TRUE
ENSG00000007001	84.6494	-1.21704	0.233989	-5.20126	1.9794e-07	8.35023e-07	TRUE
ENSG00000007038	88.2821	2.27905	0.275818	8.26288	1.42201e-16	1.36929e-15	TRUE
ENSG00000007062	13890.6	-3.81774	0.219788	-17.3701	1.39002e-67	1.08315e-65	TRUE
ENSG00000007080	507.467	1.33087	0.384957	3.45719	0.000545845	0.00139577	TRUE
ENSG00000007171	1059.4	3.70832	0.33227	11.1606	6.35698e-29	1.21864e-27	TRUE
ENSG00000007174	41256.2	-4.31451	0.161971	-26.6377	2.48798e-156	1.59163e-153	TRUE
ENSG00000007237	1463.35	-2.67199	0.189653	-14.0888	4.44779e-45	1.63497e-43	TRUE
ENSG00000007306	2733.64	4.35023	0.200356	21.7125	1.56393e-104	3.44613e-102	TRUE
ENSG00000007312	16.1058	6.31884	0.957037	6.60251	4.04266e-11	2.53468e-10	TRUE
ENSG00000007314	67.5468	5.7699	0.591106	9.76118	1.65221e-22	2.32299e-21	TRUE
ENSG00000007372	3.20217	2.73876	1.17993	2.32112	0.0202803	0.0374547	TRUE
ENSG00000007384	3136.18	1.39456	0.195037	7.15027	8.66094e-13	6.2606e-12	TRUE
ENSG00000007516	6080.21	-2.88913	0.26538	-10.8868	1.33264e-27	2.40695e-26	TRUE
ENSG00000007866	2888.87	1.05617	0.180051	5.86593	4.4663e-09	2.27959e-08	TRUE
ENSG00000007908	4.02808	3.20494	1.01464	3.15871	0.00158468	0.00371846	TRUE
ENSG00000007933	451.314	-3.19616	0.364745	-8.76271	1.90606e-18	2.08955e-17	TRUE
ENSG00000007952	75.5023	2.86207	0.351379	8.14525	3.7849e-16	3.52189e-15	TRUE
ENSG00000007968	484.046	3.6283	0.178186	20.3624	3.60198e-92	5.80754e-90	TRUE
ENSG00000008018	7654	1.05501	0.142909	7.3824	1.55464e-13	1.19461e-12	TRUE
ENSG00000008056	22.2452	1.23625	0.454027	2.72286	0.00647204	0.0133705	TRUE
ENSG00000008130	6428.93	1.73022	0.199466	8.67427	4.16205e-18	4.4604e-17	TRUE
ENSG00000008226	19568.6	-3.98675	0.224855	-17.7303	2.44653e-70	2.07344e-68	TRUE
ENSG00000008277	192.024	-4.46698	0.285641	-15.6385	3.98266e-55	2.02001e-53	TRUE
ENSG00000008300	661.024	2.55653	0.356057	7.18011	6.96577e-13	5.07687e-12	TRUE
ENSG00000008323	1097.99	1.59878	0.232361	6.88055	5.96209e-12	4.00193e-11	TRUE
ENSG00000008324	555.655	1.27173	0.193036	6.58806	4.45614e-11	2.78031e-10	TRUE
ENSG00000008405	1812.89	-1.03379	0.153528	-6.73354	1.6558e-11	1.07574e-10	TRUE
ENSG00000008438	5.99626	7.81536	1.5489	5.04576	4.5172e-07	1.82153e-06	TRUE
ENSG00000008513	3030.71	1.56457	0.128985	12.1299	7.33536e-34	1.74426e-32	TRUE
ENSG00000008516	103.718	2.61978	0.385595	6.79412	1.08975e-11	7.17392e-11	TRUE
ENSG00000008517	930.995	5.28204	0.234835	22.4925	4.91273e-112	1.29042e-109	TRUE
ENSG00000008710	14972.5	-1.06062	0.265839	-3.9897	6.61578e-05	0.000197176	TRUE
ENSG00000008735	289.234	3.41259	0.341363	9.99697	1.57132e-23	2.32811e-22	TRUE
ENSG00000008838	6871.83	1.2102	0.182695	6.62413	3.49297e-11	2.20537e-10	TRUE
ENSG00000008853	1157.04	1.67719	0.221473	7.57289	3.65001e-14	2.94548e-13	TRUE
ENSG00000009413	6581.23	-1.42555	0.206621	-6.89933	5.22493e-12	3.52336e-11	TRUE
ENSG00000009724	12.2857	5.15971	0.773137	6.67373	2.49375e-11	1.59455e-10	TRUE
ENSG00000009765	296.475	-1.80406	0.204572	-8.81869	1.15808e-18	1.28447e-17	TRUE
ENSG00000009790	24.2094	6.0244	0.864052	6.97227	3.11864e-12	2.14561e-11	TRUE
ENSG00000010030	878.101	3.64356	0.184303	19.7694	5.46463e-87	7.44823e-85	TRUE
ENSG00000010256	10289.2	1.03646	0.213241	4.86053	1.1707e-06	4.48071e-06	TRUE
ENSG00000010282	303.992	-3.17889	0.266743	-11.9175	9.60007e-33	2.17457e-31	TRUE
ENSG00000010295	170.125	2.84651	0.405986	7.01135	2.36023e-12	1.6435e-11	TRUE
ENSG00000010310	1528.38	-1.27661	0.226204	-5.64363	1.66503e-08	7.97778e-08	TRUE
ENSG00000010318	744.964	-1.49744	0.189141	-7.91706	2.43193e-15	2.13497e-14	TRUE
ENSG00000010319	20.8869	3.11977	0.598465	5.21296	1.85855e-07	7.87225e-07	TRUE
ENSG00000010327	66.6271	4.02583	0.519023	7.75654	8.72781e-15	7.34971e-14	TRUE
ENSG00000010361	2283.48	-1.82889	0.208912	-8.75439	2.05208e-18	2.24467e-17	TRUE
ENSG00000010404	4638.1	-1.72604	0.223656	-7.7174	1.18723e-14	9.89474e-14	TRUE
ENSG00000010438	172.123	5.39269	0.742359	7.26426	3.75087e-13	2.79277e-12	TRUE
ENSG00000010610	454.625	-1.22303	0.175633	-6.96357	3.31755e-12	2.27496e-11	TRUE
ENSG00000010626	6833.28	-2.62247	0.12721	-20.6153	1.99987e-94	3.419e-92	TRUE
ENSG00000010671	33.4891	5.4524	0.686354	7.944	1.95761e-15	1.73121e-14	TRUE
ENSG00000011083	11.1954	5.57942	0.988282	5.64558	1.64626e-08	7.89168e-08	TRUE
ENSG00000011105	1533.69	1.36529	0.219818	6.21102	5.26402e-10	2.96067e-09	TRUE
ENSG00000011143	1972.1	-2.0293	0.154928	-13.0983	3.36564e-39	9.90293e-38	TRUE
ENSG00000011198	2824.41	1.74328	0.125504	13.8903	7.25615e-44	2.53123e-42	TRUE
ENSG00000011201	1986.6	-1.29976	0.255009	-5.09691	3.45243e-07	1.41169e-06	TRUE
ENSG00000011347	983.384	1.84089	0.203653	9.03932	1.5765e-19	1.84996e-18	TRUE
ENSG00000011422	4229.16	4.17868	0.240154	17.4	8.25083e-68	6.51898e-66	TRUE
ENSG00000011426	4686.55	-1.32176	0.234694	-5.63182	1.78321e-08	8.51214e-08	TRUE
ENSG00000011523	1251.51	-1.84397	0.200804	-9.1829	4.19625e-20	5.09445e-19	TRUE
ENSG00000011590	50.2667	8.37278	0.931677	8.98679	2.54558e-19	2.94961e-18	TRUE
ENSG00000011600	2.20418	4.1891	1.46358	2.86223	0.00420671	0.00904438	TRUE
ENSG00000011638	3216.63	1.35376	0.148944	9.08904	9.99182e-20	1.18406e-18	TRUE
ENSG00000012061	4017.24	-1.29963	0.183928	-7.06599	1.59478e-12	1.12691e-11	TRUE
ENSG00000012124	125.257	9.76745	0.944584	10.3405	4.62253e-25	7.34843e-24	TRUE
ENSG00000012171	2210.59	2.88788	0.244296	11.8212	3.03265e-32	6.74237e-31	TRUE
ENSG00000012211	697.004	1.03024	0.227128	4.53596	5.73428e-06	2.00087e-05	TRUE
ENSG00000012504	4.43855	7.22699	1.4801	4.88277	1.04606e-06	4.0258e-06	TRUE
ENSG00000012779	444.79	2.41582	0.22599	10.69	1.1342e-26	1.94912e-25	TRUE
ENSG00000013016	260.528	2.56707	0.21792	11.7799	4.95602e-32	1.09206e-30	TRUE
ENSG00000013275	5815.76	1.39858	0.162433	8.61019	7.29369e-18	7.65317e-17	TRUE
ENSG00000013297	72.4788	2.12918	0.410174	5.1909	2.09276e-07	8.80877e-07	TRUE
ENSG00000013306	3709.96	1.07147	0.165667	6.46763	9.95491e-11	6.00428e-10	TRUE
ENSG00000013374	6427.95	1.76906	0.131302	13.4732	2.24929e-41	7.12e-40	TRUE
ENSG00000013588	28397.9	1.64289	0.220102	7.46423	8.37884e-14	6.5821e-13	TRUE
ENSG00000013725	125.109	1.3832	0.305209	4.53198	5.84338e-06	2.03625e-05	TRUE
ENSG00000014216	18931.3	1.31479	0.175767	7.48029	7.4161e-14	5.8513e-13	TRUE
ENSG00000015133	13098	-1.30645	0.147273	-8.87093	7.25395e-19	8.1644e-18	TRUE
ENSG00000015413	33.7951	3.71381	0.529812	7.00968	2.3886e-12	1.66296e-11	TRUE
ENSG00000015475	3887.36	2.34133	0.169344	13.8259	1.77889e-43	6.07719e-42	TRUE
ENSG00000015592	4.15674	2.91005	0.936009	3.109	0.00187722	0.00434146	TRUE
ENSG00000016602	1883.49	3.7038	0.249861	14.8234	1.03385e-49	4.44745e-48	TRUE
ENSG00000016864	3395.62	-1.14837	0.149623	-7.67514	1.65238e-14	1.36396e-13	TRUE
ENSG00000017427	117.966	-2.61728	0.316611	-8.26654	1.37898e-16	1.32883e-15	TRUE
ENSG00000017483	1437.05	2.57549	0.181922	14.1571	1.6877e-45	6.29127e-44	TRUE
ENSG00000018625	4.49791	3.73206	1.11098	3.35926	0.000781523	0.0019422	TRUE
ENSG00000019102	5751.58	3.29513	0.167844	19.6321	8.22927e-86	1.09163e-83	TRUE
ENSG00000019169	1.96405	5.83949	1.7106	3.4137	0.000640869	0.00162048	TRUE
ENSG00000019186	7527.9	4.76615	0.17623	27.0451	4.36154e-161	3.08914e-158	TRUE
ENSG00000019505	91.8714	-2.18758	0.285087	-7.67336	1.67543e-14	1.38213e-13	TRUE
ENSG00000019582	62604.5	2.60525	0.195492	13.3266	1.62026e-40	4.95103e-39	TRUE
ENSG00000019991	8.71302	-5.51308	1.29024	-4.27293	1.92925e-05	6.25213e-05	TRUE
ENSG00000020181	15.6444	1.46071	0.46448	3.14483	0.00166185	0.0038846	TRUE
ENSG00000020219	6.63846	4.09987	1.0947	3.74519	0.000180259	0.000499414	TRUE
ENSG00000020633	253.387	1.34011	0.203895	6.57253	4.94658e-11	3.07181e-10	TRUE
ENSG00000021300	1591.3	-3.8812	0.242167	-16.027	8.27984e-58	4.55483e-56	TRUE
ENSG00000021355	17096.6	1.94206	0.15897	12.2165	2.53683e-34	6.13901e-33	TRUE
ENSG00000021461	21.4899	-2.94285	0.635123	-4.6335	3.5953e-06	1.29108e-05	TRUE
ENSG00000021645	655.423	-1.28612	0.179669	-7.15829	8.1687e-13	5.92096e-12	TRUE
ENSG00000022267	144.172	-3.04117	0.235014	-12.9404	2.66239e-38	7.56435e-37	TRUE
ENSG00000023330	3882.3	1.18968	0.11899	9.99815	1.55264e-23	2.30128e-22	TRUE
ENSG00000023445	20865.6	3.64248	0.267966	13.5931	4.40068e-42	1.43069e-40	TRUE
ENSG00000023516	7045.55	-1.06671	0.241243	-4.42174	9.79072e-06	3.30826e-05	TRUE
ENSG00000023572	553.614	2.02446	0.184389	10.9793	4.80505e-28	8.87671e-27	TRUE
ENSG00000023608	1061.09	-1.3631	0.227602	-5.98899	2.11146e-09	1.11365e-08	TRUE
ENSG00000024526	655.016	-2.15358	0.323098	-6.66542	2.63914e-11	1.68425e-10	TRUE
ENSG00000025423	51.154	1.83815	0.279876	6.56773	5.10873e-11	3.16754e-10	TRUE
ENSG00000025708	14211.7	2.34562	0.241958	9.6943	3.18811e-22	4.40592e-21	TRUE
ENSG00000025796	3031.37	-1.3055	0.303054	-4.30782	1.64874e-05	5.39954e-05	TRUE
ENSG00000026025	781.201	-1.4983	0.285551	-5.24707	1.54541e-07	6.60372e-07	TRUE
ENSG00000026103	2441.42	1.73639	0.167235	10.3829	2.96571e-25	4.76424e-24	TRUE
ENSG00000026559	63.6817	2.96078	0.321973	9.19572	3.72477e-20	4.53455e-19	TRUE
ENSG00000026652	1101.06	-2.08804	0.165279	-12.6335	1.38082e-36	3.63422e-35	TRUE
ENSG00000026751	127.734	3.24878	0.307213	10.575	3.89071e-26	6.52505e-25	TRUE
ENSG00000026950	4539.42	2.33021	0.127509	18.2748	1.3135e-74	1.26758e-72	TRUE
ENSG00000027001	2721.11	-2.04867	0.204211	-10.0321	1.10114e-23	1.64376e-22	TRUE
ENSG00000027644	5.41842	2.05271	0.89022	2.30584	0.0211195	0.0388455	TRUE
ENSG00000027697	16172.1	2.24726	0.188188	11.9416	7.18394e-33	1.63757e-31	TRUE
ENSG00000027869	7.14214	2.71315	0.778436	3.48538	0.000491434	0.00126595	TRUE
ENSG00000028137	178.786	6.27515	0.350714	17.8925	1.34854e-71	1.19125e-69	TRUE
ENSG00000029153	8366.13	1.99194	0.197936	10.0636	8.00334e-24	1.2015e-22	TRUE
ENSG00000029534	166.719	2.90209	0.236965	12.2469	1.74548e-34	4.23689e-33	TRUE
ENSG00000030110	2428.32	2.4671	0.200389	12.3116	7.8454e-35	1.92438e-33	TRUE
ENSG00000030304	3.13845	2.95198	1.00364	2.94127	0.00326874	0.00719509	TRUE
ENSG00000030582	15849	3.21557	0.237236	13.5543	7.47575e-42	2.40674e-40	TRUE
ENSG00000031003	3341.96	-1.10962	0.155462	-7.13758	9.49875e-13	6.84128e-12	TRUE
ENSG00000031081	666.042	1.31028	0.16312	8.03261	9.54196e-16	8.62495e-15	TRUE
ENSG00000031698	7038.7	1.26454	0.121971	10.3676	3.48319e-25	5.57296e-24	TRUE
ENSG00000032742	4105.9	-2.97964	0.202622	-14.7054	5.94802e-49	2.50975e-47	TRUE
ENSG00000033327	481.647	-1.6867	0.213617	-7.89592	2.8818e-15	2.51598e-14	TRUE
ENSG00000034053	49.0885	-2.69656	0.579342	-4.65452	3.24741e-06	1.17103e-05	TRUE
ENSG00000034152	2439.65	1.28264	0.248397	5.16367	2.42151e-07	1.0105e-06	TRUE
ENSG00000034239	7954.89	-3.91655	0.237966	-16.4584	7.2947e-61	4.49968e-59	TRUE
ENSG00000034510	80296.3	2.65727	0.246212	10.7926	3.73008e-27	6.59297e-26	TRUE
ENSG00000035720	116.806	-2.2249	0.283762	-7.84072	4.47959e-15	3.85159e-14	TRUE
ENSG00000035862	784.012	2.56217	0.223314	11.4734	1.79398e-30	3.66587e-29	TRUE
ENSG00000036054	4535.52	1.04351	0.207034	5.0403	4.64792e-07	1.87082e-06	TRUE
ENSG00000036530	64.8256	-1.68035	0.302952	-5.54659	2.91301e-08	1.358e-07	TRUE
ENSG00000036672	873.309	-2.28969	0.212226	-10.7889	3.88337e-27	6.85169e-26	TRUE
ENSG00000037280	31.0112	2.93995	0.408009	7.2056	5.77872e-13	4.23741e-12	TRUE
ENSG00000037965	0.919152	5.10794	2.26578	2.25439	0.0241719	0.0437776	TRUE
ENSG00000038295	43.7256	-1.76191	0.432528	-4.07353	4.63055e-05	0.000141638	TRUE
ENSG00000038427	4392.49	-3.11735	0.184426	-16.903	4.27355e-64	2.97894e-62	TRUE
ENSG00000039139	49649.2	-4.36135	0.228008	-19.1281	1.47403e-81	1.71954e-79	TRUE
ENSG00000039537	245.003	-4.73434	0.282812	-16.7402	6.67097e-63	4.5075e-61	TRUE
ENSG00000039600	10.9927	-1.49277	0.558706	-2.67184	0.00754367	0.015377	TRUE
ENSG00000039987	17.3245	4.16709	0.630993	6.60401	4.0018e-11	2.51065e-10	TRUE
ENSG00000040199	1680.27	1.54434	0.143433	10.767	4.92958e-27	8.65523e-26	TRUE
ENSG00000040275	983.68	1.94823	0.281527	6.92024	4.50875e-12	3.0585e-11	TRUE
ENSG00000040487	548.131	1.18847	0.219337	5.41846	6.01136e-08	2.70419e-07	TRUE
ENSG00000040608	223.632	2.2875	0.309636	7.38771	1.49382e-13	1.15025e-12	TRUE
ENSG00000040633	2163.17	1.33291	0.139166	9.57781	9.91291e-22	1.3274e-20	TRUE
ENSG00000041353	14824.3	2.79223	0.226035	12.3531	4.68896e-35	1.16164e-33	TRUE
ENSG00000041357	8228.47	1.67397	0.184035	9.0959	9.38058e-20	1.11329e-18	TRUE
ENSG00000041880	2011.9	1.83043	0.179525	10.196	2.06598e-24	3.17855e-23	TRUE
ENSG00000041988	879.515	1.04427	0.233329	4.4755	7.62312e-06	2.6144e-05	TRUE
ENSG00000042286	928.064	1.14867	0.169874	6.76191	1.36186e-11	8.90905e-11	TRUE
ENSG00000042317	1582.62	-2.02662	0.165523	-12.2437	1.81466e-34	4.40214e-33	TRUE
ENSG00000042445	4294.76	1.94644	0.150673	12.9183	3.54976e-38	1.00281e-36	TRUE
ENSG00000042493	5050.33	1.81458	0.219225	8.27724	1.26064e-16	1.21804e-15	TRUE
ENSG00000042753	2885.84	1.64023	0.15508	10.5767	3.82162e-26	6.41188e-25	TRUE
ENSG00000042781	44.9874	-1.67393	0.345256	-4.84837	1.24478e-06	4.74911e-06	TRUE
ENSG00000042813	13.0456	-3.15078	0.70139	-4.49219	7.04947e-06	2.42711e-05	TRUE
ENSG00000042832	501.812	1.36324	0.169652	8.0355	9.31948e-16	8.42962e-15	TRUE
ENSG00000043039	236.009	-1.15067	0.296474	-3.88116	0.000103958	0.000300136	TRUE
ENSG00000043143	4423.36	1.52977	0.19206	7.96507	1.65133e-15	1.46887e-14	TRUE
ENSG00000043462	39.632	4.79054	0.582135	8.22926	1.8837e-16	1.79772e-15	TRUE
ENSG00000043514	2745.68	-1.38168	0.16025	-8.62199	6.58025e-18	6.94499e-17	TRUE
ENSG00000043591	733.471	1.1629	0.203569	5.71256	1.11289e-08	5.4434e-08	TRUE
ENSG00000044446	1669.5	-1.17766	0.138229	-8.51959	1.6012e-17	1.63766e-16	TRUE
ENSG00000044459	1032.65	-2.15839	0.243695	-8.85692	8.22557e-19	9.20312e-18	TRUE
ENSG00000044524	26.0009	-4.387	0.663237	-6.61453	3.72724e-11	2.34544e-10	TRUE
ENSG00000046647	1282.16	-1.33328	0.137554	-9.69282	3.2346e-22	4.4655e-21	TRUE
ENSG00000046653	413.793	-3.90703	0.326064	-11.9824	4.39313e-33	1.00953e-31	TRUE
ENSG00000047578	8094.93	-1.80753	0.154261	-11.7173	1.03936e-31	2.25145e-30	TRUE
ENSG00000047579	360.783	-1.33225	0.180332	-7.38775	1.49336e-13	1.15012e-12	TRUE
ENSG00000047597	285.47	-2.41646	0.256606	-9.41699	4.64215e-21	5.9567e-20	TRUE
ENSG00000047617	11.8902	-1.14366	0.475371	-2.40584	0.0161355	0.0305349	TRUE
ENSG00000047648	333.065	-2.51422	0.204675	-12.2839	1.10478e-34	2.70152e-33	TRUE
ENSG00000048052	6996.55	2.84838	0.173834	16.3856	2.42318e-60	1.4651e-58	TRUE
ENSG00000048162	433.299	1.28543	0.261423	4.91707	8.78507e-07	3.41476e-06	TRUE
ENSG00000048342	9482.71	-3.86955	0.211529	-18.2933	9.35947e-75	9.07639e-73	TRUE
ENSG00000048471	3553.63	-1.9756	0.12649	-15.6187	5.42987e-55	2.7435e-53	TRUE
ENSG00000048540	903.59	-1.50782	0.284933	-5.29183	1.21097e-07	5.24183e-07	TRUE
ENSG00000049089	2036.87	2.38548	0.284855	8.37435	5.55272e-17	5.4881e-16	TRUE
ENSG00000049192	116.273	-2.05402	0.313772	-6.54622	5.90113e-11	3.63611e-10	TRUE
ENSG00000049247	2.68239	5.83218	1.60843	3.62601	0.000287831	0.000771473	TRUE
ENSG00000049249	170.393	7.57186	0.513599	14.7427	3.42623e-49	1.45653e-47	TRUE
ENSG00000049283	1842.62	1.13139	0.247436	4.57244	4.82066e-06	1.70123e-05	TRUE
ENSG00000049449	5245.02	1.57858	0.24784	6.36934	1.89845e-10	1.11668e-09	TRUE
ENSG00000049540	1255.46	1.22142	0.236391	5.16696	2.37931e-07	9.94527e-07	TRUE
ENSG00000049541	1025.18	1.59253	0.131309	12.1281	7.49408e-34	1.78093e-32	TRUE
ENSG00000049860	5888.81	1.90797	0.163379	11.6782	1.64674e-31	3.51911e-30	TRUE
ENSG00000050030	270.705	-4.49343	0.293679	-15.3005	7.59038e-53	3.59257e-51	TRUE
ENSG00000050165	305.025	-2.64535	0.357945	-7.39038	1.46408e-13	1.12844e-12	TRUE
ENSG00000050344	1959.61	1.6287	0.129558	12.5712	3.04221e-36	7.90197e-35	TRUE
ENSG00000050405	10735.3	1.10738	0.19001	5.82801	5.60933e-09	2.8331e-08	TRUE
ENSG00000050438	3342.32	-4.99406	0.224348	-22.2603	8.96184e-110	2.2497e-107	TRUE
ENSG00000050730	1531.85	7.50291	0.277418	27.0455	4.30943e-161	3.08914e-158	TRUE
ENSG00000050767	29.7092	2.11702	0.622009	3.40352	0.000665228	0.0016774	TRUE
ENSG00000050820	5558.5	1.13691	0.261808	4.34253	1.40849e-05	4.65968e-05	TRUE
ENSG00000051009	3510.29	-1.50005	0.138437	-10.8356	2.33431e-27	4.16865e-26	TRUE
ENSG00000051128	336.255	1.62375	0.312139	5.20199	1.97163e-07	8.32276e-07	TRUE
ENSG00000051180	124.493	2.03601	0.2578	7.89762	2.84273e-15	2.48241e-14	TRUE
ENSG00000051523	11765.9	2.37202	0.339894	6.97871	2.97907e-12	2.0528e-11	TRUE
ENSG00000051825	2387.17	-1.9593	0.18298	-10.7077	9.36315e-27	1.62029e-25	TRUE
ENSG00000052126	10465.4	-1.66581	0.196799	-8.46454	2.57175e-17	2.59748e-16	TRUE
ENSG00000052344	8344.47	3.39966	0.227243	14.9604	1.33127e-50	5.8539e-49	TRUE
ENSG00000052802	26388.9	1.75285	0.206092	8.50517	1.81332e-17	1.84747e-16	TRUE
ENSG00000053328	4.13853	2.79739	0.953993	2.93229	0.0033647	0.00738704	TRUE
ENSG00000053371	2530.98	-1.33061	0.228381	-5.8263	5.66704e-09	2.86006e-08	TRUE
ENSG00000053438	29.311	3.31157	0.482946	6.85703	7.03072e-12	4.69381e-11	TRUE
ENSG00000053747	9858.21	1.12838	0.118655	9.50973	1.91154e-21	2.513e-20	TRUE
ENSG00000053900	3300.19	-1.35296	0.182786	-7.40185	1.343e-13	1.03795e-12	TRUE
ENSG00000054116	3121.92	1.10285	0.117851	9.35805	8.12209e-21	1.02594e-19	TRUE
ENSG00000054219	1268.87	-1.37568	0.281778	-4.88213	1.04945e-06	4.03845e-06	TRUE
ENSG00000054277	1762.8	2.18798	0.153413	14.2621	3.77139e-46	1.43832e-44	TRUE
ENSG00000054356	15.8992	2.31818	0.524271	4.42171	9.79223e-06	3.30826e-05	TRUE
ENSG00000054392	2034.63	-1.58085	0.111032	-14.2378	5.33949e-46	2.02467e-44	TRUE
ENSG00000054654	50022.3	-1.74076	0.13537	-12.8593	7.62849e-38	2.12031e-36	TRUE
ENSG00000054793	14772.6	-1.29116	0.149314	-8.64722	5.27677e-18	5.61709e-17	TRUE
ENSG00000054938	10.0423	5.91198	1.05494	5.60408	2.09365e-08	9.91817e-08	TRUE
ENSG00000054967	1124.83	2.78767	0.260162	10.7151	8.64286e-27	1.49892e-25	TRUE
ENSG00000055118	63.9713	-1.14561	0.342522	-3.34463	0.000823936	0.00203968	TRUE
ENSG00000055163	849.912	-3.34156	0.202803	-16.4769	5.37924e-61	3.33892e-59	TRUE
ENSG00000055332	16535.8	1.5592	0.238765	6.53025	6.56614e-11	4.02835e-10	TRUE
ENSG00000055917	11061	-1.07488	0.219023	-4.90763	9.2184e-07	3.57304e-06	TRUE
ENSG00000056291	33.647	3.89452	0.452045	8.61532	6.97469e-18	7.3437e-17	TRUE
ENSG00000056558	877.351	2.27377	0.260247	8.73696	2.3947e-18	2.60722e-17	TRUE
ENSG00000056736	58.1338	1.51112	0.329373	4.58788	4.47761e-06	1.58794e-05	TRUE
ENSG00000056972	3533.81	1.15467	0.133998	8.61704	6.87091e-18	7.24019e-17	TRUE
ENSG00000056998	103.175	-2.4064	0.298393	-8.06453	7.35158e-16	6.69696e-15	TRUE
ENSG00000057019	5146.34	-1.25599	0.249745	-5.02908	4.92848e-07	1.97712e-06	TRUE
ENSG00000057468	166.249	1.50461	0.254937	5.9019	3.59339e-09	1.84905e-08	TRUE
ENSG00000057593	17.3227	-1.37843	0.495231	-2.7834	0.00537916	0.0113089	TRUE
ENSG00000057657	1550.13	2.12949	0.220202	9.6706	4.01999e-22	5.51713e-21	TRUE
ENSG00000057704	1196.24	3.09926	0.190602	16.2603	1.88663e-59	1.0956e-57	TRUE
ENSG00000058056	1416.95	-3.14162	0.226655	-13.8608	1.09475e-43	3.77903e-42	TRUE
ENSG00000058091	1155.93	-1.0789	0.171178	-6.30282	2.92284e-10	1.68207e-09	TRUE
ENSG00000058453	9378.29	-3.02359	0.217693	-13.8893	7.36011e-44	2.56524e-42	TRUE
ENSG00000058799	3255.6	2.04457	0.137421	14.8781	4.57198e-50	1.98184e-48	TRUE
ENSG00000059377	122.546	2.73214	0.220738	12.3773	3.46834e-35	8.65732e-34	TRUE
ENSG00000059378	6997.4	2.49083	0.15549	16.0193	9.37317e-58	5.14914e-56	TRUE
ENSG00000059728	8388.05	2.54367	0.190283	13.3678	9.3235e-41	2.89357e-39	TRUE
ENSG00000059915	217.377	-1.2028	0.260106	-4.62426	3.75942e-06	1.34636e-05	TRUE
ENSG00000060237	15470.9	-1.0333	0.172121	-6.00333	1.93311e-09	1.02381e-08	TRUE
ENSG00000060491	4871.97	1.20301	0.245396	4.9023	9.4722e-07	3.66747e-06	TRUE
ENSG00000060558	6248.46	1.63997	0.23532	6.96911	3.18952e-12	2.19096e-11	TRUE
ENSG00000060566	4.44484	6.99263	1.44907	4.82559	1.39587e-06	5.29397e-06	TRUE
ENSG00000060709	176.196	-3.02976	0.20298	-14.9264	2.21979e-50	9.69641e-49	TRUE
ENSG00000060982	175.039	1.65335	0.246837	6.69812	2.11115e-11	1.35911e-10	TRUE
ENSG00000061273	6344.8	1.22112	0.197663	6.17778	6.50108e-10	3.61746e-09	TRUE
ENSG00000061337	33.2758	1.44925	0.39143	3.70244	0.000213539	0.00058403	TRUE
ENSG00000061455	45.577	-1.95099	0.337999	-5.77216	7.82604e-09	3.89319e-08	TRUE
ENSG00000061492	2.81089	-4.21651	1.4822	-2.84477	0.00444432	0.00950834	TRUE
ENSG00000061918	514.772	1.93862	0.233752	8.29349	1.09976e-16	1.06597e-15	TRUE
ENSG00000062038	18606	2.4288	0.172215	14.1034	3.62082e-45	1.33221e-43	TRUE
ENSG00000062096	4.6485	3.08113	0.871358	3.53601	0.000406222	0.00106084	TRUE
ENSG00000062524	839.12	-2.28344	0.243234	-9.38782	6.12569e-21	7.81376e-20	TRUE
ENSG00000062716	44302.3	1.16421	0.188148	6.18775	6.10297e-10	3.40692e-09	TRUE
ENSG00000062822	1000.89	1.40702	0.242513	5.80182	6.56e-09	3.28895e-08	TRUE
ENSG00000063015	19.656	-1.97707	0.447747	-4.41559	1.00735e-05	3.39692e-05	TRUE
ENSG00000063127	353.496	-1.8351	0.23255	-7.89121	2.99268e-15	2.60991e-14	TRUE
ENSG00000063515	4.95144	6.28292	1.48407	4.23356	2.30016e-05	7.36687e-05	TRUE
ENSG00000064042	2161.41	-1.75413	0.202534	-8.66092	4.67969e-18	4.99624e-17	TRUE
ENSG00000064195	53.7144	1.2611	0.296184	4.25781	2.06435e-05	6.6546e-05	TRUE
ENSG00000064199	4467.83	-2.32303	0.150792	-15.4056	1.50116e-53	7.2522e-52	TRUE
ENSG00000064218	183.154	-1.40869	0.289519	-4.86563	1.14091e-06	4.3747e-06	TRUE
ENSG00000064225	865.085	-2.18114	0.194756	-11.1993	4.1087e-29	7.93396e-28	TRUE
ENSG00000064300	1946.59	2.38711	0.206452	11.5625	6.37963e-31	1.33387e-29	TRUE
ENSG00000064309	2143.35	-1.75999	0.145933	-12.0602	1.71284e-33	4.00804e-32	TRUE
ENSG00000064393	6865.12	-1.0576	0.235841	-4.4844	7.3121e-06	2.51404e-05	TRUE
ENSG00000064490	2769.12	1.29228	0.235451	5.48853	4.05287e-08	1.85837e-07	TRUE
ENSG00000064545	1130.32	1.08879	0.253279	4.29877	1.71746e-05	5.60561e-05	TRUE
ENSG00000064547	1259.43	1.44298	0.208656	6.91556	4.66027e-12	3.15427e-11	TRUE
ENSG00000064601	3175.6	1.70555	0.18485	9.22663	2.79273e-20	3.42193e-19	TRUE
ENSG00000064666	13895.1	1.14895	0.159928	7.18418	6.76134e-13	4.93241e-12	TRUE
ENSG00000064692	757.091	-1.10764	0.157367	-7.03859	1.9419e-12	1.36418e-11	TRUE
ENSG00000064763	425.996	2.06569	0.242338	8.52398	1.54158e-17	1.57871e-16	TRUE
ENSG00000064886	127.146	4.91239	0.406878	12.0734	1.46025e-33	3.43726e-32	TRUE
ENSG00000064932	13802.6	1.58471	0.259875	6.09795	1.07438e-09	5.85263e-09	TRUE
ENSG00000065054	3712.82	1.29323	0.257068	5.03068	4.8874e-07	1.96144e-06	TRUE
ENSG00000065320	10699.3	1.00243	0.206012	4.86589	1.13941e-06	4.36938e-06	TRUE
ENSG00000065325	7.32845	4.35763	0.932079	4.67517	2.93704e-06	1.06619e-05	TRUE
ENSG00000065328	397.221	4.38137	0.250578	17.4851	1.8619e-68	1.50099e-66	TRUE
ENSG00000065371	7.13566	-1.96695	0.691731	-2.84353	0.00446175	0.009541	TRUE
ENSG00000065413	729.464	-1.44653	0.160885	-8.99111	2.44756e-19	2.83852e-18	TRUE
ENSG00000065427	7644.44	1.11947	0.117138	9.55686	1.21385e-21	1.61887e-20	TRUE
ENSG00000065518	4425.94	1.24622	0.192039	6.48943	8.61612e-11	5.2302e-10	TRUE
ENSG00000065534	2417.45	-3.41021	0.139537	-24.4394	6.51902e-132	2.48619e-129	TRUE
ENSG00000065600	441.729	1.20884	0.1652	7.3174	2.52825e-13	1.90824e-12	TRUE
ENSG00000065609	10.7799	-2.71984	0.733889	-3.70606	0.000210506	0.000576372	TRUE
ENSG00000065615	2261.21	1.01688	0.214649	4.73739	2.16485e-06	8.00525e-06	TRUE
ENSG00000065618	9499.96	2.63902	0.151778	17.3874	1.02821e-67	8.09161e-66	TRUE
ENSG00000065833	1444.47	2.26413	0.251623	8.99811	2.29631e-19	2.66857e-18	TRUE
ENSG00000065911	3440.19	2.65455	0.191298	13.8766	8.7859e-44	3.04611e-42	TRUE
ENSG00000066056	18.1559	5.02751	0.824566	6.09715	1.07976e-09	5.88034e-09	TRUE
ENSG00000066185	1015.32	-2.41667	0.183146	-13.1953	9.33663e-40	2.77809e-38	TRUE
ENSG00000066230	434.819	3.3205	0.262702	12.6398	1.27447e-36	3.35654e-35	TRUE
ENSG00000066248	1211.51	-2.25931	0.212669	-10.6236	2.31493e-26	3.92045e-25	TRUE
ENSG00000066279	662.978	-1.10714	0.314839	-3.51651	0.000437265	0.00113586	TRUE
ENSG00000066294	2.57858	6.58228	1.55586	4.23063	2.33037e-05	7.4582e-05	TRUE
ENSG00000066322	3488.48	1.13218	0.151212	7.48734	7.02817e-14	5.55517e-13	TRUE
ENSG00000066336	12.5708	4.40787	0.792709	5.56051	2.68981e-08	1.25868e-07	TRUE
ENSG00000066379	1147.71	1.50893	0.19482	7.74526	9.53879e-15	7.99867e-14	TRUE
ENSG00000066629	2272.37	-2.62859	0.195603	-13.4384	3.60131e-41	1.13454e-39	TRUE
ENSG00000066735	37.6912	2.36965	0.526618	4.49975	6.80322e-06	2.34803e-05	TRUE
ENSG00000066739	4091.97	-1.23575	0.179433	-6.88699	5.69862e-12	3.83287e-11	TRUE
ENSG00000066813	9.65439	7.10389	1.33559	5.31894	1.04374e-07	4.55324e-07	TRUE
ENSG00000066933	5144.3	-1.27522	0.170002	-7.50124	6.32153e-14	5.01161e-13	TRUE
ENSG00000067066	10075.5	1.59775	0.163679	9.76152	1.64668e-22	2.31604e-21	TRUE
ENSG00000067113	609.309	1.04535	0.171732	6.08709	1.1498e-09	6.23521e-09	TRUE
ENSG00000067167	10159	1.00873	0.238063	4.23724	2.26281e-05	7.25604e-05	TRUE
ENSG00000067182	5206.02	1.34593	0.168417	7.99169	1.33101e-15	1.19088e-14	TRUE
ENSG00000067208	4231.28	-1.25412	0.144476	-8.68042	3.94312e-18	4.23723e-17	TRUE
ENSG00000067221	2119.59	3.2561	0.243664	13.3631	9.94003e-41	3.07768e-39	TRUE
ENSG00000067369	10699.1	-1.78751	0.105047	-17.0164	6.21139e-65	4.4151e-63	TRUE
ENSG00000067445	104.7	-2.59858	0.28746	-9.03979	1.56979e-19	1.84263e-18	TRUE
ENSG00000067715	44.599	-1.28324	0.477978	-2.68473	0.00725879	0.0148458	TRUE
ENSG00000067798	71.926	1.08208	0.254937	4.24451	2.19076e-05	7.03637e-05	TRUE
ENSG00000067840	111.253	-2.34764	0.31044	-7.56229	3.96021e-14	3.18931e-13	TRUE
ENSG00000067842	61.197	-3.19744	0.375161	-8.52285	1.55675e-17	1.59384e-16	TRUE
ENSG00000068001	1636.57	2.01497	0.275428	7.31577	2.55907e-13	1.9304e-12	TRUE
ENSG00000068024	1727.14	-1.25287	0.151548	-8.26712	1.37236e-16	1.32309e-15	TRUE
ENSG00000068079	6991.32	4.49032	0.249995	17.9616	3.891e-72	3.52349e-70	TRUE
ENSG00000068137	3139.65	1.14476	0.251685	4.54838	5.40608e-06	1.89491e-05	TRUE
ENSG00000068394	1620.8	1.36933	0.181441	7.54697	4.45498e-14	3.57254e-13	TRUE
ENSG00000068438	3046.4	1.21073	0.180027	6.72525	1.75293e-11	1.13642e-10	TRUE
ENSG00000068615	485.321	-3.82456	0.210942	-18.1308	1.81948e-73	1.70605e-71	TRUE
ENSG00000068831	93.5647	7.9558	0.94851	8.38768	4.95817e-17	4.9164e-16	TRUE
ENSG00000068885	2777.36	-2.38728	0.215329	-11.0866	1.45658e-28	2.74976e-27	TRUE
ENSG00000068971	1681.12	1.92813	0.224197	8.60016	7.96054e-18	8.31549e-17	TRUE
ENSG00000068976	372.227	4.43465	0.416713	10.642	1.90062e-26	3.23537e-25	TRUE
ENSG00000069011	4695.99	1.63815	0.256291	6.39178	1.63966e-10	9.70941e-10	TRUE
ENSG00000069122	697.809	-2.19608	0.201489	-10.8993	1.16182e-27	2.10513e-26	TRUE
ENSG00000069206	10.712	5.44071	0.906058	6.00482	1.91548e-09	1.01474e-08	TRUE
ENSG00000069399	1972.41	2.0155	0.220234	9.15166	5.60668e-20	6.75715e-19	TRUE
ENSG00000069424	397.312	-1.41474	0.21561	-6.56155	5.32501e-11	3.29649e-10	TRUE
ENSG00000069431	2645.87	-5.20499	0.342616	-15.1919	4.00231e-52	1.84157e-50	TRUE
ENSG00000069482	7.47018	3.8746	0.798615	4.85164	1.22443e-06	4.67642e-06	TRUE
ENSG00000069509	746.843	1.15694	0.191862	6.03005	1.63905e-09	8.74022e-09	TRUE
ENSG00000069535	285.716	-4.98536	0.414097	-12.0391	2.21329e-33	5.1427e-32	TRUE
ENSG00000069667	4610.29	-1.15681	0.227395	-5.08723	3.63337e-07	1.48048e-06	TRUE
ENSG00000069696	48.4625	-2.36341	0.391887	-6.03084	1.63109e-09	8.70008e-09	TRUE
ENSG00000069764	79.5971	-1.65519	0.291142	-5.68515	1.30694e-08	6.34096e-08	TRUE
ENSG00000069956	10870.4	1.14764	0.217699	5.27169	1.35173e-07	5.82502e-07	TRUE
ENSG00000070019	111.405	4.36499	0.388086	11.2475	2.38266e-29	4.65076e-28	TRUE
ENSG00000070031	3.51231	2.94084	1.03264	2.84788	0.00440115	0.0094247	TRUE
ENSG00000070081	10163.2	-2.15578	0.310397	-6.94524	3.77813e-12	2.5801e-11	TRUE
ENSG00000070087	4740.56	-1.6626	0.251892	-6.60044	4.09934e-11	2.56819e-10	TRUE
ENSG00000070182	29.4977	-1.26087	0.398837	-3.16136	0.00157034	0.00368743	TRUE
ENSG00000070404	2150.09	3.13305	0.267917	11.6941	1.36666e-31	2.93481e-30	TRUE
ENSG00000070413	7810.78	1.44304	0.202438	7.12829	1.01624e-12	7.30602e-12	TRUE
ENSG00000070495	1881.31	1.43124	0.231005	6.19573	5.80155e-10	3.24643e-09	TRUE
ENSG00000070526	14060.7	1.65437	0.112495	14.7062	5.88455e-49	2.48561e-47	TRUE
ENSG00000070601	16.5688	1.23593	0.530199	2.33107	0.0197496	0.0365716	TRUE
ENSG00000070718	2331.47	-1.48669	0.150966	-9.84784	7.00355e-23	1.00029e-21	TRUE
ENSG00000070729	34.148	2.51938	0.399715	6.30295	2.92036e-10	1.68114e-09	TRUE
ENSG00000070915	27.0473	2.59691	0.495464	5.24137	1.5939e-07	6.79846e-07	TRUE
ENSG00000071282	195.856	-2.09553	0.292674	-7.15996	8.06987e-13	5.85361e-12	TRUE
ENSG00000071539	1112.48	-2.69928	0.179306	-15.0541	3.24632e-51	1.45655e-49	TRUE
ENSG00000071575	6947.43	2.70136	0.121857	22.1683	6.95181e-109	1.70203e-106	TRUE
ENSG00000071655	2180.72	1.13534	0.237124	4.78797	1.6848e-06	6.31906e-06	TRUE
ENSG00000071677	2.63062	5.68539	1.60811	3.53546	0.000407072	0.00106264	TRUE
ENSG00000071909	32.7445	-2.43785	0.403853	-6.03648	1.57516e-09	8.42328e-09	TRUE
ENSG00000071967	820.192	-1.32529	0.25229	-5.25306	1.49595e-07	6.40546e-07	TRUE
ENSG00000071991	13.0963	2.99788	0.567543	5.2822	1.27641e-07	5.51604e-07	TRUE
ENSG00000072041	159.558	-1.46422	0.25976	-5.63684	1.732e-08	8.27966e-08	TRUE
ENSG00000072042	4580.83	1.87859	0.13754	13.6585	1.797e-42	5.92965e-41	TRUE
ENSG00000072121	6744.98	1.6664	0.149604	11.1388	8.12354e-29	1.55055e-27	TRUE
ENSG00000072133	932.889	-1.46121	0.217682	-6.71259	1.91201e-11	1.23511e-10	TRUE
ENSG00000072163	69.3019	-1.54975	0.439849	-3.52336	0.000426105	0.00110867	TRUE
ENSG00000072422	938.634	-1.84213	0.152197	-12.1036	1.01116e-33	2.39866e-32	TRUE
ENSG00000072506	1486.39	1.36739	0.202648	6.74763	1.50275e-11	9.79841e-11	TRUE
ENSG00000072682	3173.14	-1.26343	0.142674	-8.85535	8.34193e-19	9.32806e-18	TRUE
ENSG00000072694	20.8906	9.36796	1.29036	7.25994	3.87266e-13	2.87751e-12	TRUE
ENSG00000072786	1597.79	1.04619	0.159241	6.56987	5.03607e-11	3.12396e-10	TRUE
ENSG00000072832	63.0922	-1.49936	0.306918	-4.88522	1.03314e-06	3.97918e-06	TRUE
ENSG00000072952	73.8571	3.03751	0.29289	10.3708	3.36598e-25	5.38978e-24	TRUE
ENSG00000072954	342.608	1.18579	0.205497	5.77033	7.91167e-09	3.93283e-08	TRUE
ENSG00000073060	1631.6	1.58127	0.217417	7.27298	3.51653e-13	2.62321e-12	TRUE
ENSG00000073067	297.015	1.31001	0.387136	3.38385	0.000714772	0.0017898	TRUE
ENSG00000073111	1772.21	1.45413	0.208596	6.97105	3.14594e-12	2.16382e-11	TRUE
ENSG00000073146	72.6542	2.55564	0.397673	6.42649	1.30582e-10	7.80246e-10	TRUE
ENSG00000073282	11557.6	1.35262	0.214624	6.30225	2.93351e-10	1.68748e-09	TRUE
ENSG00000073598	4.01641	2.41312	0.879699	2.74312	0.00608582	0.0126537	TRUE
ENSG00000073605	4719.21	1.83439	0.144122	12.7281	4.12974e-37	1.11125e-35	TRUE
ENSG00000073712	844.323	-1.08301	0.185671	-5.83294	5.44589e-09	2.75546e-08	TRUE
ENSG00000073734	470.665	-1.89754	0.165389	-11.4732	1.79976e-30	3.6758e-29	TRUE
ENSG00000073737	39653.6	1.16969	0.165679	7.05997	1.66536e-12	1.17491e-11	TRUE
ENSG00000073756	13267.6	4.19086	0.231583	18.0966	3.39077e-73	3.14961e-71	TRUE
ENSG00000073861	6.51315	7.28436	1.42634	5.10701	3.27291e-07	1.34257e-06	TRUE
ENSG00000073910	3112.25	-1.07886	0.155926	-6.91904	4.54702e-12	3.08182e-11	TRUE
ENSG00000074071	1543.89	1.14017	0.165534	6.88782	5.66539e-12	3.81116e-11	TRUE
ENSG00000074219	403.294	1.93153	0.167531	11.5294	9.38056e-31	1.94538e-29	TRUE
ENSG00000074410	8224.07	1.55774	0.204678	7.61071	2.72586e-14	2.2173e-13	TRUE
ENSG00000074416	1898.43	-2.40512	0.22172	-10.8476	2.04791e-27	3.67208e-26	TRUE
ENSG00000074527	5761.46	2.38617	0.121835	19.5852	2.06745e-85	2.69741e-83	TRUE
ENSG00000074706	111.458	-1.23659	0.232685	-5.31444	1.06988e-07	4.66058e-07	TRUE
ENSG00000074803	3.96012	5.78102	1.47975	3.90675	9.35472e-05	0.000272366	TRUE
ENSG00000074842	2736.92	1.92831	0.234522	8.22227	1.99682e-16	1.9011e-15	TRUE
ENSG00000074855	1347.25	1.59588	0.264893	6.02462	1.69505e-09	9.0279e-09	TRUE
ENSG00000074964	3743.67	1.17686	0.253678	4.6392	3.49759e-06	1.2577e-05	TRUE
ENSG00000075035	13.3201	2.68342	0.61997	4.32831	1.50258e-05	4.95073e-05	TRUE
ENSG00000075043	26.0911	2.91416	0.603898	4.82558	1.39596e-06	5.29397e-06	TRUE
ENSG00000075131	382.367	1.09531	0.195247	5.60989	2.02453e-08	9.60972e-08	TRUE
ENSG00000075239	1665.21	-1.32539	0.165016	-8.03191	9.59647e-16	8.67224e-15	TRUE
ENSG00000075240	2427.12	1.22867	0.206016	5.96396	2.46193e-09	1.28908e-08	TRUE
ENSG00000075275	28285.4	-1.45288	0.171689	-8.46225	2.62272e-17	2.64695e-16	TRUE
ENSG00000075290	8.36618	-1.86393	0.781867	-2.38395	0.0171281	0.0322441	TRUE
ENSG00000075415	18445.4	1.1955	0.119246	10.0254	1.1785e-23	1.75593e-22	TRUE
ENSG00000075461	130.496	-2.19771	0.319806	-6.872	6.33078e-12	4.2408e-11	TRUE
ENSG00000075568	7721.25	-1.43572	0.189896	-7.56055	4.01367e-14	3.23106e-13	TRUE
ENSG00000075618	3327.07	2.20167	0.210088	10.4798	1.07024e-25	1.75845e-24	TRUE
ENSG00000075624	60107.9	1.17537	0.311008	3.77923	0.000157314	0.00044049	TRUE
ENSG00000075643	1027.53	1.62871	0.176871	9.20844	3.30911e-20	4.03844e-19	TRUE
ENSG00000075673	15838.9	1.90852	0.162804	11.7228	9.73755e-32	2.1128e-30	TRUE
ENSG00000075702	291.908	-1.14101	0.194303	-5.87232	4.29738e-09	2.1979e-08	TRUE
ENSG00000075790	4372.64	1.77773	0.238552	7.45217	9.18163e-14	7.19137e-13	TRUE
ENSG00000075884	22.8877	2.62898	0.518622	5.06917	3.99556e-07	1.62091e-06	TRUE
ENSG00000075886	1.04193	5.17074	1.96807	2.62731	0.00860621	0.0173458	TRUE
ENSG00000075891	1.66408	3.1255	1.41556	2.20796	0.0272472	0.0486848	TRUE
ENSG00000075945	2420.04	-2.02603	0.202009	-10.0294	1.13239e-23	1.68913e-22	TRUE
ENSG00000076003	734.155	2.17698	0.266403	8.17177	3.03888e-16	2.85011e-15	TRUE
ENSG00000076067	7012.52	1.4649	0.182549	8.02468	1.01792e-15	9.1884e-15	TRUE
ENSG00000076248	1306.6	1.37524	0.179599	7.65729	1.89903e-14	1.5601e-13	TRUE
ENSG00000076258	856.585	-1.05826	0.200465	-5.27901	1.29881e-07	5.6049e-07	TRUE
ENSG00000076555	957.392	-1.05918	0.180118	-5.88051	4.09012e-09	2.09514e-08	TRUE
ENSG00000076604	7593.17	1.35859	0.199021	6.82638	8.70853e-12	5.77603e-11	TRUE
ENSG00000076662	248.438	1.26063	0.273877	4.60289	4.16673e-06	1.48406e-05	TRUE
ENSG00000077044	2900.44	-1.10937	0.162564	-6.82422	8.84033e-12	5.86148e-11	TRUE
ENSG00000077063	369.253	-2.17982	0.218748	-9.96499	2.16886e-23	3.19197e-22	TRUE
ENSG00000077150	8166.96	2.70855	0.237526	11.4032	4.03207e-30	8.11386e-29	TRUE
ENSG00000077238	9594.15	1.47905	0.177759	8.32056	8.75489e-17	8.54442e-16	TRUE
ENSG00000077327	11604.1	-3.30241	0.200158	-16.4991	3.72676e-61	2.33514e-59	TRUE
ENSG00000077463	1055.69	1.7435	0.28306	6.15947	7.2989e-10	4.03986e-09	TRUE
ENSG00000077522	214.508	7.77519	0.537866	14.4556	2.3105e-47	9.27542e-46	TRUE
ENSG00000077616	69.4147	-1.85935	0.43759	-4.24907	2.14664e-05	6.90192e-05	TRUE
ENSG00000077684	2256.33	-2.31843	0.172042	-13.476	2.16595e-41	6.86717e-40	TRUE
ENSG00000077782	559.037	-1.19619	0.166499	-7.18438	6.75113e-13	4.92587e-12	TRUE
ENSG00000077800	2.46289	2.54423	1.13369	2.2442	0.0248193	0.044815	TRUE
ENSG00000077935	15.6001	-1.49923	0.614318	-2.44048	0.0146679	0.0280341	TRUE
ENSG00000077942	1719.84	1.67596	0.224923	7.45128	9.24367e-14	7.23568e-13	TRUE
ENSG00000077943	9.03242	-2.33483	0.694764	-3.36061	0.0007777	0.00193331	TRUE
ENSG00000078018	580.879	-2.10118	0.230795	-9.1041	8.69871e-20	1.03547e-18	TRUE
ENSG00000078043	4378.39	-1.42684	0.200285	-7.12402	1.04826e-12	7.52118e-12	TRUE
ENSG00000078053	58.117	-3.48574	0.455368	-7.65477	1.93663e-14	1.58934e-13	TRUE
ENSG00000078081	6273.75	3.9514	0.211885	18.6488	1.29125e-77	1.35489e-75	TRUE
ENSG00000078098	742.881	7.83336	0.381031	20.5584	6.47987e-94	1.08443e-91	TRUE
ENSG00000078114	10491	-1.91545	0.2016	-9.50122	2.07451e-21	2.72275e-20	TRUE
ENSG00000078124	2070.87	1.02528	0.197593	5.18887	2.1157e-07	8.89871e-07	TRUE
ENSG00000078177	3317.2	-1.18515	0.197065	-6.01401	1.80988e-09	9.61494e-09	TRUE
ENSG00000078237	755.366	1.2751	0.257928	4.94363	7.668e-07	3.00055e-06	TRUE
ENSG00000078246	2866.39	-1.13659	0.122347	-9.28993	1.54384e-20	1.91954e-19	TRUE
ENSG00000078295	1157.73	-1.84178	0.187582	-9.8185	9.37284e-23	1.3315e-21	TRUE
ENSG00000078328	36.152	-2.519	0.399005	-6.31322	2.73293e-10	1.57759e-09	TRUE
ENSG00000078401	1690.34	4.76342	0.278686	17.0924	1.68972e-65	1.23198e-63	TRUE
ENSG00000078487	598.757	-1.2801	0.135308	-9.46058	3.06235e-21	3.97714e-20	TRUE
ENSG00000078674	29028	-2.06947	0.185245	-11.1715	5.62183e-29	1.07876e-27	TRUE
ENSG00000078687	1073.45	-1.09414	0.16864	-6.48805	8.69564e-11	5.27524e-10	TRUE
ENSG00000078725	40.0913	1.90636	0.343335	5.55248	2.81651e-08	1.31518e-07	TRUE
ENSG00000078808	5571.3	1.25285	0.211158	5.93324	2.97012e-09	1.54335e-08	TRUE
ENSG00000078898	254.426	-2.47295	0.279307	-8.85387	8.45355e-19	9.44488e-18	TRUE
ENSG00000078900	3617.9	-2.56849	0.218891	-11.7341	8.52218e-32	1.85214e-30	TRUE
ENSG00000079101	26.4349	-1.04113	0.440766	-2.36209	0.0181721	0.0339597	TRUE
ENSG00000079102	9.89355	-1.50281	0.635995	-2.36292	0.0181316	0.0338936	TRUE
ENSG00000079112	30.6752	5.96595	0.680982	8.76081	1.93856e-18	2.12459e-17	TRUE
ENSG00000079150	99.0704	1.15178	0.288514	3.9921	6.54913e-05	0.000195307	TRUE
ENSG00000079156	3396.86	-4.08441	0.276494	-14.7722	2.21517e-49	9.45752e-48	TRUE
ENSG00000079215	902.305	3.24567	0.20377	15.9281	4.04535e-57	2.16241e-55	TRUE
ENSG00000079257	1392.44	-1.92505	0.184508	-10.4334	1.74447e-25	2.84035e-24	TRUE
ENSG00000079263	220.695	1.37646	0.190434	7.22803	4.90064e-13	3.61088e-12	TRUE
ENSG00000079308	10727.5	-1.56576	0.171404	-9.1349	6.54699e-20	7.85699e-19	TRUE
ENSG00000079332	7771.86	1.3752	0.178107	7.7212	1.15239e-14	9.61444e-14	TRUE
ENSG00000079335	2762	-2.87422	0.164629	-17.4588	2.9502e-68	2.3544e-66	TRUE
ENSG00000079337	1788.57	3.02581	0.241907	12.5082	6.73649e-36	1.72492e-34	TRUE
ENSG00000079385	2923.28	4.57845	0.201633	22.7068	3.83587e-114	1.07142e-111	TRUE
ENSG00000079435	585.204	1.49279	0.267718	5.57599	2.4612e-08	1.15662e-07	TRUE
ENSG00000079462	930.008	1.11914	0.240209	4.65902	3.17725e-06	1.14772e-05	TRUE
ENSG00000079482	1150.27	-1.51375	0.187251	-8.08405	6.2651e-16	5.73621e-15	TRUE
ENSG00000079557	4.41397	5.29853	1.22561	4.32319	1.53791e-05	5.05956e-05	TRUE
ENSG00000079689	13.8967	-1.40568	0.511971	-2.74562	0.00603975	0.0125658	TRUE
ENSG00000079841	3144.11	-1.96748	0.155471	-12.655	1.04959e-36	2.77347e-35	TRUE
ENSG00000079931	19.8958	3.98816	0.628271	6.34784	2.18363e-10	1.27554e-09	TRUE
ENSG00000079974	7942.13	-2.78273	0.14317	-19.4366	3.78738e-84	4.83018e-82	TRUE
ENSG00000079999	4199.28	1.20264	0.187567	6.4118	1.43811e-10	8.55428e-10	TRUE
ENSG00000080031	9112	4.05841	0.210942	19.2394	1.73132e-82	2.10643e-80	TRUE
ENSG00000080166	75.3813	-2.56708	0.298192	-8.60882	7.38188e-18	7.74161e-17	TRUE
ENSG00000080293	1.74836	5.50009	1.97027	2.79154	0.00524581	0.0110567	TRUE
ENSG00000080298	15858.1	-3.50807	0.219225	-16.0022	1.23402e-57	6.7417e-56	TRUE
ENSG00000080493	10098.8	-2.55266	0.202551	-12.6026	2.04411e-36	5.33742e-35	TRUE
ENSG00000080572	1511.64	-3.07408	0.235672	-13.0439	6.88627e-39	2.00536e-37	TRUE
ENSG00000080573	107.424	1.80851	0.376053	4.80918	1.51554e-06	5.71721e-06	TRUE
ENSG00000080823	6547.79	-2.97255	0.107674	-27.6069	9.19586e-168	7.59865e-165	TRUE
ENSG00000080824	63330	-1.66012	0.246576	-6.73269	1.66556e-11	1.08155e-10	TRUE
ENSG00000080947	736.063	-1.90415	0.234474	-8.12094	4.62602e-16	4.27597e-15	TRUE
ENSG00000081041	3226.97	3.1768	0.160877	19.7468	8.55113e-87	1.15755e-84	TRUE
ENSG00000081051	2.33572	4.42679	1.66017	2.66646	0.00766544	0.0156099	TRUE
ENSG00000081052	44.8576	-2.31617	0.337326	-6.86625	6.59113e-12	4.40998e-11	TRUE
ENSG00000081059	190.858	-1.68476	0.222637	-7.5673	3.8107e-14	3.07265e-13	TRUE
ENSG00000081087	2098.34	1.6241	0.198674	8.1747	2.96606e-16	2.78313e-15	TRUE
ENSG00000081138	92.077	-1.9378	0.373448	-5.18893	2.11509e-07	8.89712e-07	TRUE
ENSG00000081148	189.747	-1.49558	0.218833	-6.83435	8.23768e-12	5.47839e-11	TRUE
ENSG00000081181	435.311	1.44033	0.198027	7.2734	3.50554e-13	2.616e-12	TRUE
ENSG00000081189	37.2969	-1.30234	0.353881	-3.68017	0.000233083	0.000634376	TRUE
ENSG00000081248	3.18369	3.42008	1.33744	2.55718	0.0105524	0.0208436	TRUE
ENSG00000081307	3002.48	-1.05442	0.213711	-4.93386	8.06203e-07	3.14759e-06	TRUE
ENSG00000081320	4231.53	1.21367	0.16434	7.3851	1.52342e-13	1.17145e-12	TRUE
ENSG00000081479	278.738	1.67696	0.396538	4.22901	2.34725e-05	7.50677e-05	TRUE
ENSG00000081800	5.57114	3.83132	0.952188	4.02371	5.72896e-05	0.000172524	TRUE
ENSG00000081842	31.5362	-1.3532	0.419006	-3.22954	0.0012399	0.00296861	TRUE
ENSG00000081870	2947.19	-1.09917	0.232509	-4.72745	2.27358e-06	8.39012e-06	TRUE
ENSG00000081985	72.2537	-2.35949	0.294694	-8.00659	1.1793e-15	1.06065e-14	TRUE
ENSG00000082074	1279.58	3.2855	0.252562	13.0087	1.09238e-38	3.15566e-37	TRUE
ENSG00000082146	1697.11	1.30513	0.177906	7.3361	2.19915e-13	1.6681e-12	TRUE
ENSG00000082196	219.798	-2.53403	0.199953	-12.6731	8.332e-37	2.212e-35	TRUE
ENSG00000082397	46.6209	-3.87215	0.501236	-7.72521	1.11665e-14	9.3222e-14	TRUE
ENSG00000082482	54.3455	-1.08465	0.387137	-2.80173	0.00508292	0.0107476	TRUE
ENSG00000082512	536.108	-1.26451	0.159866	-7.90985	2.57695e-15	2.25828e-14	TRUE
ENSG00000082805	2815.24	-1.42831	0.172751	-8.26802	1.36204e-16	1.3141e-15	TRUE
ENSG00000082996	5008.16	1.00321	0.173065	5.79675	6.76111e-09	3.38465e-08	TRUE
ENSG00000083093	1339.12	1.0651	0.187575	5.67826	1.3607e-08	6.58724e-08	TRUE
ENSG00000083290	2366.65	-1.15687	0.144925	-7.98253	1.43363e-15	1.2796e-14	TRUE
ENSG00000083444	1947.73	1.36865	0.16803	8.14524	3.78534e-16	3.52189e-15	TRUE
ENSG00000083535	3677.04	-1.16335	0.209512	-5.55266	2.81353e-08	1.31394e-07	TRUE
ENSG00000083720	1544.49	-1.33725	0.236823	-5.64664	1.63614e-08	7.84409e-08	TRUE
ENSG00000083844	8201.54	-1.07653	0.133421	-8.06869	7.10588e-16	6.48506e-15	TRUE
ENSG00000084070	3483.6	-1.29429	0.150481	-8.60098	7.90384e-18	8.26102e-17	TRUE
ENSG00000084628	25.0142	3.68262	0.473995	7.76931	7.89136e-15	6.66798e-14	TRUE
ENSG00000084636	6140.29	2.03329	0.264039	7.70073	1.35293e-14	1.12497e-13	TRUE
ENSG00000084674	6.74049	3.04723	0.816984	3.72986	0.000191588	0.000528218	TRUE
ENSG00000084693	2027.16	-1.34507	0.15624	-8.60901	7.36924e-18	7.73039e-17	TRUE
ENSG00000084710	224.82	-3.07789	0.233421	-13.186	1.05684e-39	3.13988e-38	TRUE
ENSG00000084734	28.9888	7.04354	0.847093	8.31495	9.17922e-17	8.94094e-16	TRUE
ENSG00000084764	1913.92	-2.48676	0.178482	-13.9328	4.00232e-44	1.41736e-42	TRUE
ENSG00000085117	5594.52	1.80189	0.276391	6.51934	7.06174e-11	4.32104e-10	TRUE
ENSG00000085377	3074.2	1.66891	0.174294	9.57527	1.01588e-21	1.35941e-20	TRUE
ENSG00000085382	1302.67	-1.08984	0.19068	-5.71555	1.09349e-08	5.35646e-08	TRUE
ENSG00000085433	2867.44	-1.00643	0.10958	-9.18449	4.13479e-20	5.02137e-19	TRUE
ENSG00000085465	315.148	-1.56008	0.192929	-8.08631	6.15004e-16	5.63347e-15	TRUE
ENSG00000085514	80.3224	1.58514	0.324936	4.8783	1.07003e-06	4.11524e-06	TRUE
ENSG00000085563	3.02583	3.24787	1.3331	2.43634	0.0148369	0.0283302	TRUE
ENSG00000085840	214.547	2.81161	0.202757	13.8669	1.00522e-43	3.47905e-42	TRUE
ENSG00000085871	3665.8	1.1412	0.192693	5.92238	3.17322e-09	1.64307e-08	TRUE
ENSG00000086065	12102.9	1.46413	0.188903	7.75071	9.13767e-15	7.67855e-14	TRUE
ENSG00000086159	508.475	1.18474	0.184619	6.41722	1.38784e-10	8.2664e-10	TRUE
ENSG00000086200	2945.88	-1.891	0.246069	-7.68485	1.53173e-14	1.2686e-13	TRUE
ENSG00000086288	5.41477	5.93764	1.4198	4.18203	2.88913e-05	9.10759e-05	TRUE
ENSG00000086504	1714.68	1.30006	0.212763	6.11035	9.94121e-10	5.43634e-09	TRUE
ENSG00000086506	8.19529	5.36359	1.03197	5.19743	2.02059e-07	8.51676e-07	TRUE
ENSG00000086544	5455.19	2.16846	0.188997	11.4735	1.79182e-30	3.66335e-29	TRUE
ENSG00000086548	42656.2	3.03553	0.174553	17.3903	9.76602e-68	7.70078e-66	TRUE
ENSG00000086666	7753.64	1.04369	0.212603	4.90909	9.15005e-07	3.54932e-06	TRUE
ENSG00000086696	330.678	3.51569	0.278578	12.6201	1.63579e-36	4.29102e-35	TRUE
ENSG00000086730	123.695	2.75045	0.324328	8.48047	2.24278e-17	2.27391e-16	TRUE
ENSG00000086967	31.0559	6.98104	0.832887	8.38174	5.21488e-17	5.16063e-16	TRUE
ENSG00000087053	3304.8	-1.11314	0.229254	-4.85548	1.20093e-06	4.59153e-06	TRUE
ENSG00000087074	29734.8	2.8867	0.300983	9.59089	8.73276e-22	1.17452e-20	TRUE
ENSG00000087076	541.684	4.60294	0.332496	13.8436	1.39076e-43	4.77592e-42	TRUE
ENSG00000087077	7089.78	1.3617	0.217896	6.24933	4.12228e-10	2.34546e-09	TRUE
ENSG00000087085	377.846	5.60302	0.336219	16.6648	2.36339e-62	1.55972e-60	TRUE
ENSG00000087086	19237.7	1.03277	0.153257	6.73876	1.59744e-11	1.03953e-10	TRUE
ENSG00000087088	1372.12	2.24964	0.202569	11.1056	1.17882e-28	2.2339e-27	TRUE
ENSG00000087152	4202.79	1.035	0.163769	6.31989	2.61746e-10	1.51513e-09	TRUE
ENSG00000087237	63.4502	5.42967	0.569741	9.53006	1.57195e-21	2.08381e-20	TRUE
ENSG00000087245	47.1634	-3.50565	0.424929	-8.24998	1.58426e-16	1.52183e-15	TRUE
ENSG00000087250	164.266	-4.64948	0.397461	-11.698	1.30559e-31	2.80822e-30	TRUE
ENSG00000087263	2879.41	1.34004	0.155756	8.60345	7.73574e-18	8.09986e-17	TRUE
ENSG00000087303	79.1465	-3.73864	0.338596	-11.0416	2.40751e-28	4.51272e-27	TRUE
ENSG00000087494	6454.29	-1.59453	0.194133	-8.2136	2.1465e-16	2.03822e-15	TRUE
ENSG00000087495	804.166	2.20202	0.222481	9.89755	4.26615e-23	6.17548e-22	TRUE
ENSG00000087510	671.132	1.00179	0.177354	5.64854	1.61817e-08	7.76725e-08	TRUE
ENSG00000087903	5046.66	-3.17954	0.157528	-20.1839	1.35481e-90	2.06677e-88	TRUE
ENSG00000088280	2518.38	1.09317	0.189648	5.76419	8.20526e-09	4.07366e-08	TRUE
ENSG00000088320	33.4788	-2.63363	0.398063	-6.61611	3.68768e-11	2.32239e-10	TRUE
ENSG00000088340	2566.26	1.00053	0.264461	3.78327	0.000154779	0.000434188	TRUE
ENSG00000088543	116.322	-1.24454	0.247168	-5.03519	4.77379e-07	1.91798e-06	TRUE
ENSG00000088726	2054.76	1.81613	0.179687	10.1072	5.13257e-24	7.7759e-23	TRUE
ENSG00000088727	2310.11	-1.74123	0.204171	-8.52828	1.4854e-17	1.52276e-16	TRUE
ENSG00000088756	142.542	-1.28573	0.320293	-4.01423	5.96399e-05	0.000179069	TRUE
ENSG00000088826	380.806	1.07757	0.205591	5.24134	1.59412e-07	6.79866e-07	TRUE
ENSG00000088827	6.45369	4.14494	1.03065	4.02168	5.7784e-05	0.000173878	TRUE
ENSG00000088836	9010.64	1.36881	0.214902	6.36946	1.89697e-10	1.11598e-09	TRUE
ENSG00000088854	4539.77	-1.53155	0.112097	-13.6627	1.6958e-42	5.60973e-41	TRUE
ENSG00000088881	1825.11	1.40063	0.237665	5.8933	3.78556e-09	1.9444e-08	TRUE
ENSG00000088882	58.5219	4.65346	0.388437	11.98	4.52481e-33	1.03919e-31	TRUE
ENSG00000088899	3996.08	1.44393	0.208655	6.92021	4.50979e-12	3.05868e-11	TRUE
ENSG00000088926	11.8616	3.70074	0.631476	5.86046	4.61583e-09	2.35318e-08	TRUE
ENSG00000088970	1093.65	-1.23142	0.142993	-8.61172	7.19705e-18	7.55576e-17	TRUE
ENSG00000089041	70.1164	4.95187	0.462522	10.7062	9.51587e-27	1.64528e-25	TRUE
ENSG00000089060	3106.92	1.99743	0.169723	11.7688	5.65545e-32	1.24204e-30	TRUE
ENSG00000089091	2877.74	-3.20464	0.148199	-21.6238	1.07186e-103	2.31049e-101	TRUE
ENSG00000089101	3827.71	-3.9417	0.137827	-28.5989	6.92933e-180	7.85252e-177	TRUE
ENSG00000089116	7.24125	2.96344	0.76128	3.89271	9.91325e-05	0.000287356	TRUE
ENSG00000089123	1563.16	-1.1337	0.177301	-6.39422	1.6137e-10	9.56144e-10	TRUE
ENSG00000089127	46371.9	5.62831	0.15698	35.8536	1.61527e-281	7.11851e-278	TRUE
ENSG00000089163	58.9539	2.10387	0.401157	5.2445	1.56703e-07	6.68889e-07	TRUE
ENSG00000089169	3.02859	3.1329	1.27243	2.46214	0.0138109	0.0265721	TRUE
ENSG00000089327	717.035	2.02198	0.187323	10.7941	3.67054e-27	6.49062e-26	TRUE
ENSG00000089356	34948.4	1.9074	0.231827	8.22768	1.90871e-16	1.82072e-15	TRUE
ENSG00000089558	25.9691	4.21386	0.582253	7.23716	4.5819e-13	3.3842e-12	TRUE
ENSG00000089639	932.295	1.52062	0.249943	6.08386	1.17325e-09	6.35716e-09	TRUE
ENSG00000089692	635.367	5.11381	0.245866	20.7992	4.40226e-96	7.82991e-94	TRUE
ENSG00000089693	5880.54	1.19365	0.156424	7.63086	2.33184e-14	1.90343e-13	TRUE
ENSG00000089775	2597.74	-1.20122	0.162206	-7.40551	1.30652e-13	1.01073e-12	TRUE
ENSG00000089818	3884.59	1.49754	0.146761	10.2039	1.90393e-24	2.93379e-23	TRUE
ENSG00000089847	215.722	-1.03568	0.270352	-3.83084	0.000127705	0.000363356	TRUE
ENSG00000090013	6883.37	2.50954	0.241878	10.3752	3.21481e-25	5.15396e-24	TRUE
ENSG00000090020	2944.58	1.69784	0.19326	8.78526	1.56e-18	1.71587e-17	TRUE
ENSG00000090104	588.357	4.70425	0.34211	13.7507	5.04414e-43	1.68974e-41	TRUE
ENSG00000090266	3900.03	1.16413	0.208806	5.57518	2.47271e-08	1.16175e-07	TRUE
ENSG00000090273	3440.8	-1.07729	0.288386	-3.73559	0.000187273	0.000517437	TRUE
ENSG00000090339	6680.64	5.01126	0.270588	18.5199	1.42721e-76	1.45148e-74	TRUE
ENSG00000090376	13171.1	2.56362	0.174663	14.6775	8.97811e-49	3.76426e-47	TRUE
ENSG00000090382	1305.12	-1.63143	0.18968	-8.60097	7.90423e-18	8.26102e-17	TRUE
ENSG00000090432	1486.75	1.11933	0.203238	5.50747	3.64018e-08	1.67709e-07	TRUE
ENSG00000090512	13.4719	1.56721	0.537338	2.91662	0.00353845	0.0077304	TRUE
ENSG00000090539	39.1078	3.91362	0.566083	6.9135	4.72841e-12	3.1993e-11	TRUE
ENSG00000090554	45.8418	3.0457	0.455115	6.69216	2.19906e-11	1.41341e-10	TRUE
ENSG00000090581	2072.13	1.24869	0.188326	6.63048	3.34598e-11	2.1156e-10	TRUE
ENSG00000090661	1960.43	-1.55433	0.170728	-9.10412	8.69719e-20	1.03547e-18	TRUE
ENSG00000090674	164.574	1.47814	0.269421	5.48637	4.10276e-08	1.87951e-07	TRUE
ENSG00000090776	4413.05	1.76003	0.244138	7.20916	5.62992e-13	4.12982e-12	TRUE
ENSG00000090924	5992.16	4.3064	0.312269	13.7906	2.90187e-43	9.83733e-42	TRUE
ENSG00000090932	360.868	6.62086	0.644539	10.2722	9.39921e-25	1.47178e-23	TRUE
ENSG00000090971	1352.5	-1.02182	0.250711	-4.0757	4.5877e-05	0.000140457	TRUE
ENSG00000091106	9.53597	4.53236	0.754303	6.00867	1.87046e-09	9.91951e-09	TRUE
ENSG00000091137	1281.4	4.53955	0.244071	18.5993	3.25607e-77	3.34574e-75	TRUE
ENSG00000091138	4.96073	-2.24906	0.950596	-2.36595	0.017984	0.0336542	TRUE
ENSG00000091181	4599.86	-3.21584	0.233837	-13.7525	4.92281e-43	1.65189e-41	TRUE
ENSG00000091262	1064.17	-1.88933	0.165496	-11.4162	3.47056e-30	7.00167e-29	TRUE
ENSG00000091409	5123.05	1.60443	0.225995	7.09943	1.25271e-12	8.92353e-12	TRUE
ENSG00000091428	194.16	-1.29639	0.212465	-6.10168	1.04962e-09	5.72483e-09	TRUE
ENSG00000091482	31.5679	4.23626	0.478464	8.85389	8.45228e-19	9.44488e-18	TRUE
ENSG00000091483	3554.41	1.22107	0.138313	8.82833	1.06254e-18	1.18016e-17	TRUE
ENSG00000091490	16822	1.13465	0.139259	8.14772	3.70841e-16	3.45436e-15	TRUE
ENSG00000091513	1092.06	1.86556	0.200045	9.32572	1.1023e-20	1.38138e-19	TRUE
ENSG00000091656	98.6552	-1.42859	0.280079	-5.10067	3.38457e-07	1.38623e-06	TRUE
ENSG00000091831	52.4266	-1.05518	0.343682	-3.07023	0.00213896	0.00489005	TRUE
ENSG00000091844	652.699	-1.50062	0.254021	-5.90745	3.47446e-09	1.79041e-08	TRUE
ENSG00000091879	351.003	6.59503	0.400061	16.4851	4.69795e-61	2.9252e-59	TRUE
ENSG00000091972	77.854	-1.4372	0.291829	-4.92479	8.44531e-07	3.28688e-06	TRUE
ENSG00000092010	8358.73	1.60694	0.140187	11.4629	2.02688e-30	4.12691e-29	TRUE
ENSG00000092051	13.5202	-2.96645	0.681061	-4.35563	1.32684e-05	4.40425e-05	TRUE
ENSG00000092054	120.053	8.29841	0.72383	11.4646	1.98703e-30	4.04993e-29	TRUE
ENSG00000092067	1.7712	3.78537	1.58182	2.39304	0.0167092	0.0315259	TRUE
ENSG00000092096	145.552	-1.01664	0.236224	-4.30371	1.67963e-05	5.493e-05	TRUE
ENSG00000092098	1767.66	1.12664	0.229534	4.90839	9.1829e-07	3.56033e-06	TRUE
ENSG00000092148	36050.3	-1.11068	0.144722	-7.67459	1.65945e-14	1.36923e-13	TRUE
ENSG00000092200	48.1287	2.49997	0.363639	6.87486	6.20518e-12	4.16018e-11	TRUE
ENSG00000092295	8867.19	3.73795	0.262864	14.2201	6.87756e-46	2.59548e-44	TRUE
ENSG00000092330	3097.86	1.63113	0.204051	7.99375	1.30893e-15	1.17245e-14	TRUE
ENSG00000092377	109.703	-1.27418	0.282109	-4.51662	6.28349e-06	2.18157e-05	TRUE
ENSG00000092470	564.26	2.19568	0.217617	10.0896	6.13892e-24	9.2722e-23	TRUE
ENSG00000092758	200.618	3.28588	0.406005	8.09321	5.81126e-16	5.33546e-15	TRUE
ENSG00000092850	6123.76	-2.46072	0.203457	-12.0945	1.12865e-33	2.67258e-32	TRUE
ENSG00000092853	258.329	3.17144	0.327746	9.67651	3.7945e-22	5.2203e-21	TRUE
ENSG00000092929	721.711	2.0169	0.2824	7.14199	9.19909e-13	6.63167e-12	TRUE
ENSG00000093009	259.706	2.41135	0.257629	9.3598	7.98846e-21	1.00971e-19	TRUE
ENSG00000093072	633.503	-2.45403	0.209887	-11.6922	1.39742e-31	2.99598e-30	TRUE
ENSG00000093100	132.119	-2.9406	0.241969	-12.1528	5.54331e-34	1.32448e-32	TRUE
ENSG00000093217	381.726	-1.78116	0.167858	-10.6111	2.64682e-26	4.47108e-25	TRUE
ENSG00000094755	18567.6	2.60584	0.214486	12.1493	5.78878e-34	1.38064e-32	TRUE
ENSG00000094796	55.3858	5.06563	0.50965	9.93944	2.80411e-23	4.09799e-22	TRUE
ENSG00000094804	598.021	2.28122	0.22463	10.1555	3.13246e-24	4.77673e-23	TRUE
ENSG00000094916	12125.2	-1.76671	0.209058	-8.45079	2.89332e-17	2.91411e-16	TRUE
ENSG00000094963	2983.88	-3.09884	0.249133	-12.4385	1.61502e-35	4.08003e-34	TRUE
ENSG00000095203	7457.4	-1.79164	0.182095	-9.83901	7.64615e-23	1.08972e-21	TRUE
ENSG00000095321	1100.76	1.29898	0.202385	6.41833	1.37774e-10	8.21239e-10	TRUE
ENSG00000095370	67.073	1.75899	0.28403	6.19296	5.90435e-10	3.29976e-09	TRUE
ENSG00000095383	3336.18	1.15481	0.196708	5.8707	4.33969e-09	2.21839e-08	TRUE
ENSG00000095397	1655.98	-2.0698	0.172711	-11.9842	4.29998e-33	9.88695e-32	TRUE
ENSG00000095539	758.692	1.37121	0.178433	7.68473	1.53317e-14	1.26952e-13	TRUE
ENSG00000095587	87.5067	2.84458	0.370592	7.67577	1.64425e-14	1.35782e-13	TRUE
ENSG00000095739	1051.09	2.1637	0.245876	8.79995	1.36876e-18	1.51013e-17	TRUE
ENSG00000095932	6.34319	2.47368	0.749756	3.29931	0.000969226	0.00236612	TRUE
ENSG00000095970	60.8842	1.67602	0.326499	5.13331	2.84696e-07	1.17685e-06	TRUE
ENSG00000096006	14.7789	-3.73287	0.768402	-4.85797	1.18598e-06	4.537e-06	TRUE
ENSG00000096063	6411.59	1.06419	0.230235	4.62221	3.79672e-06	1.35936e-05	TRUE
ENSG00000096080	3588.39	1.95202	0.201936	9.66652	4.18347e-22	5.7395e-21	TRUE
ENSG00000096093	17380.3	-3.58699	0.177614	-20.1954	1.0744e-90	1.64941e-88	TRUE
ENSG00000096433	15746.6	1.0059	0.196434	5.12078	3.04279e-07	1.25349e-06	TRUE
ENSG00000096696	37434.6	-1.01291	0.188679	-5.36845	7.94142e-08	3.51855e-07	TRUE
ENSG00000096872	2810.05	-1.74397	0.277143	-6.29267	3.12053e-10	1.79168e-09	TRUE
ENSG00000096996	34.4215	3.72669	0.607415	6.13533	8.49845e-10	4.6738e-09	TRUE
ENSG00000097021	863.126	1.83179	0.202979	9.02451	1.805e-19	2.10936e-18	TRUE
ENSG00000099139	7359.74	-2.32159	0.143089	-16.2248	3.36852e-59	1.94194e-57	TRUE
ENSG00000099194	24626.6	1.15326	0.206531	5.58395	2.35121e-08	1.10716e-07	TRUE
ENSG00000099203	1459.9	1.23031	0.230396	5.33999	9.29542e-08	4.08288e-07	TRUE
ENSG00000099250	738.043	1.34982	0.211789	6.37343	1.8485e-10	1.08892e-09	TRUE
ENSG00000099260	2036.66	-2.07249	0.177613	-11.6686	1.84433e-31	3.93499e-30	TRUE
ENSG00000099337	1113.24	1.17121	0.210343	5.56809	2.57554e-08	1.20806e-07	TRUE
ENSG00000099365	28.4867	1.9367	0.364062	5.31969	1.03946e-07	4.53603e-07	TRUE
ENSG00000099377	644.947	2.24904	0.317547	7.08253	1.41543e-12	1.00447e-11	TRUE
ENSG00000099617	16.796	2.7683	0.458289	6.04052	1.5362e-09	8.22718e-09	TRUE
ENSG00000099624	1146.91	1.46684	0.25034	5.85938	4.64597e-09	2.36764e-08	TRUE
ENSG00000099625	140.272	2.32223	0.371704	6.24752	4.17022e-10	2.37138e-09	TRUE
ENSG00000099725	2802.66	-1.23014	0.151427	-8.12365	4.52355e-16	4.18418e-15	TRUE
ENSG00000099785	1195.2	1.15265	0.212498	5.4243	5.81818e-08	2.62175e-07	TRUE
ENSG00000099812	7672.3	1.54103	0.201287	7.65586	1.92023e-14	1.57653e-13	TRUE
ENSG00000099822	30.0321	2.4958	0.565033	4.41708	1.00044e-05	3.37505e-05	TRUE
ENSG00000099834	34.5806	4.33839	0.607056	7.14661	8.89481e-13	6.42146e-12	TRUE
ENSG00000099860	4948.93	3.44958	0.361998	9.5293	1.58354e-21	2.0964e-20	TRUE
ENSG00000099864	801.094	1.20434	0.239484	5.02892	4.93252e-07	1.97855e-06	TRUE
ENSG00000099869	1.79358	5.38648	1.81947	2.96047	0.00307169	0.00680059	TRUE
ENSG00000099937	34.2766	6.63551	0.736768	9.00624	2.13238e-19	2.48214e-18	TRUE
ENSG00000099953	105.733	1.35871	0.370431	3.66792	0.000244533	0.00066263	TRUE
ENSG00000099957	251.12	-2.22878	0.283405	-7.86431	3.71145e-15	3.21484e-14	TRUE
ENSG00000099958	900.8	-3.05758	0.220828	-13.846	1.34475e-43	4.62192e-42	TRUE
ENSG00000099960	212.479	2.20736	0.244988	9.01008	2.05908e-19	2.39922e-18	TRUE
ENSG00000099968	6114.16	1.17527	0.127854	9.19223	3.84769e-20	4.67845e-19	TRUE
ENSG00000099984	13.1257	1.78598	0.552943	3.22995	0.0012381	0.00296503	TRUE
ENSG00000099985	9.62206	6.09992	1.11043	5.4933	3.94487e-08	1.81031e-07	TRUE
ENSG00000099991	7497.51	-1.14462	0.150872	-7.5867	3.28156e-14	2.65571e-13	TRUE
ENSG00000099998	33.8938	2.69284	0.411392	6.54567	5.92287e-11	3.64894e-10	TRUE
ENSG00000100003	652.536	1.24908	0.156745	7.96886	1.60139e-15	1.4254e-14	TRUE
ENSG00000100012	133.068	-3.3628	0.24616	-13.6611	1.73457e-42	5.72841e-41	TRUE
ENSG00000100024	17.9617	1.87247	0.531504	3.52297	0.000426744	0.00111019	TRUE
ENSG00000100027	648.085	-2.55366	0.183303	-13.9313	4.08593e-44	1.44439e-42	TRUE
ENSG00000100031	282.799	3.52016	0.270976	12.9907	1.38183e-38	3.97731e-37	TRUE
ENSG00000100034	2149.77	1.16665	0.217836	5.35561	8.52676e-08	3.76108e-07	TRUE
ENSG00000100036	238.136	2.27986	0.292419	7.79656	6.36179e-15	5.41359e-14	TRUE
ENSG00000100053	225.879	-1.46256	0.247208	-5.91632	3.29234e-09	1.70076e-08	TRUE
ENSG00000100055	16.7976	2.11411	0.511106	4.13635	3.52879e-05	0.000109912	TRUE
ENSG00000100056	934.865	1.00472	0.204869	4.90419	9.3815e-07	3.63377e-06	TRUE
ENSG00000100065	912.584	1.60638	0.25531	6.29188	3.13639e-10	1.80053e-09	TRUE
ENSG00000100078	517.014	1.37698	0.313347	4.39441	1.11072e-05	3.71956e-05	TRUE
ENSG00000100079	22.7064	4.28199	0.618046	6.92827	4.26011e-12	2.89677e-11	TRUE
ENSG00000100092	3289.69	2.12434	0.212991	9.97385	1.98396e-23	2.92309e-22	TRUE
ENSG00000100100	4124.82	1.26943	0.193359	6.56511	5.1996e-11	3.22187e-10	TRUE
ENSG00000100124	2827.02	-1.56531	0.176413	-8.87302	7.11861e-19	8.0189e-18	TRUE
ENSG00000100139	4001.51	1.20898	0.19469	6.20976	5.30645e-10	2.98285e-09	TRUE
ENSG00000100156	14.4649	1.56599	0.547709	2.85917	0.00424752	0.00912076	TRUE
ENSG00000100162	612.439	-1.16457	0.23113	-5.0386	4.6894e-07	1.88618e-06	TRUE
ENSG00000100167	60.0897	-1.76308	0.304417	-5.79167	6.96886e-09	3.48074e-08	TRUE
ENSG00000100181	1344.89	-1.15114	0.136772	-8.41648	3.87972e-17	3.88001e-16	TRUE
ENSG00000100196	292.23	1.0658	0.181236	5.88074	4.0844e-09	2.09275e-08	TRUE
ENSG00000100206	104.129	2.60943	0.292659	8.91628	4.82222e-19	5.49609e-18	TRUE
ENSG00000100209	927.577	1.41526	0.153293	9.23239	2.64666e-20	3.24697e-19	TRUE
ENSG00000100211	1633.32	-1.73172	0.194469	-8.90485	5.34581e-19	6.07538e-18	TRUE
ENSG00000100218	1132.82	-3.65609	0.168594	-21.6857	2.79853e-104	6.06547e-102	TRUE
ENSG00000100220	4951.17	1.21165	0.12125	9.99295	1.63637e-23	2.42177e-22	TRUE
ENSG00000100221	5268.68	1.24098	0.111001	11.18	5.11183e-29	9.84226e-28	TRUE
ENSG00000100226	9058.96	1.21697	0.166771	7.29722	2.93775e-13	2.20807e-12	TRUE
ENSG00000100228	7620.73	-2.96069	0.18588	-15.9279	4.05544e-57	2.16488e-55	TRUE
ENSG00000100246	2552.86	-1.28825	0.244073	-5.27814	1.30503e-07	5.63054e-07	TRUE
ENSG00000100249	7.9332	2.4001	0.757959	3.16653	0.0015427	0.00362724	TRUE
ENSG00000100253	21.5456	1.79887	0.579785	3.10265	0.00191798	0.00442747	TRUE
ENSG00000100258	2294.91	1.18868	0.258902	4.59124	4.40615e-06	1.5633e-05	TRUE
ENSG00000100263	1938.85	1.7963	0.272742	6.5861	4.51519e-11	2.81626e-10	TRUE
ENSG00000100271	356.363	-1.55382	0.17018	-9.13042	6.82317e-20	8.17606e-19	TRUE
ENSG00000100276	33.3191	1.84889	0.450028	4.1084	3.9841e-05	0.000122965	TRUE
ENSG00000100284	4791	1.01856	0.213761	4.76496	1.88889e-06	7.04787e-06	TRUE
ENSG00000100285	19.4814	3.38834	0.467491	7.24791	4.23247e-13	3.13663e-12	TRUE
ENSG00000100290	2812.63	1.43494	0.215895	6.64646	3.00236e-11	1.90746e-10	TRUE
ENSG00000100292	1784.45	3.7274	0.247547	15.0573	3.08962e-51	1.39041e-49	TRUE
ENSG00000100297	1638.51	1.73117	0.199772	8.66575	4.48547e-18	4.79405e-17	TRUE
ENSG00000100298	113.987	5.70439	0.443847	12.8522	8.36488e-38	2.32174e-36	TRUE
ENSG00000100299	2632.37	1.30652	0.264789	4.9342	8.0481e-07	3.14278e-06	TRUE
ENSG00000100300	8699.43	1.67756	0.308612	5.43581	5.45492e-08	2.46703e-07	TRUE
ENSG00000100304	3466.15	1.60392	0.183479	8.74171	2.29602e-18	2.50253e-17	TRUE
ENSG00000100335	2790.66	1.0505	0.168004	6.25283	4.03078e-10	2.29504e-09	TRUE
ENSG00000100336	1905.67	2.69483	0.145204	18.5589	6.90449e-77	7.0763e-75	TRUE
ENSG00000100342	10846.2	3.16488	0.188427	16.7964	2.59412e-63	1.77397e-61	TRUE
ENSG00000100344	259.547	1.84193	0.235207	7.83109	4.83657e-15	4.14864e-14	TRUE
ENSG00000100346	249.882	5.34702	0.320701	16.6729	2.06306e-62	1.36835e-60	TRUE
ENSG00000100350	346.315	1.34434	0.193313	6.95419	3.54599e-12	2.42616e-11	TRUE
ENSG00000100354	14538.9	-1.38438	0.178292	-7.76467	8.18594e-15	6.91248e-14	TRUE
ENSG00000100360	4581.37	-1.88307	0.151957	-12.3922	2.8813e-35	7.21926e-34	TRUE
ENSG00000100365	36.4564	2.66609	0.368073	7.24338	4.37651e-13	3.23853e-12	TRUE
ENSG00000100368	2.47061	4.2923	1.70596	2.51606	0.0118673	0.0231864	TRUE
ENSG00000100373	4.46975	2.8931	0.969099	2.98535	0.00283254	0.00631198	TRUE
ENSG00000100385	35.2645	-1.12032	0.364719	-3.07172	0.0021283	0.0048685	TRUE
ENSG00000100387	3525.97	1.36755	0.122926	11.125	9.4816e-29	1.80282e-27	TRUE
ENSG00000100401	5465.92	1.3462	0.218557	6.1595	7.2973e-10	4.03986e-09	TRUE
ENSG00000100410	1397.8	1.44854	0.186726	7.75755	8.65841e-15	7.29281e-14	TRUE
ENSG00000100418	2474.55	1.37326	0.144585	9.49793	2.14106e-21	2.80627e-20	TRUE
ENSG00000100439	1265.99	1.37836	0.184005	7.4909	6.8405e-14	5.41006e-13	TRUE
ENSG00000100473	78.7436	-2.13181	0.287442	-7.41649	1.20267e-13	9.33307e-13	TRUE
ENSG00000100479	181.065	1.76182	0.267707	6.58113	4.66896e-11	2.90805e-10	TRUE
ENSG00000100490	1261.45	-2.75841	0.170847	-16.1455	1.22191e-58	6.9533e-57	TRUE
ENSG00000100505	33.706	-1.53648	0.387423	-3.96591	7.31166e-05	0.000216646	TRUE
ENSG00000100519	6465.5	1.05289	0.173119	6.08191	1.18762e-09	6.4324e-09	TRUE
ENSG00000100522	2724.21	1.52666	0.230209	6.63166	3.31942e-11	2.09948e-10	TRUE
ENSG00000100523	1261.79	-1.24527	0.189944	-6.55598	5.52792e-11	3.4173e-10	TRUE
ENSG00000100558	1024.77	1.97842	0.148317	13.3391	1.37013e-40	4.21594e-39	TRUE
ENSG00000100564	741.228	1.02258	0.138075	7.40594	1.30222e-13	1.00781e-12	TRUE
ENSG00000100565	16.9089	2.5086	0.506448	4.95333	7.29558e-07	2.86585e-06	TRUE
ENSG00000100567	4454.98	1.21172	0.121869	9.94278	2.71141e-23	3.96543e-22	TRUE
ENSG00000100583	2628.14	-2.08847	0.192934	-10.8248	2.62576e-27	4.6702e-26	TRUE
ENSG00000100593	22.1949	2.80586	0.525255	5.3419	9.19755e-08	4.04258e-07	TRUE
ENSG00000100600	3291.89	2.16415	0.142769	15.1584	6.66815e-52	3.05051e-50	TRUE
ENSG00000100612	3140.29	1.29557	0.184978	7.00392	2.48899e-12	1.72982e-11	TRUE
ENSG00000100628	518.203	2.16478	0.205407	10.539	5.71153e-26	9.47455e-25	TRUE
ENSG00000100629	1361.39	-2.61215	0.251069	-10.4041	2.37453e-25	3.83161e-24	TRUE
ENSG00000100665	10.947	8.36034	1.3833	6.04377	1.50552e-09	8.07374e-09	TRUE
ENSG00000100678	6.82494	2.32159	0.71586	3.24308	0.00118247	0.00284054	TRUE
ENSG00000100744	3063.08	1.31754	0.162121	8.1269	4.40418e-16	4.07757e-15	TRUE
ENSG00000100764	6000.8	1.20331	0.174563	6.8933	5.45145e-12	3.67223e-11	TRUE
ENSG00000100784	2219.32	-1.67611	0.1916	-8.748	2.17173e-18	2.37031e-17	TRUE
ENSG00000100865	1545.35	1.56841	0.155006	10.1184	4.57982e-24	6.94113e-23	TRUE
ENSG00000100867	281.875	5.62243	0.613668	9.16201	5.09407e-20	6.15994e-19	TRUE
ENSG00000100889	1286.66	1.821	0.194048	9.38427	6.33549e-21	8.06433e-20	TRUE
ENSG00000100902	640.213	1.07026	0.237839	4.49993	6.79769e-06	2.34674e-05	TRUE
ENSG00000100906	21888.3	3.95433	0.207154	19.0888	3.12773e-81	3.61677e-79	TRUE
ENSG00000100911	6246.4	1.96465	0.164528	11.9411	7.22381e-33	1.64571e-31	TRUE
ENSG00000100934	4618.8	1.25337	0.150737	8.31498	9.17703e-17	8.94094e-16	TRUE
ENSG00000100949	1725.39	1.51209	0.181779	8.31827	8.92566e-17	8.70466e-16	TRUE
ENSG00000100983	3887.46	1.43466	0.179013	8.01429	1.10779e-15	9.98139e-15	TRUE
ENSG00000100987	5.74565	5.36555	1.14437	4.68865	2.75007e-06	1.00244e-05	TRUE
ENSG00000100994	9725.76	1.35475	0.197983	6.84276	7.76807e-12	5.17388e-11	TRUE
ENSG00000101000	90.9857	3.37539	0.260652	12.9498	2.35587e-38	6.72237e-37	TRUE
ENSG00000101003	317.861	1.67584	0.259462	6.45889	1.05477e-10	6.35118e-10	TRUE
ENSG00000101017	1914.58	1.81411	0.146748	12.3621	4.19216e-35	1.04247e-33	TRUE
ENSG00000101049	200.785	-1.76823	0.364804	-4.84707	1.25301e-06	4.77728e-06	TRUE
ENSG00000101052	1740.35	-1.7524	0.201173	-8.71089	3.01492e-18	3.26277e-17	TRUE
ENSG00000101057	205.937	3.34915	0.314425	10.6517	1.71284e-26	2.92451e-25	TRUE
ENSG00000101076	50.3615	-2.31546	0.366962	-6.30982	2.79365e-10	1.61123e-09	TRUE
ENSG00000101082	79.5577	3.08016	0.455007	6.76948	1.29249e-11	8.4664e-11	TRUE
ENSG00000101084	574.047	2.09454	0.581637	3.60111	0.000316866	0.000842858	TRUE
ENSG00000101096	528.399	-2.6994	0.160373	-16.832	1.42174e-63	9.77307e-62	TRUE
ENSG00000101104	1269.54	-1.53638	0.145477	-10.561	4.51692e-26	7.55608e-25	TRUE
ENSG00000101132	1106.81	1.23267	0.228392	5.39718	6.76967e-08	3.02439e-07	TRUE
ENSG00000101162	16.4018	-1.57321	0.496241	-3.17025	0.00152308	0.00358581	TRUE
ENSG00000101166	6913.52	1.11524	0.182409	6.11397	9.71831e-10	5.31739e-09	TRUE
ENSG00000101182	5346.75	1.25959	0.135329	9.30762	1.30723e-20	1.63252e-19	TRUE
ENSG00000101187	3351.98	4.71692	0.258434	18.2519	1.9986e-74	1.91013e-72	TRUE
ENSG00000101198	27.5689	4.52962	0.590878	7.66592	1.77557e-14	1.46139e-13	TRUE
ENSG00000101200	1.51112	5.58744	2.05835	2.71452	0.00663721	0.0136783	TRUE
ENSG00000101203	12.8161	2.90281	0.739708	3.92427	8.69943e-05	0.000254684	TRUE
ENSG00000101204	14.7247	2.09649	0.664477	3.1551	0.00160441	0.0037612	TRUE
ENSG00000101210	63.8336	4.08902	0.473553	8.63477	5.88453e-18	6.23226e-17	TRUE
ENSG00000101213	2051.45	1.18966	0.203635	5.84214	5.15358e-09	2.61456e-08	TRUE
ENSG00000101220	318.497	1.33015	0.318387	4.17777	2.94384e-05	9.26385e-05	TRUE
ENSG00000101222	2336.38	-2.55621	0.264781	-9.65404	4.72557e-22	6.46312e-21	TRUE
ENSG00000101224	1934.12	2.1462	0.138216	15.5279	2.24764e-54	1.11435e-52	TRUE
ENSG00000101230	18.7848	-1.78067	0.621665	-2.86436	0.00417849	0.0089881	TRUE
ENSG00000101255	727.09	2.53659	0.261906	9.68512	3.48795e-22	4.80858e-21	TRUE
ENSG00000101276	941.68	3.43789	0.196727	17.4754	2.20571e-68	1.76737e-66	TRUE
ENSG00000101282	8.8235	-2.11457	0.630988	-3.3512	0.000804621	0.0019956	TRUE
ENSG00000101298	168.408	1.95328	0.274172	7.12429	1.0462e-12	7.50775e-12	TRUE
ENSG00000101307	4.59546	2.36081	0.827699	2.85226	0.00434103	0.0093034	TRUE
ENSG00000101311	2701.68	1.48501	0.164534	9.02557	1.78762e-19	2.08967e-18	TRUE
ENSG00000101323	1.28974	5.03608	1.99051	2.53005	0.0114047	0.0223723	TRUE
ENSG00000101331	23.4269	4.87824	0.728559	6.69574	2.14589e-11	1.38058e-10	TRUE
ENSG00000101333	2906.36	-2.2813	0.219191	-10.4078	2.2843e-25	3.68902e-24	TRUE
ENSG00000101336	97.9886	-1.84119	0.285446	-6.45023	1.11679e-10	6.71549e-10	TRUE
ENSG00000101342	68.5919	-2.09447	0.387455	-5.40572	6.45485e-08	2.89254e-07	TRUE
ENSG00000101350	8478.96	-1.62096	0.213823	-7.58087	3.43248e-14	2.77523e-13	TRUE
ENSG00000101365	3219.56	1.26971	0.195395	6.49819	8.12921e-11	4.94371e-10	TRUE
ENSG00000101400	213.543	1.2011	0.274594	4.37409	1.21939e-05	4.06529e-05	TRUE
ENSG00000101412	239.78	3.13806	0.250567	12.5238	5.52902e-36	1.42216e-34	TRUE
ENSG00000101421	2939.92	1.06346	0.257343	4.13247	3.58885e-05	0.00011166	TRUE
ENSG00000101425	21.0452	2.17646	0.436457	4.98667	6.14299e-07	2.43382e-06	TRUE
ENSG00000101435	2.03276	5.15324	1.81127	2.8451	0.00443975	0.0095006	TRUE
ENSG00000101438	4.39592	-2.7082	1.00235	-2.70186	0.00689523	0.0141705	TRUE
ENSG00000101439	7882.25	1.61118	0.217597	7.40442	1.31722e-13	1.01882e-12	TRUE
ENSG00000101443	15927.5	2.11697	0.268539	7.88328	3.18905e-15	2.77567e-14	TRUE
ENSG00000101445	119.797	1.32988	0.309518	4.29662	1.73425e-05	5.65623e-05	TRUE
ENSG00000101447	2184.41	1.83547	0.182516	10.0565	8.60052e-24	1.28823e-22	TRUE
ENSG00000101448	437.285	-6.21011	0.373304	-16.6355	3.85405e-62	2.51834e-60	TRUE
ENSG00000101546	698.975	-1.25135	0.159402	-7.85027	4.1515e-15	3.57959e-14	TRUE
ENSG00000101608	19852.4	1.715	0.1344	12.7604	2.72807e-37	7.39094e-36	TRUE
ENSG00000101670	440.14	2.49406	0.20566	12.1271	7.59141e-34	1.80298e-32	TRUE
ENSG00000101751	2286.87	-1.96564	0.193524	-10.157	3.08283e-24	4.70285e-23	TRUE
ENSG00000101773	5716.18	1.68579	0.23122	7.29082	3.08081e-13	2.30991e-12	TRUE
ENSG00000101811	2024.69	1.38674	0.140388	9.87793	5.18918e-23	7.47343e-22	TRUE
ENSG00000101825	378.337	-1.5262	0.241359	-6.32338	2.55908e-10	1.4822e-09	TRUE
ENSG00000101842	114.136	1.51824	0.248874	6.10045	1.05769e-09	5.76649e-09	TRUE
ENSG00000101846	8777.95	2.9421	0.157859	18.6375	1.59472e-77	1.66015e-75	TRUE
ENSG00000101850	150.338	1.31163	0.219003	5.98908	2.11031e-09	1.1132e-08	TRUE
ENSG00000101883	28.0753	-2.66444	0.431728	-6.17156	6.76196e-10	3.7563e-09	TRUE
ENSG00000101888	1591.45	1.55448	0.219224	7.09084	1.33301e-12	9.47345e-12	TRUE
ENSG00000101890	93.7457	-2.88118	0.297904	-9.67149	3.98548e-22	5.47354e-21	TRUE
ENSG00000101892	6.77018	2.11459	0.737382	2.8677	0.0041347	0.0089026	TRUE
ENSG00000101901	4186.32	-1.34769	0.169498	-7.95107	1.84902e-15	1.63883e-14	TRUE
ENSG00000101916	2.3714	5.90884	1.6493	3.58263	0.000340155	0.000899378	TRUE
ENSG00000101955	9.14657	2.26546	0.597448	3.7919	0.0001495	0.000420004	TRUE
ENSG00000101958	11.4517	-2.29049	0.784305	-2.9204	0.00349578	0.00764381	TRUE
ENSG00000101986	711.341	1.16836	0.263281	4.43768	9.09331e-06	3.08501e-05	TRUE
ENSG00000102024	18180.5	1.7816	0.174798	10.1923	2.14648e-24	3.30112e-23	TRUE
ENSG00000102032	175.648	4.3855	0.275968	15.8913	7.28065e-57	3.86576e-55	TRUE
ENSG00000102048	193.207	-1.1521	0.213093	-5.40657	6.42437e-08	2.88022e-07	TRUE
ENSG00000102053	32.5602	-3.58694	0.464196	-7.72721	1.09926e-14	9.18085e-14	TRUE
ENSG00000102078	1083.29	-2.1069	0.191299	-11.0137	3.28351e-28	6.09994e-27	TRUE
ENSG00000102096	2034.27	-1.20024	0.173272	-6.92687	4.30244e-12	2.92455e-11	TRUE
ENSG00000102098	70.1466	-1.97732	0.275082	-7.18812	6.56892e-13	4.79556e-12	TRUE
ENSG00000102128	67.2538	-2.36516	0.279087	-8.47464	2.35813e-17	2.38964e-16	TRUE
ENSG00000102172	4654.72	1.04763	0.206602	5.07077	3.96211e-07	1.60799e-06	TRUE
ENSG00000102178	1842.28	1.25268	0.215924	5.80151	6.57216e-09	3.29464e-08	TRUE
ENSG00000102230	1478.07	-3.64856	0.231285	-15.7751	4.61474e-56	2.39574e-54	TRUE
ENSG00000102243	399.319	4.97582	0.238515	20.8617	1.19436e-96	2.16309e-94	TRUE
ENSG00000102265	7656.08	3.61422	0.219212	16.4873	4.52362e-61	2.82552e-59	TRUE
ENSG00000102287	13656.9	1.49792	0.118737	12.6155	1.73471e-36	4.54751e-35	TRUE
ENSG00000102302	384.79	1.30081	0.221649	5.86881	4.38936e-09	2.24292e-08	TRUE
ENSG00000102359	4355.97	2.58879	0.151168	17.1253	9.60937e-66	7.05808e-64	TRUE
ENSG00000102362	1687.05	1.08796	0.107881	10.0848	6.44859e-24	9.72882e-23	TRUE
ENSG00000102383	3.84513	-2.93214	1.27784	-2.2946	0.0217561	0.0398924	TRUE
ENSG00000102384	381.465	-1.12695	0.21861	-5.15508	2.53526e-07	1.05537e-06	TRUE
ENSG00000102387	12.0959	2.26915	0.630337	3.5999	0.000318337	0.000846261	TRUE
ENSG00000102466	1122.35	-4.20618	0.361987	-11.6197	3.27292e-31	6.93449e-30	TRUE
ENSG00000102524	844.139	3.35633	0.220704	15.2074	3.15939e-52	1.4605e-50	TRUE
ENSG00000102539	19.1621	5.90612	0.77677	7.60344	2.88366e-14	2.34422e-13	TRUE
ENSG00000102554	40389.6	1.20906	0.208556	5.79732	6.73827e-09	3.37407e-08	TRUE
ENSG00000102575	520.828	2.45689	0.217111	11.3163	1.08965e-29	2.16012e-28	TRUE
ENSG00000102678	17.1388	2.31013	0.611749	3.77627	0.000159195	0.00044541	TRUE
ENSG00000102743	229.366	1.02541	0.19609	5.22931	1.70145e-07	7.23634e-07	TRUE
ENSG00000102780	26872.9	-1.68713	0.194611	-8.66923	4.35055e-18	4.65361e-17	TRUE
ENSG00000102781	1135.89	-3.16304	0.267544	-11.8225	2.98768e-32	6.64611e-31	TRUE
ENSG00000102837	5.46903	3.80869	1.01067	3.76848	0.000164246	0.000458187	TRUE
ENSG00000102878	708.459	-1.26027	0.253687	-4.96783	6.77062e-07	2.66941e-06	TRUE
ENSG00000102879	269.566	2.46631	0.303077	8.13756	4.03311e-16	3.7445e-15	TRUE
ENSG00000102886	692.517	1.53826	0.188112	8.17739	2.90066e-16	2.72563e-15	TRUE
ENSG00000102904	1922.23	-2.72185	0.172654	-15.7647	5.43897e-56	2.8126e-54	TRUE
ENSG00000102921	7430.77	1.27666	0.133117	9.5905	8.76563e-22	1.17815e-20	TRUE
ENSG00000102962	372.415	5.34088	0.372401	14.3418	1.19958e-46	4.66003e-45	TRUE
ENSG00000102967	812.986	1.05932	0.181888	5.82405	5.744e-09	2.89705e-08	TRUE
ENSG00000102970	87.117	1.47325	0.272229	5.41179	6.23971e-08	2.80246e-07	TRUE
ENSG00000102984	499.819	1.14119	0.211092	5.40611	6.44065e-08	2.8865e-07	TRUE
ENSG00000102996	2939.92	2.58832	0.273604	9.46009	3.07677e-21	3.99456e-20	TRUE
ENSG00000103018	4388.5	1.13222	0.168328	6.72629	1.74039e-11	1.12885e-10	TRUE
ENSG00000103021	12511.1	-3.2982	0.235799	-13.9873	1.86229e-44	6.70273e-43	TRUE
ENSG00000103023	6.38467	1.92446	0.787142	2.44487	0.0144903	0.0277245	TRUE
ENSG00000103035	4241.58	1.20279	0.149636	8.03809	9.12531e-16	8.26152e-15	TRUE
ENSG00000103042	1107.36	2.69716	0.188711	14.2925	2.43602e-46	9.32623e-45	TRUE
ENSG00000103044	2611.43	2.70774	0.191426	14.1451	2.00254e-45	7.44393e-44	TRUE
ENSG00000103047	1204.35	1.33351	0.163507	8.1557	3.47177e-16	3.24689e-15	TRUE
ENSG00000103064	3026.27	-1.30355	0.131825	-9.88848	4.67069e-23	6.74385e-22	TRUE
ENSG00000103066	674.7	1.39787	0.186203	7.50726	6.03789e-14	4.79249e-13	TRUE
ENSG00000103089	2015.41	1.44019	0.26831	5.36762	7.9781e-08	3.53322e-07	TRUE
ENSG00000103152	1780.74	1.21006	0.258164	4.68719	2.76979e-06	1.00908e-05	TRUE
ENSG00000103154	28.0736	3.41973	0.57318	5.96624	2.42785e-09	1.27207e-08	TRUE
ENSG00000103174	562.318	2.04611	0.304942	6.70983	1.94852e-11	1.25747e-10	TRUE
ENSG00000103184	257.71	-1.79297	0.217271	-8.25224	1.55455e-16	1.49402e-15	TRUE
ENSG00000103187	545.998	1.08242	0.206357	5.24538	1.55962e-07	6.65797e-07	TRUE
ENSG00000103196	201.95	2.00007	0.247561	8.0791	6.52485e-16	5.9699e-15	TRUE
ENSG00000103200	9.21587	5.06175	0.870533	5.81454	6.08004e-09	3.06031e-08	TRUE
ENSG00000103241	6.55583	6.03445	1.15274	5.2349	1.65078e-07	7.0305e-07	TRUE
ENSG00000103249	3522.24	1.15557	0.208642	5.53852	3.05033e-08	1.41849e-07	TRUE
ENSG00000103253	1417.93	-2.05005	0.311645	-6.57815	4.76346e-11	2.96412e-10	TRUE
ENSG00000103254	759.234	1.73603	0.326125	5.32321	1.01951e-07	4.45389e-07	TRUE
ENSG00000103257	2909.36	2.48239	0.227899	10.8925	1.25123e-27	2.263e-26	TRUE
ENSG00000103274	1129.9	1.10055	0.13022	8.45147	2.87669e-17	2.89957e-16	TRUE
ENSG00000103310	17.3924	5.56842	0.726487	7.66486	1.79028e-14	1.47319e-13	TRUE
ENSG00000103313	187.719	6.16089	0.457621	13.4629	2.58652e-41	8.17444e-40	TRUE
ENSG00000103319	3850.69	-1.33691	0.171933	-7.77575	7.50029e-15	6.35106e-14	TRUE
ENSG00000103335	7576	1.33082	0.234023	5.68669	1.29528e-08	6.28746e-08	TRUE
ENSG00000103351	4600.96	-2.42296	0.189684	-12.7737	2.29964e-37	6.26016e-36	TRUE
ENSG00000103355	3.2591	4.28703	1.34724	3.18208	0.00146224	0.0034561	TRUE
ENSG00000103363	9710.82	1.34876	0.268847	5.01681	5.25358e-07	2.09926e-06	TRUE
ENSG00000103415	1693.09	1.1359	0.17815	6.37607	1.81691e-10	1.07127e-09	TRUE
ENSG00000103449	4.01304	5.16072	1.28971	4.00147	6.29514e-05	0.000188242	TRUE
ENSG00000103472	59.5843	-2.63802	0.369208	-7.14508	8.99433e-13	6.48976e-12	TRUE
ENSG00000103490	1114.26	1.31188	0.200275	6.55038	5.73918e-11	3.54128e-10	TRUE
ENSG00000103494	5331.43	-3.30015	0.22239	-14.8395	8.1373e-50	3.50815e-48	TRUE
ENSG00000103496	1644.44	1.65075	0.19032	8.67358	4.18746e-18	4.484e-17	TRUE
ENSG00000103512	4859.02	1.29786	0.163724	7.92709	2.24342e-15	1.97516e-14	TRUE
ENSG00000103522	12.2516	5.29121	0.819591	6.45591	1.07569e-10	6.47026e-10	TRUE
ENSG00000103540	9258.65	-1.9548	0.203356	-9.61269	7.06795e-22	9.57432e-21	TRUE
ENSG00000103599	3159.95	-3.26672	0.163775	-19.9464	1.6117e-88	2.2749e-86	TRUE
ENSG00000103642	975.496	2.18722	0.192359	11.3705	5.86362e-30	1.17222e-28	TRUE
ENSG00000103647	292.007	-5.6659	0.312814	-18.1127	2.53053e-73	2.35607e-71	TRUE
ENSG00000103710	37.0724	1.62576	0.342422	4.74783	2.05613e-06	7.63027e-06	TRUE
ENSG00000103723	110.196	1.04819	0.347546	3.01597	0.00256156	0.00576481	TRUE
ENSG00000103740	677.625	-4.04983	0.164666	-24.5942	1.45768e-133	5.7816e-131	TRUE
ENSG00000103742	45.9532	4.49519	0.551107	8.15666	3.4442e-16	3.22187e-15	TRUE
ENSG00000103811	15990	1.28632	0.14954	8.60181	7.84694e-18	8.20979e-17	TRUE
ENSG00000103855	2860.96	1.42843	0.235704	6.06027	1.35895e-09	7.31839e-09	TRUE
ENSG00000103942	2722.87	-1.01011	0.13433	-7.51961	5.49389e-14	4.37208e-13	TRUE
ENSG00000103966	6704.46	1.59553	0.178589	8.93411	4.10464e-19	4.70663e-18	TRUE
ENSG00000103994	12636.7	-1.00736	0.186221	-5.4095	6.32e-08	2.83692e-07	TRUE
ENSG00000103995	1308.21	-1.31691	0.197078	-6.68214	2.35471e-11	1.50978e-10	TRUE
ENSG00000104043	420.515	-3.17124	0.208353	-15.2205	2.58422e-52	1.20021e-50	TRUE
ENSG00000104047	1685.66	-1.11439	0.200671	-5.55331	2.80303e-08	1.30919e-07	TRUE
ENSG00000104059	6.79193	2.18356	0.747571	2.92088	0.00349049	0.00763403	TRUE
ENSG00000104093	6244.46	-1.23688	0.143848	-8.59854	8.0739e-18	8.42946e-17	TRUE
ENSG00000104140	4983.9	2.09044	0.229441	9.111	8.16291e-20	9.74317e-19	TRUE
ENSG00000104142	3976.1	1.75198	0.257741	6.79745	1.06488e-11	7.01718e-11	TRUE
ENSG00000104177	1671.22	-2.96317	0.201768	-14.686	7.92156e-49	3.32479e-47	TRUE
ENSG00000104213	81.1402	3.15686	0.335701	9.40378	5.26356e-21	6.73881e-20	TRUE
ENSG00000104218	7459.44	-2.80828	0.183357	-15.3159	5.98579e-53	2.84669e-51	TRUE
ENSG00000104219	2816.61	-1.71884	0.236006	-7.28302	3.26438e-13	2.44247e-12	TRUE
ENSG00000104221	949.345	1.32435	0.171675	7.71428	1.21667e-14	1.01358e-13	TRUE
ENSG00000104228	1857.11	1.31914	0.183514	7.18822	6.56409e-13	4.79292e-12	TRUE
ENSG00000104237	7764.12	-4.55208	0.180047	-25.2827	4.95159e-141	2.18217e-138	TRUE
ENSG00000104267	56.9066	3.27317	0.313719	10.4334	1.74439e-25	2.84035e-24	TRUE
ENSG00000104312	1140.02	2.8324	0.195458	14.4911	1.37936e-47	5.56558e-46	TRUE
ENSG00000104321	1.98078	3.84489	1.49515	2.57158	0.0101237	0.0200648	TRUE
ENSG00000104327	14.2523	-1.47752	0.615412	-2.40087	0.0163561	0.0309126	TRUE
ENSG00000104341	3912.09	1.1613	0.178568	6.50338	7.85335e-11	4.78182e-10	TRUE
ENSG00000104361	4761.53	1.01358	0.1877	5.40003	6.66293e-08	2.97973e-07	TRUE
ENSG00000104368	8128.8	4.05955	0.2112	19.2214	2.45063e-82	2.9634e-80	TRUE
ENSG00000104371	18.2198	2.13096	0.571881	3.72623	0.000194366	0.000534949	TRUE
ENSG00000104415	26.5446	1.73449	0.444363	3.90333	9.48784e-05	0.000275952	TRUE
ENSG00000104427	2683.37	-2.52781	0.239743	-10.5438	5.42359e-26	9.01953e-25	TRUE
ENSG00000104450	5013.11	-1.25133	0.207902	-6.01886	1.75655e-09	9.34539e-09	TRUE
ENSG00000104490	1731.83	-2.6049	0.181635	-14.3414	1.20654e-46	4.6825e-45	TRUE
ENSG00000104522	1597.33	1.10564	0.18324	6.03382	1.60125e-09	8.55358e-09	TRUE
ENSG00000104635	1558.14	1.41758	0.153395	9.24138	2.4334e-20	2.98997e-19	TRUE
ENSG00000104671	877.366	1.07775	0.238576	4.51744	6.25911e-06	2.17329e-05	TRUE
ENSG00000104687	12720.3	1.49302	0.114724	13.014	1.01821e-38	2.94568e-37	TRUE
ENSG00000104689	3043.94	2.47341	0.129251	19.1365	1.25385e-81	1.47134e-79	TRUE
ENSG00000104691	307.03	1.0982	0.162035	6.77756	1.22224e-11	8.01815e-11	TRUE
ENSG00000104722	105.024	7.49597	0.902896	8.30214	1.0225e-16	9.93523e-16	TRUE
ENSG00000104723	6391.93	-1.66109	0.142716	-11.6391	2.60713e-31	5.53866e-30	TRUE
ENSG00000104738	3313.3	1.12304	0.184964	6.07167	1.26589e-09	6.83863e-09	TRUE
ENSG00000104755	13.8771	3.47294	0.678463	5.11883	3.0743e-07	1.26608e-06	TRUE
ENSG00000104760	4.916	4.35257	1.03112	4.22121	2.42999e-05	7.75263e-05	TRUE
ENSG00000104763	12016.6	1.21511	0.169803	7.156	8.30622e-13	6.01844e-12	TRUE
ENSG00000104774	1497.52	1.26214	0.153682	8.21268	2.16309e-16	2.05054e-15	TRUE
ENSG00000104783	523.165	2.06125	0.207958	9.91186	3.69691e-23	5.36323e-22	TRUE
ENSG00000104804	8.75675	5.97665	1.26384	4.72896	2.25669e-06	8.33011e-06	TRUE
ENSG00000104805	11808.9	2.47392	0.24945	9.91748	3.49484e-23	5.07565e-22	TRUE
ENSG00000104808	1793.77	9.18266	0.425402	21.5858	2.44005e-103	5.20321e-101	TRUE
ENSG00000104818	179.13	10.2492	0.917162	11.1749	5.41133e-29	1.03937e-27	TRUE
ENSG00000104825	992.571	1.98655	0.188303	10.5497	5.0937e-26	8.48159e-25	TRUE
ENSG00000104833	5.68043	3.8871	0.994278	3.90947	9.25006e-05	0.000269511	TRUE
ENSG00000104856	1847.27	3.02229	0.259533	11.6451	2.4306e-31	5.17472e-30	TRUE
ENSG00000104863	324.816	1.16969	0.27324	4.28083	1.86198e-05	6.04746e-05	TRUE
ENSG00000104879	17.5033	-2.20855	0.502346	-4.39647	1.10024e-05	3.68664e-05	TRUE
ENSG00000104883	303.548	-1.02017	0.328239	-3.10801	0.00188349	0.00435423	TRUE
ENSG00000104886	1410.73	1.00416	0.208068	4.8261	1.39231e-06	5.28301e-06	TRUE
ENSG00000104888	4.80495	2.75321	0.834928	3.29754	0.000975364	0.00237979	TRUE
ENSG00000104889	1418.99	2.09085	0.330906	6.31856	2.64015e-10	1.52781e-09	TRUE
ENSG00000104894	56.3882	5.43812	0.580284	9.37147	7.15272e-21	9.06674e-20	TRUE
ENSG00000104901	27.206	3.41517	0.533602	6.40022	1.5515e-10	9.208e-10	TRUE
ENSG00000104915	2312.09	1.26615	0.214131	5.91297	3.35999e-09	1.73412e-08	TRUE
ENSG00000104918	1.09677	5.0653	2.05829	2.46093	0.0138578	0.0266559	TRUE
ENSG00000104936	1308.25	-1.05133	0.227319	-4.62493	3.74717e-06	1.3421e-05	TRUE
ENSG00000104938	1.30397	5.2136	2.16178	2.41172	0.0158775	0.0300927	TRUE
ENSG00000104941	23.1256	2.2399	0.592555	3.78008	0.000156779	0.000439178	TRUE
ENSG00000104951	1142.6	7.87129	0.25592	30.7568	9.90964e-208	1.78657e-204	TRUE
ENSG00000104953	32.8862	1.14842	0.385481	2.97919	0.00289015	0.00642774	TRUE
ENSG00000104964	32001.7	1.03788	0.225242	4.60782	4.06911e-06	1.45203e-05	TRUE
ENSG00000104967	18.6784	2.685	0.569281	4.71648	2.39963e-06	8.82552e-06	TRUE
ENSG00000104970	6.72299	7.9829	1.39508	5.72218	1.05166e-08	5.16324e-08	TRUE
ENSG00000104974	2.94199	6.25605	1.5351	4.07533	4.595e-05	0.000140648	TRUE
ENSG00000104976	491.7	1.86557	0.26673	6.99421	2.6675e-12	1.84903e-11	TRUE
ENSG00000104980	1653.3	1.21283	0.149495	8.11289	4.94292e-16	4.56038e-15	TRUE
ENSG00000104983	616.198	-1.59162	0.187751	-8.47726	2.30552e-17	2.33692e-16	TRUE
ENSG00000105058	3904.92	1.48477	0.145321	10.2172	1.66109e-24	2.56658e-23	TRUE
ENSG00000105072	640.085	-1.7814	0.151738	-11.74	7.94782e-32	1.72921e-30	TRUE
ENSG00000105131	413.957	2.62361	0.295356	8.88288	6.51528e-19	7.36646e-18	TRUE
ENSG00000105143	7.54687	7.06424	1.3401	5.27143	1.35368e-07	5.83283e-07	TRUE
ENSG00000105173	187.904	2.78145	0.199178	13.9646	2.56278e-44	9.1657e-43	TRUE
ENSG00000105197	3385.79	2.00115	0.244731	8.17694	2.91153e-16	2.73519e-15	TRUE
ENSG00000105198	21.6648	9.66239	1.30007	7.43221	1.06797e-13	8.32197e-13	TRUE
ENSG00000105219	37.4652	-1.02924	0.332158	-3.09866	0.00194396	0.00448093	TRUE
ENSG00000105223	5781.53	1.01952	0.223881	4.55384	5.26747e-06	1.8497e-05	TRUE
ENSG00000105227	475.727	2.72438	0.301352	9.04051	1.55945e-19	1.83158e-18	TRUE
ENSG00000105245	1060.35	-1.88759	0.197367	-9.56386	1.1344e-21	1.51393e-20	TRUE
ENSG00000105246	333.785	8.448	0.434924	19.4241	4.82876e-84	6.11894e-82	TRUE
ENSG00000105248	1062.39	1.92431	0.164479	11.6994	1.28299e-31	2.7611e-30	TRUE
ENSG00000105251	12.7527	4.85344	0.82782	5.86292	4.54807e-09	2.31924e-08	TRUE
ENSG00000105255	5.06936	2.04898	0.888744	2.30548	0.0211397	0.0388808	TRUE
ENSG00000105258	2037.64	-1.36877	0.167328	-8.1802	2.83372e-16	2.66526e-15	TRUE
ENSG00000105278	23.1567	1.22558	0.433401	2.82782	0.00468668	0.0099811	TRUE
ENSG00000105281	9907.78	1.76161	0.229694	7.66937	1.72845e-14	1.42498e-13	TRUE
ENSG00000105327	2705.04	3.82006	0.344451	11.0903	1.39797e-28	2.64288e-27	TRUE
ENSG00000105329	421.715	1.2926	0.284319	4.54629	5.46003e-06	1.91275e-05	TRUE
ENSG00000105339	2931.06	1.38495	0.155499	8.90644	5.26953e-19	5.99212e-18	TRUE
ENSG00000105341	998.076	1.18495	0.19992	5.92713	3.08278e-09	1.59812e-08	TRUE
ENSG00000105364	1550.61	1.18875	0.220053	5.40211	6.58626e-08	2.94809e-07	TRUE
ENSG00000105369	45.4562	4.84578	0.969528	4.99809	5.79022e-07	2.30233e-06	TRUE
ENSG00000105371	541.225	4.61829	0.365622	12.6313	1.41849e-36	3.73088e-35	TRUE
ENSG00000105372	33044.5	1.09522	0.215166	5.0901	3.57878e-07	1.46019e-06	TRUE
ENSG00000105376	1708.53	2.10314	0.378346	5.55879	2.71651e-08	1.27043e-07	TRUE
ENSG00000105388	40474.3	3.46926	0.248877	13.9397	3.63641e-44	1.29008e-42	TRUE
ENSG00000105392	87.1551	10.5399	1.25428	8.40316	4.3461e-17	4.33223e-16	TRUE
ENSG00000105393	546.897	1.0426	0.160286	6.50463	7.78831e-11	4.74367e-10	TRUE
ENSG00000105398	1.86095	5.87658	1.73763	3.38196	0.000719718	0.00180125	TRUE
ENSG00000105401	6711.96	1.35327	0.185168	7.30834	2.70454e-13	2.03781e-12	TRUE
ENSG00000105402	2845.68	1.44026	0.160274	8.9862	2.55937e-19	2.96473e-18	TRUE
ENSG00000105409	56.6403	3.71668	0.450295	8.25388	1.53332e-16	1.47504e-15	TRUE
ENSG00000105419	101.305	2.20592	0.348813	6.32407	2.5477e-10	1.47582e-09	TRUE
ENSG00000105438	3926.02	1.37653	0.272956	5.04303	4.58219e-07	1.84586e-06	TRUE
ENSG00000105464	20.3621	3.25947	0.57402	5.67833	1.3602e-08	6.58564e-08	TRUE
ENSG00000105467	3.43524	2.98885	1.01997	2.93033	0.00338597	0.0074251	TRUE
ENSG00000105479	8791.67	-2.86544	0.174218	-16.4474	8.74933e-61	5.38023e-59	TRUE
ENSG00000105499	380.221	4.16048	0.288992	14.3966	5.43898e-47	2.14014e-45	TRUE
ENSG00000105507	8.17412	7.01386	1.36306	5.14567	2.66561e-07	1.1058e-06	TRUE
ENSG00000105519	17087.5	-2.95949	0.205512	-14.4005	5.13344e-47	2.02797e-45	TRUE
ENSG00000105523	4281.79	1.62794	0.251672	6.46851	9.89753e-11	5.97058e-10	TRUE
ENSG00000105538	415.271	2.87612	0.263243	10.9257	8.68415e-28	1.58436e-26	TRUE
ENSG00000105559	3713.06	4.61933	0.260298	17.7463	1.8408e-70	1.56677e-68	TRUE
ENSG00000105605	9.55213	8.20546	1.37832	5.95324	2.6289e-09	1.37233e-08	TRUE
ENSG00000105607	1132.75	1.34591	0.265002	5.07886	3.797e-07	1.54351e-06	TRUE
ENSG00000105610	7.15702	3.82209	0.927651	4.12018	3.78581e-05	0.000117301	TRUE
ENSG00000105612	1767.75	1.16821	0.170946	6.83379	8.27009e-12	5.49718e-11	TRUE
ENSG00000105613	1077.49	6.85696	0.541686	12.6586	1.00333e-36	2.65476e-35	TRUE
ENSG00000105639	428.484	1.48314	0.243651	6.08714	1.14949e-09	6.2344e-09	TRUE
ENSG00000105641	146.407	7.60547	0.764	9.9548	2.40301e-23	3.52741e-22	TRUE
ENSG00000105642	51.5386	3.34262	0.56364	5.93042	3.02168e-09	1.5687e-08	TRUE
ENSG00000105643	3802.9	2.38193	0.196002	12.1526	5.55915e-34	1.32747e-32	TRUE
ENSG00000105649	130.775	1.72426	0.244879	7.04128	1.90478e-12	1.33834e-11	TRUE
ENSG00000105650	1320.73	3.44595	0.286163	12.0419	2.13951e-33	4.97708e-32	TRUE
ENSG00000105662	736.04	-1.14736	0.247677	-4.63249	3.61291e-06	1.2967e-05	TRUE
ENSG00000105664	10.715	1.53879	0.526015	2.92537	0.00344045	0.00753291	TRUE
ENSG00000105668	22.8944	3.02931	0.504678	6.00247	1.94344e-09	1.02914e-08	TRUE
ENSG00000105677	1983.75	1.65819	0.18118	9.15218	5.57957e-20	6.72651e-19	TRUE
ENSG00000105679	3.86707	3.6382	1.28123	2.83963	0.00451662	0.0096495	TRUE
ENSG00000105694	18.2802	8.2423	1.30005	6.33999	2.29786e-10	1.33911e-09	TRUE
ENSG00000105695	121.611	11.0313	1.47391	7.48437	7.18924e-14	5.67683e-13	TRUE
ENSG00000105696	44.9334	-2.43992	0.446431	-5.46538	4.61918e-08	2.10369e-07	TRUE
ENSG00000105697	243.191	5.65093	0.725142	7.79286	6.55094e-15	5.56858e-14	TRUE
ENSG00000105698	2517.72	1.05252	0.204428	5.14861	2.62428e-07	1.09003e-06	TRUE
ENSG00000105699	6201.28	2.14421	0.211475	10.1393	3.69739e-24	5.62307e-23	TRUE
ENSG00000105707	7.33434	2.88913	0.692198	4.17385	2.99489e-05	9.41702e-05	TRUE
ENSG00000105711	51.8905	1.31758	0.316796	4.15909	3.19519e-05	0.000100135	TRUE
ENSG00000105717	229.143	-1.06766	0.270505	-3.94692	7.9164e-05	0.000233096	TRUE
ENSG00000105737	101.332	3.44142	0.487969	7.05253	1.75689e-12	1.2375e-11	TRUE
ENSG00000105755	2084.77	2.05686	0.182492	11.2709	1.8263e-29	3.57889e-28	TRUE
ENSG00000105767	1185.99	1.57734	0.21437	7.35804	1.86634e-13	1.42492e-12	TRUE
ENSG00000105784	96.7456	-3.6132	0.343823	-10.5089	7.86096e-26	1.29858e-24	TRUE
ENSG00000105792	6158.09	-2.99822	0.191553	-15.6522	3.21076e-55	1.63477e-53	TRUE
ENSG00000105808	33.2616	-2.44009	0.492566	-4.95383	7.27672e-07	2.85957e-06	TRUE
ENSG00000105825	858.675	3.0153	0.21528	14.0064	1.424e-44	5.158e-43	TRUE
ENSG00000105835	24759.3	2.45024	0.233911	10.4751	1.12425e-25	1.84261e-24	TRUE
ENSG00000105849	1301.72	1.08376	0.236908	4.57461	4.77102e-06	1.68492e-05	TRUE
ENSG00000105851	4.08913	4.72867	1.14513	4.12938	3.6375e-05	0.000113072	TRUE
ENSG00000105854	9636.06	1.25047	0.170434	7.33695	2.18524e-13	1.65818e-12	TRUE
ENSG00000105866	633.938	-1.43359	0.208233	-6.88455	5.79724e-12	3.8959e-11	TRUE
ENSG00000105877	27643.5	-3.68127	0.160734	-22.9028	4.35554e-116	1.25184e-113	TRUE
ENSG00000105894	2653.64	1.46749	0.175365	8.36823	5.84914e-17	5.76383e-16	TRUE
ENSG00000105929	1096.09	1.12426	0.352646	3.18806	0.00143231	0.00339143	TRUE
ENSG00000105939	16452.7	2.54419	0.191444	13.2894	2.66549e-40	8.07033e-39	TRUE
ENSG00000105948	5180.53	-1.42738	0.239647	-5.95618	2.58205e-09	1.34912e-08	TRUE
ENSG00000105963	1321.72	1.75812	0.390152	4.50624	6.59857e-06	2.28356e-05	TRUE
ENSG00000105968	3954.97	-1.01128	0.199528	-5.06839	4.01196e-07	1.62723e-06	TRUE
ENSG00000105976	25510	1.79769	0.171711	10.4693	1.19512e-25	1.95795e-24	TRUE
ENSG00000105982	507.902	-2.601	0.1631	-15.9473	2.97457e-57	1.59649e-55	TRUE
ENSG00000105988	6.32626	3.44717	0.800435	4.30662	1.65769e-05	5.42527e-05	TRUE
ENSG00000105991	28.7539	1.63126	0.333534	4.89085	1.00402e-06	3.87379e-06	TRUE
ENSG00000106012	5719.73	-2.31846	0.143694	-16.1347	1.45602e-58	8.27363e-57	TRUE
ENSG00000106034	17.3044	3.18083	0.556401	5.7168	1.08548e-08	5.31851e-08	TRUE
ENSG00000106066	135.315	-3.65678	0.269216	-13.5831	5.04761e-42	1.63298e-40	TRUE
ENSG00000106069	1057.44	-3.44977	0.196102	-17.5917	2.85326e-69	2.3479e-67	TRUE
ENSG00000106077	3383.89	1.08396	0.210578	5.14756	2.63904e-07	1.09558e-06	TRUE
ENSG00000106078	3115.04	-1.60716	0.191989	-8.37111	5.70795e-17	5.62891e-16	TRUE
ENSG00000106105	4102.6	1.35423	0.206642	6.55353	5.61918e-11	3.47101e-10	TRUE
ENSG00000106125	448.447	-2.80852	0.175048	-16.0443	6.2617e-58	3.4784e-56	TRUE
ENSG00000106178	12.5154	1.33726	0.490666	2.72539	0.00642254	0.0132779	TRUE
ENSG00000106236	159.577	5.19506	0.666145	7.7987	6.25505e-15	5.32391e-14	TRUE
ENSG00000106258	2105.51	3.14912	0.195383	16.1177	1.91564e-58	1.08388e-56	TRUE
ENSG00000106261	18980.4	-1.36323	0.190668	-7.14979	8.69096e-13	6.28115e-12	TRUE
ENSG00000106266	891.071	1.53325	0.256393	5.98009	2.2302e-09	1.17394e-08	TRUE
ENSG00000106299	8729.51	1.24134	0.229514	5.40855	6.35355e-08	2.85037e-07	TRUE
ENSG00000106302	81.2094	1.91554	0.242826	7.88852	3.05785e-15	2.66499e-14	TRUE
ENSG00000106304	5.17034	2.40222	0.829064	2.89751	0.00376139	0.0081738	TRUE
ENSG00000106327	70.102	1.82735	0.330437	5.53011	3.20037e-08	1.48585e-07	TRUE
ENSG00000106328	36.0303	1.17174	0.387386	3.02474	0.00248846	0.00561401	TRUE
ENSG00000106336	72.6854	1.05503	0.383864	2.74843	0.00598809	0.0124662	TRUE
ENSG00000106351	1861.18	1.65038	0.219953	7.50331	6.2225e-14	4.93507e-13	TRUE
ENSG00000106367	2821.5	1.37938	0.185639	7.43047	1.08213e-13	8.42735e-13	TRUE
ENSG00000106384	15.0944	6.84593	0.994978	6.88048	5.96506e-12	4.00325e-11	TRUE
ENSG00000106459	1482.82	-1.2085	0.146961	-8.22328	1.98004e-16	1.88558e-15	TRUE
ENSG00000106477	2217.42	-1.91403	0.195197	-9.8056	1.06509e-22	1.50982e-21	TRUE
ENSG00000106483	1.84975	3.70741	1.55637	2.38209	0.0172148	0.0323827	TRUE
ENSG00000106511	3.91843	-4.11668	1.42676	-2.88533	0.00391	0.00846566	TRUE
ENSG00000106526	1550.14	-1.21079	0.15446	-7.83883	4.54758e-15	3.90751e-14	TRUE
ENSG00000106538	207.317	1.06864	0.296674	3.60208	0.000315682	0.000839879	TRUE
ENSG00000106541	84329.4	1.27447	0.115475	11.0368	2.54056e-28	4.74417e-27	TRUE
ENSG00000106546	37680.5	1.10928	0.172817	6.41881	1.37345e-10	8.18804e-10	TRUE
ENSG00000106560	317.505	3.07832	0.212043	14.5175	9.3932e-48	3.82508e-46	TRUE
ENSG00000106591	2088.6	1.43491	0.135595	10.5823	3.59907e-26	6.04761e-25	TRUE
ENSG00000106615	3499.8	1.24926	0.201305	6.20581	5.44166e-10	3.05539e-09	TRUE
ENSG00000106624	16.3468	1.85644	0.460853	4.02827	5.61888e-05	0.000169515	TRUE
ENSG00000106635	1163.74	1.0888	0.203654	5.34633	8.9754e-08	3.95107e-07	TRUE
ENSG00000106636	2327.27	1.19193	0.22096	5.39435	6.87727e-08	3.06935e-07	TRUE
ENSG00000106665	607.054	1.39526	0.203462	6.85757	7.00423e-12	4.6777e-11	TRUE
ENSG00000106683	1238.58	1.32592	0.259473	5.11005	3.22065e-07	1.32278e-06	TRUE
ENSG00000106686	6831.88	-2.24061	0.157208	-14.2525	4.32472e-46	1.64618e-44	TRUE
ENSG00000106688	804.053	1.27853	0.198391	6.44448	1.15994e-10	6.96542e-10	TRUE
ENSG00000106701	2327.75	-3.67468	0.241524	-15.2146	2.83105e-52	1.31178e-50	TRUE
ENSG00000106714	906.8	-1.88651	0.165412	-11.405	3.94923e-30	7.95118e-29	TRUE
ENSG00000106772	2376.26	-3.46901	0.225696	-15.3703	2.58987e-53	1.24491e-51	TRUE
ENSG00000106785	5007.64	1.80867	0.230222	7.85619	3.96003e-15	3.42119e-14	TRUE
ENSG00000106804	565.086	-1.36673	0.225352	-6.06488	1.32056e-09	7.11648e-09	TRUE
ENSG00000106809	2.51956	6.63481	1.62475	4.08357	4.43483e-05	0.000136092	TRUE
ENSG00000106819	2.87411	4.35438	1.32586	3.28418	0.00102279	0.00248544	TRUE
ENSG00000106852	65.9145	-1.03363	0.26062	-3.96605	7.30738e-05	0.000216535	TRUE
ENSG00000106948	5482.56	-2.35287	0.162857	-14.4475	2.59868e-47	1.04007e-45	TRUE
ENSG00000106952	3.01843	4.75882	1.37161	3.46952	0.00052139	0.00133755	TRUE
ENSG00000106991	52.3685	2.11402	0.331036	6.38607	1.702e-10	1.00575e-09	TRUE
ENSG00000107020	1091.3	1.59738	0.155957	10.2424	1.27975e-24	1.99446e-23	TRUE
ENSG00000107099	1089.08	-1.89335	0.170718	-11.0905	1.39499e-28	2.63851e-27	TRUE
ENSG00000107140	952.569	1.42006	0.263515	5.38892	7.08842e-08	3.15861e-07	TRUE
ENSG00000107186	6688.28	-2.95831	0.140087	-21.1176	5.47641e-99	1.05956e-96	TRUE
ENSG00000107201	17538.5	4.66252	0.176283	26.4491	3.73377e-154	2.27835e-151	TRUE
ENSG00000107249	6243.3	-1.59398	0.167593	-9.51103	1.88785e-21	2.48351e-20	TRUE
ENSG00000107281	2202.22	1.04115	0.288265	3.61179	0.000304088	0.000811428	TRUE
ENSG00000107317	7.67111	4.02769	0.876661	4.59435	4.34097e-06	1.54169e-05	TRUE
ENSG00000107331	1844.24	-1.52313	0.200695	-7.58925	3.21763e-14	2.60717e-13	TRUE
ENSG00000107338	665.133	1.28958	0.263373	4.89641	9.76028e-07	3.77165e-06	TRUE
ENSG00000107447	1.963	4.95746	1.69193	2.93007	0.00338884	0.00742976	TRUE
ENSG00000107485	18.3232	4.24276	0.533894	7.94683	1.91344e-15	1.69442e-14	TRUE
ENSG00000107518	22.7092	2.42263	0.430055	5.63331	1.76787e-08	8.44198e-08	TRUE
ENSG00000107593	85.975	-3.83504	0.370352	-10.3551	3.96729e-25	6.33218e-24	TRUE
ENSG00000107611	1151.88	-3.83299	0.175917	-21.7886	2.97722e-105	6.70939e-103	TRUE
ENSG00000107614	1135.69	-3.35662	0.206394	-16.2631	1.80288e-59	1.05158e-57	TRUE
ENSG00000107736	842.332	1.13273	0.254212	4.45584	8.35671e-06	2.85047e-05	TRUE
ENSG00000107738	6500.33	2.31252	0.196748	11.7537	6.75898e-32	1.47703e-30	TRUE
ENSG00000107798	3348.63	1.34511	0.188935	7.11941	1.08388e-12	7.76693e-12	TRUE
ENSG00000107807	9.18853	1.47331	0.573889	2.56724	0.0102512	0.0202952	TRUE
ENSG00000107816	4640.6	1.25739	0.226372	5.55452	2.78373e-08	1.30048e-07	TRUE
ENSG00000107819	3974.59	-1.94796	0.118418	-16.4499	8.40117e-61	5.17416e-59	TRUE
ENSG00000107821	716.135	3.04483	0.249479	12.2048	2.93157e-34	7.0641e-33	TRUE
ENSG00000107831	18.2592	2.48871	0.68753	3.61979	0.000294847	0.000788412	TRUE
ENSG00000107833	603.077	1.16127	0.224079	5.18242	2.19029e-07	9.19491e-07	TRUE
ENSG00000107859	3.93471	4.69193	1.50204	3.12371	0.00178588	0.00414765	TRUE
ENSG00000107872	824.947	1.29516	0.27127	4.77443	1.80215e-06	6.73755e-06	TRUE
ENSG00000107890	4536.45	-1.8079	0.198612	-9.10269	8.81195e-20	1.04832e-18	TRUE
ENSG00000107968	3304.36	1.54026	0.156683	9.83042	8.32742e-23	1.18639e-21	TRUE
ENSG00000107984	441.738	3.78651	0.182025	20.8021	4.14238e-96	7.40086e-94	TRUE
ENSG00000108106	1639.19	1.28583	0.301613	4.26318	2.01537e-05	6.51154e-05	TRUE
ENSG00000108179	3502.17	1.20004	0.158444	7.57391	3.62158e-14	2.92373e-13	TRUE
ENSG00000108187	585.682	-1.41607	0.159589	-8.87321	7.1066e-19	8.00764e-18	TRUE
ENSG00000108242	751.156	1.511	0.158272	9.54686	1.33693e-21	1.77525e-20	TRUE
ENSG00000108244	20851.6	4.3132	0.207078	20.8288	2.37172e-96	4.27588e-94	TRUE
ENSG00000108342	2935.69	6.1183	0.196001	31.2157	6.52788e-214	1.36271e-210	TRUE
ENSG00000108344	5185.75	1.01777	0.198921	5.11645	3.11343e-07	1.28126e-06	TRUE
ENSG00000108352	6122.13	1.05752	0.185517	5.70043	1.19505e-08	5.82517e-08	TRUE
ENSG00000108370	16.3428	2.20853	0.656631	3.36343	0.000769813	0.00191574	TRUE
ENSG00000108379	131.92	1.12864	0.191954	5.87976	4.10851e-09	2.10401e-08	TRUE
ENSG00000108387	59.2944	5.61172	0.508341	11.0393	2.46995e-28	4.62358e-27	TRUE
ENSG00000108405	13.1976	3.57294	0.672232	5.31503	1.06639e-07	4.6464e-07	TRUE
ENSG00000108406	5005.61	-1.29578	0.16621	-7.79605	6.38751e-15	5.43432e-14	TRUE
ENSG00000108417	48.5862	8.23459	0.970572	8.48426	2.17091e-17	2.20273e-16	TRUE
ENSG00000108448	1158.41	1.21052	0.182596	6.62951	3.36803e-11	2.12886e-10	TRUE
ENSG00000108452	0.994792	5.09768	2.28607	2.22989	0.0257545	0.0463014	TRUE
ENSG00000108469	4414.9	1.56427	0.234296	6.67649	2.44738e-11	1.56591e-10	TRUE
ENSG00000108479	1068.89	3.8184	0.36542	10.4494	1.47529e-25	2.40999e-24	TRUE
ENSG00000108515	263.207	2.49272	0.345223	7.2206	5.17572e-13	3.80721e-12	TRUE
ENSG00000108518	7808.74	1.03434	0.217386	4.75809	1.9543e-06	7.27348e-06	TRUE
ENSG00000108528	2209.12	1.11242	0.158708	7.00924	2.39617e-12	1.66765e-11	TRUE
ENSG00000108551	572.757	4.36584	0.359509	12.1439	6.18066e-34	1.47322e-32	TRUE
ENSG00000108561	5440.71	1.1937	0.164409	7.26057	3.85466e-13	2.86574e-12	TRUE
ENSG00000108622	465.689	3.86911	0.227141	17.034	4.59665e-65	3.29092e-63	TRUE
ENSG00000108639	5473.17	1.67768	0.211206	7.94332	1.96835e-15	1.73993e-14	TRUE
ENSG00000108641	2234.51	-2.31442	0.212533	-10.8897	1.29084e-27	2.3325e-26	TRUE
ENSG00000108671	4353.05	1.06953	0.24636	4.34134	1.41613e-05	4.68341e-05	TRUE
ENSG00000108679	52525.1	3.39243	0.187885	18.0558	7.09896e-73	6.51773e-71	TRUE
ENSG00000108684	17.5987	-2.35297	0.52713	-4.46373	8.05438e-06	2.75287e-05	TRUE
ENSG00000108691	14.9984	4.0921	0.650399	6.29167	3.14071e-10	1.80275e-09	TRUE
ENSG00000108759	47.8341	4.54332	0.621952	7.30493	2.77404e-13	2.08898e-12	TRUE
ENSG00000108771	5368.5	2.94966	0.242668	12.1551	5.38976e-34	1.28857e-32	TRUE
ENSG00000108784	938.078	1.42967	0.244873	5.83843	5.26941e-09	2.66991e-08	TRUE
ENSG00000108786	182.467	1.38404	0.277866	4.98095	6.32726e-07	2.50083e-06	TRUE
ENSG00000108797	288.883	-1.92564	0.218052	-8.83107	1.03679e-18	1.15252e-17	TRUE
ENSG00000108798	3.79438	4.64352	1.38296	3.35768	0.000786008	0.00195298	TRUE
ENSG00000108813	77.2376	-3.01488	0.297754	-10.1254	4.26331e-24	6.46638e-23	TRUE
ENSG00000108819	2101.19	1.47482	0.275922	5.34507	9.03809e-08	3.9769e-07	TRUE
ENSG00000108821	1553.76	1.83311	0.282113	6.49781	8.14977e-11	4.95545e-10	TRUE
ENSG00000108826	2277.75	1.36326	0.141085	9.66269	4.34321e-22	5.95454e-21	TRUE
ENSG00000108839	53.4301	4.01508	0.464805	8.6382	5.71052e-18	6.06254e-17	TRUE
ENSG00000108846	3433.32	1.30971	0.157498	8.31574	9.11841e-17	8.89045e-16	TRUE
ENSG00000108852	128.098	-1.25215	0.263789	-4.74678	2.06681e-06	7.66776e-06	TRUE
ENSG00000108861	6850.07	1.62738	0.128395	12.6748	8.15484e-37	2.16932e-35	TRUE
ENSG00000108878	2.89409	-4.09801	1.50738	-2.71863	0.00655532	0.0135221	TRUE
ENSG00000108932	187.524	2.13438	0.238595	8.94565	3.69776e-19	4.24744e-18	TRUE
ENSG00000108947	433.936	-1.92365	0.156824	-12.2663	1.3745e-34	3.34869e-33	TRUE
ENSG00000108950	334.623	2.05897	0.266816	7.71684	1.19248e-14	9.93641e-14	TRUE
ENSG00000108960	590.898	2.291	0.197958	11.5731	5.63845e-31	1.18077e-29	TRUE
ENSG00000108961	232.438	1.77086	0.308996	5.731	9.98381e-09	4.91056e-08	TRUE
ENSG00000108984	362.075	-2.30399	0.243716	-9.45358	3.27446e-21	4.24566e-20	TRUE
ENSG00000109061	1.78302	5.51895	1.78358	3.0943	0.00197275	0.00454358	TRUE
ENSG00000109065	1895.19	1.07568	0.194604	5.52752	3.24787e-08	1.50667e-07	TRUE
ENSG00000109066	1095.75	1.59003	0.20653	7.69881	1.37344e-14	1.14155e-13	TRUE
ENSG00000109079	3959.17	1.14491	0.12275	9.32723	1.08669e-20	1.36267e-19	TRUE
ENSG00000109084	1354.54	1.26462	0.204177	6.19376	5.87454e-10	3.28432e-09	TRUE
ENSG00000109089	768.73	2.67167	0.214556	12.4521	1.3622e-35	3.45013e-34	TRUE
ENSG00000109103	1998.26	1.27793	0.254124	5.02877	4.93639e-07	1.9797e-06	TRUE
ENSG00000109107	1939.17	1.39375	0.261724	5.32526	1.00806e-07	4.40777e-07	TRUE
ENSG00000109113	3684.87	1.59788	0.204117	7.82825	4.94723e-15	4.2408e-14	TRUE
ENSG00000109163	3.56175	5.60642	1.52033	3.68764	0.000226347	0.000617146	TRUE
ENSG00000109182	329.96	-2.43412	0.209748	-11.605	3.88731e-31	8.20119e-30	TRUE
ENSG00000109193	371.486	-1.60965	0.259841	-6.19474	5.8383e-10	3.26607e-09	TRUE
ENSG00000109255	155.287	1.18282	0.244216	4.84333	1.27683e-06	4.86298e-06	TRUE
ENSG00000109265	110.802	-3.02773	0.317792	-9.52738	1.61296e-21	2.1332e-20	TRUE
ENSG00000109320	6607.59	1.02265	0.104377	9.79766	1.15225e-22	1.63046e-21	TRUE
ENSG00000109321	416.057	2.23893	0.183796	12.1816	3.89453e-34	9.34476e-33	TRUE
ENSG00000109339	7470.35	-1.87951	0.141068	-13.3234	1.69216e-40	5.16675e-39	TRUE
ENSG00000109424	3.34073	2.82381	1.02611	2.75197	0.00592387	0.0123422	TRUE
ENSG00000109501	2255.59	-1.62198	0.212093	-7.64749	2.04945e-14	1.6788e-13	TRUE
ENSG00000109511	45.4172	6.69807	0.615627	10.8801	1.43444e-27	2.58727e-26	TRUE
ENSG00000109519	1926.64	1.30575	0.173969	7.50567	6.11167e-14	4.85008e-13	TRUE
ENSG00000109536	1556.72	1.23319	0.133344	9.2482	2.28309e-20	2.81137e-19	TRUE
ENSG00000109576	356.777	-3.21581	0.237297	-13.5518	7.72764e-42	2.4838e-40	TRUE
ENSG00000109654	39371	-1.55881	0.184456	-8.45088	2.89109e-17	2.91335e-16	TRUE
ENSG00000109680	1557.6	-1.98203	0.180929	-10.9548	6.30455e-28	1.15982e-26	TRUE
ENSG00000109684	126.862	-2.27721	0.275898	-8.25384	1.53388e-16	1.47523e-15	TRUE
ENSG00000109685	4898.96	-1.06801	0.160309	-6.6622	2.69764e-11	1.72048e-10	TRUE
ENSG00000109705	4.10506	3.30508	1.09942	3.0062	0.00264535	0.00593453	TRUE
ENSG00000109738	210.912	-1.47567	0.232465	-6.34791	2.18261e-10	1.27514e-09	TRUE
ENSG00000109771	1253.29	-1.6962	0.239509	-7.082	1.42092e-12	1.00819e-11	TRUE
ENSG00000109794	1856.25	-2.47061	0.160069	-15.4346	9.57476e-54	4.6654e-52	TRUE
ENSG00000109814	5964.46	-1.06624	0.247902	-4.30106	1.69981e-05	5.55258e-05	TRUE
ENSG00000109846	150.214	2.02818	0.254864	7.95789	1.75004e-15	1.55388e-14	TRUE
ENSG00000109854	1928.47	1.71251	0.158243	10.8221	2.70558e-27	4.8057e-26	TRUE
ENSG00000109861	33702.8	2.35161	0.143866	16.3458	4.6587e-60	2.787e-58	TRUE
ENSG00000109881	736.187	-2.04937	0.345746	-5.92739	3.07784e-09	1.59577e-08	TRUE
ENSG00000109917	2003.8	1.13735	0.138476	8.21337	2.15066e-16	2.04071e-15	TRUE
ENSG00000109927	165.389	-1.42268	0.183515	-7.75237	9.01947e-15	7.58726e-14	TRUE
ENSG00000109943	2.8051	2.59477	1.14394	2.26827	0.0233128	0.0423823	TRUE
ENSG00000109944	1348.74	-2.50148	0.213892	-11.695	1.35115e-31	2.90308e-30	TRUE
ENSG00000110046	2805.02	1.40117	0.248485	5.63887	1.71173e-08	8.18866e-08	TRUE
ENSG00000110047	3131.67	2.4407	0.242644	10.0588	8.40518e-24	1.26087e-22	TRUE
ENSG00000110060	580.876	1.64334	0.189588	8.66794	4.39993e-18	4.70389e-17	TRUE
ENSG00000110063	590.283	1.10658	0.192363	5.75259	8.7888e-09	4.35194e-08	TRUE
ENSG00000110076	26.9281	4.42861	0.628273	7.04886	1.80391e-12	1.26927e-11	TRUE
ENSG00000110080	1946.06	2.51072	0.233035	10.774	4.5659e-27	8.03449e-26	TRUE
ENSG00000110092	13037.4	2.50308	0.203509	12.2996	9.10105e-35	2.231e-33	TRUE
ENSG00000110169	214.139	-1.25541	0.233821	-5.36908	7.91393e-08	3.50715e-07	TRUE
ENSG00000110172	4000.46	-1.03809	0.155772	-6.66419	2.66133e-11	1.69787e-10	TRUE
ENSG00000110203	13.2744	6.93966	1.16873	5.93777	2.88932e-09	1.50373e-08	TRUE
ENSG00000110218	1643.59	1.27656	0.135526	9.41928	4.54185e-21	5.83744e-20	TRUE
ENSG00000110243	10.8555	8.42492	1.36925	6.15295	7.60553e-10	4.20371e-09	TRUE
ENSG00000110244	6.23158	7.67613	1.50305	5.10702	3.27279e-07	1.34257e-06	TRUE
ENSG00000110274	3887.24	-1.34904	0.175523	-7.68585	1.51983e-14	1.25926e-13	TRUE
ENSG00000110318	7048.1	-3.69494	0.232711	-15.8778	9.02329e-57	4.77188e-55	TRUE
ENSG00000110324	48.0847	3.37791	0.43711	7.72782	1.09408e-14	9.14145e-14	TRUE
ENSG00000110375	7.41368	1.68036	0.703026	2.39018	0.0168402	0.0317474	TRUE
ENSG00000110422	15971	-1.26189	0.16943	-7.44789	9.4848e-14	7.42149e-13	TRUE
ENSG00000110427	45.1527	1.5783	0.373552	4.22512	2.38816e-05	7.62777e-05	TRUE
ENSG00000110436	24.1144	-1.79883	0.431683	-4.16702	3.08603e-05	9.68825e-05	TRUE
ENSG00000110442	1211.71	1.60968	0.18668	8.62264	6.54254e-18	6.90702e-17	TRUE
ENSG00000110446	2507.41	5.02801	0.208441	24.1219	1.47175e-128	5.30672e-126	TRUE
ENSG00000110448	60.2114	4.16174	0.357532	11.6402	2.57447e-31	5.47513e-30	TRUE
ENSG00000110492	13220	2.94054	0.197612	14.8804	4.41801e-50	1.9172e-48	TRUE
ENSG00000110660	1504.9	2.11358	0.124053	17.0377	4.31285e-65	3.09332e-63	TRUE
ENSG00000110675	98.5895	-4.61987	0.3783	-12.2122	2.67516e-34	6.458e-33	TRUE
ENSG00000110680	320.343	-1.00559	0.262351	-3.833	0.00012659	0.000360415	TRUE
ENSG00000110711	1561.53	1.13524	0.211338	5.37168	7.80059e-08	3.45963e-07	TRUE
ENSG00000110717	2399	1.12085	0.222012	5.04859	4.45076e-07	1.79638e-06	TRUE
ENSG00000110719	8213.38	1.88377	0.287916	6.54277	6.03898e-11	3.71759e-10	TRUE
ENSG00000110721	2906.85	-1.35984	0.136559	-9.95791	2.32913e-23	3.42416e-22	TRUE
ENSG00000110777	1277.59	-3.57042	0.215624	-16.5585	1.38976e-61	8.86206e-60	TRUE
ENSG00000110848	4.11235	5.999	1.62181	3.69895	0.000216497	0.000591589	TRUE
ENSG00000110876	443.961	-1.9563	0.196195	-9.97119	2.03769e-23	3.00114e-22	TRUE
ENSG00000110881	389.757	-1.11672	0.225909	-4.94323	7.68399e-07	3.00621e-06	TRUE
ENSG00000110887	2.82708	4.75764	1.35366	3.51466	0.000440324	0.00114327	TRUE
ENSG00000110888	1231.61	-1.15921	0.14367	-8.06859	7.11168e-16	6.48886e-15	TRUE
ENSG00000110900	180.211	-3.71177	0.252151	-14.7204	4.76875e-49	2.02292e-47	TRUE
ENSG00000110911	14742.7	1.46444	0.131389	11.1458	7.50401e-29	1.43506e-27	TRUE
ENSG00000110944	550.594	3.04822	0.251888	12.1015	1.03741e-33	2.45947e-32	TRUE
ENSG00000110958	12505.9	-1.17726	0.264798	-4.44588	8.75324e-06	2.97753e-05	TRUE
ENSG00000110975	24.9546	-3.29566	0.491552	-6.7046	2.01955e-11	1.30204e-10	TRUE
ENSG00000111012	70.871	1.15936	0.290963	3.98456	6.76048e-05	0.000201171	TRUE
ENSG00000111052	15.4752	-1.70702	0.570312	-2.99313	0.00276132	0.00617061	TRUE
ENSG00000111058	175.75	-1.5714	0.303181	-5.18303	2.18307e-07	9.16749e-07	TRUE
ENSG00000111110	4574.28	-1.60343	0.131582	-12.1858	3.70207e-34	8.89372e-33	TRUE
ENSG00000111181	47.3532	1.78525	0.389307	4.58571	4.52444e-06	1.60396e-05	TRUE
ENSG00000111186	463.281	-1.41712	0.206384	-6.86645	6.58214e-12	4.40472e-11	TRUE
ENSG00000111215	273.042	-1.98911	0.236468	-8.41174	4.03964e-17	4.03283e-16	TRUE
ENSG00000111218	16.9321	-2.13634	0.497452	-4.29456	1.75043e-05	5.70762e-05	TRUE
ENSG00000111229	7324.61	1.14517	0.219287	5.22222	1.7679e-07	7.50028e-07	TRUE
ENSG00000111252	1256.7	2.32618	0.143268	16.2366	2.77882e-59	1.60665e-57	TRUE
ENSG00000111254	584.25	1.15903	0.230452	5.0294	4.92028e-07	1.97404e-06	TRUE
ENSG00000111266	3829.19	1.15125	0.125733	9.15635	5.36823e-20	6.48554e-19	TRUE
ENSG00000111275	3195.61	1.75297	0.293314	5.97644	2.28072e-09	1.19878e-08	TRUE
ENSG00000111305	1.40913	5.36555	2.13527	2.51282	0.0119771	0.0233771	TRUE
ENSG00000111321	4947.99	1.39726	0.156474	8.92967	4.27282e-19	4.88958e-18	TRUE
ENSG00000111331	33584.6	5.13354	0.161149	31.8559	1.0898e-222	2.40136e-219	TRUE
ENSG00000111335	35197.1	4.13467	0.179179	23.0757	8.12771e-118	2.42383e-115	TRUE
ENSG00000111341	7.22035	-2.59857	0.871078	-2.98316	0.00285287	0.00635086	TRUE
ENSG00000111344	274.23	2.19723	0.228909	9.59873	8.09353e-22	1.09188e-20	TRUE
ENSG00000111404	15.3093	4.35981	0.670369	6.50359	7.84254e-11	4.77597e-10	TRUE
ENSG00000111405	18.1406	3.35907	0.51811	6.48332	8.97262e-11	5.43413e-10	TRUE
ENSG00000111424	1521.11	1.23989	0.136267	9.09898	9.11811e-20	1.08376e-18	TRUE
ENSG00000111450	1983.13	-2.95965	0.186989	-15.828	1.99509e-56	1.04533e-54	TRUE
ENSG00000111452	12.5484	3.89167	0.741833	5.24602	1.5542e-07	6.63768e-07	TRUE
ENSG00000111554	2946.05	-2.33309	0.180981	-12.8914	5.03445e-38	1.41317e-36	TRUE
ENSG00000111602	845.699	1.22037	0.215952	5.65115	1.59381e-08	7.65687e-08	TRUE
ENSG00000111640	69925.7	1.0463	0.152328	6.86871	6.47864e-12	4.33691e-11	TRUE
ENSG00000111641	2023.56	1.77274	0.165817	10.6909	1.12226e-26	1.93027e-25	TRUE
ENSG00000111647	2490.86	-1.57234	0.211595	-7.4309	1.07862e-13	8.40166e-13	TRUE
ENSG00000111669	37298.7	1.18224	0.226556	5.21829	1.80579e-07	7.65694e-07	TRUE
ENSG00000111671	467.559	1.085	0.212349	5.10954	3.22945e-07	1.32626e-06	TRUE
ENSG00000111696	2770.56	-2.2468	0.181542	-12.3762	3.51572e-35	8.77006e-34	TRUE
ENSG00000111700	113.19	-1.30025	0.341482	-3.80767	0.000140282	0.000395918	TRUE
ENSG00000111704	21.7217	-1.86356	0.479288	-3.88819	0.000100994	0.00029226	TRUE
ENSG00000111707	7947.59	-1.04088	0.174367	-5.96948	2.38017e-09	1.24775e-08	TRUE
ENSG00000111711	3181.47	1.35568	0.262543	5.16367	2.4216e-07	1.0105e-06	TRUE
ENSG00000111728	579.833	-3.24688	0.173124	-18.7546	1.77389e-78	1.90671e-76	TRUE
ENSG00000111731	2977.72	-1.63719	0.199428	-8.20942	2.22265e-16	2.10448e-15	TRUE
ENSG00000111732	3.51194	2.92261	1.01855	2.86939	0.00411269	0.00885953	TRUE
ENSG00000111737	2588.55	1.56991	0.174346	9.00452	2.16618e-19	2.51957e-18	TRUE
ENSG00000111752	2049.54	-1.71509	0.176674	-9.70768	2.79639e-22	3.87537e-21	TRUE
ENSG00000111801	2515	2.41373	0.132537	18.2118	4.16138e-74	3.9392e-72	TRUE
ENSG00000111834	7736.85	-2.77618	0.188347	-14.7397	3.58306e-49	1.52157e-47	TRUE
ENSG00000111837	1925.46	-2.08777	0.157614	-13.2461	4.75017e-40	1.4284e-38	TRUE
ENSG00000111843	3691.82	1.05886	0.138651	7.63687	2.22573e-14	1.81906e-13	TRUE
ENSG00000111845	739.731	1.05926	0.206865	5.12051	3.0471e-07	1.25514e-06	TRUE
ENSG00000111863	224.096	4.00855	0.230978	17.3547	1.81762e-67	1.40531e-65	TRUE
ENSG00000111879	987.285	-3.57742	0.209852	-17.0473	3.65822e-65	2.63332e-63	TRUE
ENSG00000111886	49.4123	1.251	0.361513	3.46045	0.000539277	0.00138005	TRUE
ENSG00000111912	38975	3.06595	0.197482	15.5252	2.34312e-54	1.16024e-52	TRUE
ENSG00000111913	3954.1	-1.12608	0.169745	-6.63391	3.26914e-11	2.06867e-10	TRUE
ENSG00000111981	39.0987	4.54963	0.547378	8.31167	9.43636e-17	9.18464e-16	TRUE
ENSG00000112029	325.937	1.33005	0.25014	5.31724	1.05352e-07	4.59335e-07	TRUE
ENSG00000112033	1909.15	1.51797	0.245201	6.1907	5.98983e-10	3.34518e-09	TRUE
ENSG00000112039	1142.87	1.08452	0.145357	7.46107	8.58241e-14	6.73667e-13	TRUE
ENSG00000112041	13.3095	4.10013	0.853476	4.80403	1.55501e-06	5.85888e-06	TRUE
ENSG00000112053	54.5778	-1.51403	0.317653	-4.7663	1.87637e-06	7.00251e-06	TRUE
ENSG00000112096	54316.5	3.67876	0.161446	22.7863	6.26529e-115	1.76241e-112	TRUE
ENSG00000112110	2770.34	1.00456	0.134479	7.46996	8.02177e-14	6.31035e-13	TRUE
ENSG00000112116	1.601	3.59709	1.61231	2.23102	0.0256798	0.0461838	TRUE
ENSG00000112118	2808.49	1.43969	0.174218	8.26372	1.41198e-16	1.35996e-15	TRUE
ENSG00000112137	50.6269	2.99717	0.350448	8.55239	1.20567e-17	1.24662e-16	TRUE
ENSG00000112139	166.189	1.49412	0.290961	5.13512	2.81958e-07	1.16614e-06	TRUE
ENSG00000112149	500.697	4.70821	0.344132	13.6814	1.31112e-42	4.34444e-41	TRUE
ENSG00000112159	11570.2	-1.41295	0.125927	-11.2204	3.23783e-29	6.29211e-28	TRUE
ENSG00000112182	589.413	1.09946	0.195279	5.6302	1.80004e-08	8.58628e-08	TRUE
ENSG00000112183	618.389	-2.98751	0.192725	-15.5014	3.39613e-54	1.67747e-52	TRUE
ENSG00000112186	897.36	-3.09031	0.227146	-13.6049	3.74323e-42	1.22095e-40	TRUE
ENSG00000112208	478.42	-1.7205	0.160753	-10.7028	9.87878e-27	1.70431e-25	TRUE
ENSG00000112212	1.66974	3.3702	1.49047	2.26116	0.0237492	0.0430947	TRUE
ENSG00000112214	9.55277	7.18595	1.43353	5.01277	5.36531e-07	2.14067e-06	TRUE
ENSG00000112218	38.0407	-1.45159	0.426051	-3.40708	0.000656631	0.00165758	TRUE
ENSG00000112246	2.34072	4.91422	1.6482	2.98156	0.0028678	0.0063816	TRUE
ENSG00000112280	18.3702	2.6535	0.562451	4.71775	2.38469e-06	8.77579e-06	TRUE
ENSG00000112293	243.61	1.2155	0.285356	4.25959	2.04799e-05	6.60725e-05	TRUE
ENSG00000112299	2864.98	1.08493	0.180482	6.01131	1.84028e-09	9.77123e-09	TRUE
ENSG00000112304	1375.31	1.05854	0.130676	8.10045	5.47574e-16	5.03324e-15	TRUE
ENSG00000112306	28921.6	1.44847	0.184577	7.84753	4.24297e-15	3.65289e-14	TRUE
ENSG00000112308	18065.7	1.48499	0.124003	11.9754	4.78177e-33	1.0963e-31	TRUE
ENSG00000112312	530.935	1.16934	0.229383	5.09777	3.43682e-07	1.40603e-06	TRUE
ENSG00000112320	1389.4	-1.49699	0.166143	-9.0103	2.05495e-19	2.39581e-18	TRUE
ENSG00000112337	4.70813	6.42422	1.4103	4.55522	5.23319e-06	1.83831e-05	TRUE
ENSG00000112343	8893.16	2.32012	0.117692	19.7135	1.65045e-86	2.2266e-84	TRUE
ENSG00000112379	17777.5	-1.5549	0.167118	-9.30418	1.35032e-20	1.6842e-19	TRUE
ENSG00000112462	1.62879	6.18965	2.09195	2.95879	0.00308845	0.00683349	TRUE
ENSG00000112473	5145.15	1.80413	0.225512	8.00016	1.2426e-15	1.11581e-14	TRUE
ENSG00000112486	5.20488	-2.72051	1.11897	-2.43126	0.0150466	0.0286824	TRUE
ENSG00000112499	2.74819	4.54445	1.56063	2.91194	0.00359197	0.00783567	TRUE
ENSG00000112530	2505.32	-3.57986	0.183533	-19.5052	9.9121e-85	1.2806e-82	TRUE
ENSG00000112539	4154.4	-3.35988	0.186372	-18.0278	1.17996e-72	1.08085e-70	TRUE
ENSG00000112541	943.433	-2.02923	0.163824	-12.3867	3.08623e-35	7.72299e-34	TRUE
ENSG00000112559	3077.22	2.75521	0.307102	8.97165	2.92109e-19	3.37094e-18	TRUE
ENSG00000112562	62.8231	-1.55691	0.321072	-4.8491	1.24025e-06	4.73228e-06	TRUE
ENSG00000112576	5041.29	2.31912	0.165608	14.0037	1.47985e-44	5.35541e-43	TRUE
ENSG00000112578	388.937	1.12992	0.226107	4.99726	5.81517e-07	2.31156e-06	TRUE
ENSG00000112584	3549.91	-1.97088	0.154643	-12.7447	3.33823e-37	9.03165e-36	TRUE
ENSG00000112695	10886.2	1.3384	0.204019	6.56019	5.37395e-11	3.32627e-10	TRUE
ENSG00000112759	416.197	-1.35127	0.223994	-6.03263	1.61309e-09	8.61222e-09	TRUE
ENSG00000112761	3.449	4.0678	1.45349	2.79863	0.00513191	0.0108414	TRUE
ENSG00000112773	9602.6	2.07512	0.188809	10.9906	4.24271e-28	7.8415e-27	TRUE
ENSG00000112782	463.15	-2.79621	0.203914	-13.7127	8.52114e-43	2.83773e-41	TRUE
ENSG00000112796	1267.35	-2.71761	0.254746	-10.6679	1.43843e-26	2.46128e-25	TRUE
ENSG00000112799	2.32578	3.28692	1.47018	2.23573	0.0253692	0.0456832	TRUE
ENSG00000112818	63.8509	-1.60053	0.329976	-4.85043	1.23193e-06	4.70326e-06	TRUE
ENSG00000112936	15.084	2.87678	0.686571	4.19007	2.7887e-05	8.80918e-05	TRUE
ENSG00000112981	3502.78	-2.92846	0.210865	-13.8878	7.51157e-44	2.61114e-42	TRUE
ENSG00000113068	2197.83	1.39884	0.145972	9.5829	9.43601e-22	1.26568e-20	TRUE
ENSG00000113070	2142.82	4.29733	0.159101	27.0101	1.12497e-160	7.82804e-158	TRUE
ENSG00000113073	63.7183	1.26271	0.274978	4.59204	4.38939e-06	1.55763e-05	TRUE
ENSG00000113119	974.585	-1.07495	0.168648	-6.37391	1.84274e-10	1.08585e-09	TRUE
ENSG00000113141	8106.49	-1.07121	0.335381	-3.19401	0.00140311	0.00332744	TRUE
ENSG00000113196	9.66865	8.42472	1.37257	6.1379	8.36175e-10	4.60244e-09	TRUE
ENSG00000113205	55.3662	-1.06437	0.287859	-3.69753	0.000217709	0.000594738	TRUE
ENSG00000113231	405.099	-4.3411	0.22421	-19.3617	1.62388e-83	2.03823e-81	TRUE
ENSG00000113248	89.4532	-1.10926	0.250809	-4.42271	9.74689e-06	3.29462e-05	TRUE
ENSG00000113249	5.19222	2.7319	0.926553	2.94846	0.00319366	0.00704428	TRUE
ENSG00000113262	1.8681	5.00825	1.79545	2.78942	0.00528022	0.0111209	TRUE
ENSG00000113269	4154.4	-1.10756	0.119104	-9.2991	1.41641e-20	1.76386e-19	TRUE
ENSG00000113273	457.847	1.06922	0.200498	5.3328	9.6709e-08	4.23701e-07	TRUE
ENSG00000113303	14.1904	-2.07322	0.625072	-3.31678	0.000910624	0.00223572	TRUE
ENSG00000113318	3517.75	-1.14368	0.201396	-5.67876	1.35673e-08	6.57124e-08	TRUE
ENSG00000113319	74.4638	-2.04178	0.268595	-7.6017	2.92261e-14	2.37443e-13	TRUE
ENSG00000113328	5487.48	1.10763	0.189963	5.83078	5.51677e-09	2.7899e-08	TRUE
ENSG00000113361	2981.5	-3.21918	0.299631	-10.7438	6.33619e-27	1.10661e-25	TRUE
ENSG00000113391	2802.68	-1.06482	0.159254	-6.68628	2.28911e-11	1.46938e-10	TRUE
ENSG00000113407	6867.88	1.45554	0.192057	7.5787	3.49026e-14	2.82058e-13	TRUE
ENSG00000113430	60.536	1.85279	0.373888	4.95547	7.21558e-07	2.83695e-06	TRUE
ENSG00000113494	25.8495	1.44755	0.415132	3.48696	0.000488541	0.0012589	TRUE
ENSG00000113520	1.28938	5.09629	2.19386	2.32298	0.0201802	0.0372941	TRUE
ENSG00000113552	2379.28	1.84637	0.116894	15.7953	3.35458e-56	1.74839e-54	TRUE
ENSG00000113555	48.636	4.69019	0.437496	10.7205	8.15308e-27	1.41521e-25	TRUE
ENSG00000113578	37.1611	-1.95485	0.382314	-5.1132	3.16751e-07	1.30189e-06	TRUE
ENSG00000113594	5417.99	1.3739	0.225703	6.08717	1.14924e-09	6.23425e-09	TRUE
ENSG00000113597	2086.94	1.0643	0.207315	5.13373	2.84053e-07	1.17444e-06	TRUE
ENSG00000113657	7935.53	-3.15857	0.203918	-15.4894	4.08897e-54	2.00967e-52	TRUE
ENSG00000113721	1.30526	5.90126	1.96733	2.99963	0.00270309	0.00605276	TRUE
ENSG00000113732	8762.8	1.59055	0.172658	9.21213	3.19705e-20	3.90649e-19	TRUE
ENSG00000113805	829.725	-3.11469	0.233523	-13.3379	1.39415e-40	4.2839e-39	TRUE
ENSG00000113811	2017.63	1.16352	0.174377	6.67241	2.51632e-11	1.60768e-10	TRUE
ENSG00000113889	2.68821	5.58089	1.64186	3.39912	0.000676037	0.00170256	TRUE
ENSG00000113905	4.08818	4.96676	1.23359	4.02627	5.6669e-05	0.000170808	TRUE
ENSG00000113924	183.857	-1.25812	0.189229	-6.64864	2.95815e-11	1.87997e-10	TRUE
ENSG00000113946	815.83	-1.81151	0.213102	-8.50066	1.88518e-17	1.91723e-16	TRUE
ENSG00000113966	1896.78	-2.52542	0.268941	-9.39025	5.98592e-21	7.63898e-20	TRUE
ENSG00000113971	964.386	-1.43761	0.184279	-7.80128	6.12809e-15	5.22033e-14	TRUE
ENSG00000114013	66.5895	3.93554	0.316823	12.4219	1.98868e-35	5.01442e-34	TRUE
ENSG00000114019	10428.2	3.29292	0.224977	14.6367	1.63767e-48	6.80155e-47	TRUE
ENSG00000114120	7215.43	-1.02155	0.188154	-5.42933	5.6566e-08	2.55213e-07	TRUE
ENSG00000114124	19.69	1.24149	0.502473	2.47076	0.0134827	0.0259986	TRUE
ENSG00000114204	3551.7	-4.37379	0.29906	-14.6252	1.94126e-48	8.03718e-47	TRUE
ENSG00000114209	3888.79	1.11316	0.205787	5.40929	6.3276e-08	2.83969e-07	TRUE
ENSG00000114248	491.091	3.62653	0.209266	17.3297	2.80563e-67	2.14826e-65	TRUE
ENSG00000114279	42.5751	-2.11575	0.333739	-6.33953	2.30468e-10	1.34269e-09	TRUE
ENSG00000114315	7452.92	1.55611	0.149489	10.4095	2.24373e-25	3.62497e-24	TRUE
ENSG00000114349	22.3013	3.11576	0.544591	5.72128	1.05724e-08	5.18846e-08	TRUE
ENSG00000114378	890.549	3.54185	0.197447	17.9383	5.92877e-72	5.29623e-70	TRUE
ENSG00000114395	753.435	1.1273	0.240042	4.69626	2.64968e-06	9.67987e-06	TRUE
ENSG00000114446	6425.52	-2.0712	0.145561	-14.2291	6.04752e-46	2.28658e-44	TRUE
ENSG00000114455	1010.74	-3.78699	0.230738	-16.4125	1.55599e-60	9.46554e-59	TRUE
ENSG00000114473	8635.66	-2.84317	0.156013	-18.224	3.33163e-74	3.16888e-72	TRUE
ENSG00000114541	4457.24	1.48711	0.152796	9.7326	2.18925e-22	3.05103e-21	TRUE
ENSG00000114547	286.209	-2.23107	0.170738	-13.0672	5.07026e-39	1.48196e-37	TRUE
ENSG00000114631	328.366	1.85446	0.250519	7.40248	1.33663e-13	1.03323e-12	TRUE
ENSG00000114648	1670	1.04871	0.149335	7.02256	2.17837e-12	1.52382e-11	TRUE
ENSG00000114654	32.8976	-1.64587	0.445737	-3.69247	0.000222084	0.000606062	TRUE
ENSG00000114656	601.789	-3.86133	0.194655	-19.8368	1.43382e-87	1.96781e-85	TRUE
ENSG00000114670	5705.89	-3.05848	0.136161	-22.4623	9.69661e-112	2.5137e-109	TRUE
ENSG00000114738	1834.85	1.47801	0.209189	7.06543	1.60116e-12	1.13122e-11	TRUE
ENSG00000114739	2533.41	-1.72908	0.197321	-8.76277	1.90506e-18	2.08903e-17	TRUE
ENSG00000114757	52.2661	-1.9514	0.371852	-5.24777	1.53949e-07	6.58194e-07	TRUE
ENSG00000114770	5949.79	-1.88204	0.159308	-11.8139	3.30972e-32	7.34602e-31	TRUE
ENSG00000114771	120.842	-1.01826	0.316093	-3.22139	0.00127568	0.0030473	TRUE
ENSG00000114790	558.946	-1.87725	0.16572	-11.3279	9.55185e-30	1.89807e-28	TRUE
ENSG00000114805	5513.61	-3.40292	0.167345	-20.3347	6.33836e-92	1.00963e-89	TRUE
ENSG00000114841	17425.5	-3.0931	0.218303	-14.1688	1.4287e-45	5.33582e-44	TRUE
ENSG00000114854	54.1971	2.0651	0.392339	5.26357	1.41283e-07	6.07055e-07	TRUE
ENSG00000114857	11441	-1.03533	0.161767	-6.40012	1.5525e-10	9.21257e-10	TRUE
ENSG00000114948	8.70644	-1.87768	0.692753	-2.71046	0.00671905	0.0138318	TRUE
ENSG00000115008	1059.3	4.01147	0.233823	17.156	5.66637e-66	4.21661e-64	TRUE
ENSG00000115009	32543.1	4.52393	0.251342	17.9991	1.97983e-72	1.80106e-70	TRUE
ENSG00000115042	1596.13	1.07041	0.172194	6.21627	5.09113e-10	2.86832e-09	TRUE
ENSG00000115112	7158.81	-1.29124	0.16731	-7.71768	1.18467e-14	9.87548e-14	TRUE
ENSG00000115129	2073.81	1.54552	0.200987	7.68963	1.47562e-14	1.22391e-13	TRUE
ENSG00000115138	91.9168	2.40123	0.411241	5.83899	5.25188e-09	2.66205e-08	TRUE
ENSG00000115155	4.26013	3.12574	0.953007	3.27987	0.00103854	0.00252091	TRUE
ENSG00000115170	2757.1	-1.02845	0.131135	-7.84262	4.41226e-15	3.79453e-14	TRUE
ENSG00000115183	7778.9	-1.18576	0.134596	-8.80979	1.25381e-18	1.38717e-17	TRUE
ENSG00000115194	15.5296	8.03184	1.39038	5.77671	7.61733e-09	3.79412e-08	TRUE
ENSG00000115232	35.5972	-3.76175	0.476539	-7.8939	2.92898e-15	2.55548e-14	TRUE
ENSG00000115233	4692.48	1.3284	0.152624	8.70377	3.21037e-18	3.46672e-17	TRUE
ENSG00000115252	78.6571	-1.5182	0.28204	-5.38291	7.32908e-08	3.25963e-07	TRUE
ENSG00000115257	697.762	-1.66678	0.257652	-6.46912	9.85779e-11	5.94751e-10	TRUE
ENSG00000115263	117.001	11.8206	1.24861	9.46698	2.88063e-21	3.75096e-20	TRUE
ENSG00000115266	131.975	5.84854	1.03417	5.65527	1.55598e-08	7.4842e-08	TRUE
ENSG00000115267	17780.3	4.77134	0.135465	35.222	9.20785e-272	3.04342e-268	TRUE
ENSG00000115271	2635.42	2.58445	0.212143	12.1826	3.84872e-34	9.24042e-33	TRUE
ENSG00000115274	104.805	-2.64397	0.243913	-10.8398	2.22956e-27	3.99057e-26	TRUE
ENSG00000115297	11.0383	2.21164	0.716345	3.08739	0.00201919	0.00464059	TRUE
ENSG00000115307	5110.64	1.23766	0.128882	9.60304	7.76205e-22	1.04823e-20	TRUE
ENSG00000115318	25.2341	1.63617	0.499534	3.2754	0.00105514	0.00255822	TRUE
ENSG00000115325	274.837	1.06922	0.318181	3.3604	0.0007783	0.00193456	TRUE
ENSG00000115353	29.7302	-1.24298	0.472749	-2.62926	0.00855703	0.0172528	TRUE
ENSG00000115361	169.605	-2.86704	0.338564	-8.46824	2.49128e-17	2.51814e-16	TRUE
ENSG00000115365	2338.97	-1.10606	0.230875	-4.79074	1.66167e-06	6.23823e-06	TRUE
ENSG00000115414	392.874	-1.00919	0.423429	-2.38336	0.0171553	0.0322877	TRUE
ENSG00000115415	22383.7	2.65299	0.163544	16.2219	3.52916e-59	2.0316e-57	TRUE
ENSG00000115423	24560.7	-3.98721	0.196539	-20.2872	1.66976e-91	2.63855e-89	TRUE
ENSG00000115425	595.463	-1.45891	0.158164	-9.22405	2.86075e-20	3.5042e-19	TRUE
ENSG00000115461	42733.9	-3.56916	0.226076	-15.7875	3.79401e-56	1.97483e-54	TRUE
ENSG00000115468	81.0872	-1.56767	0.330266	-4.74669	2.06775e-06	7.67052e-06	TRUE
ENSG00000115520	3239.16	1.48031	0.150051	9.86535	5.88301e-23	8.43592e-22	TRUE
ENSG00000115523	14.2753	2.21174	0.63694	3.47244	0.000515741	0.00132383	TRUE
ENSG00000115525	1677.35	1.02105	0.119288	8.55948	1.13378e-17	1.17382e-16	TRUE
ENSG00000115526	230.514	-1.84272	0.265766	-6.93361	4.1024e-12	2.79385e-11	TRUE
ENSG00000115590	21.2607	2.57145	0.604454	4.25417	2.0983e-05	6.75745e-05	TRUE
ENSG00000115602	38.5086	4.8739	0.459141	10.6152	2.53121e-26	4.27943e-25	TRUE
ENSG00000115604	313.469	1.72638	0.222124	7.77214	7.7171e-15	6.52491e-14	TRUE
ENSG00000115607	7.12531	2.6189	0.72373	3.61861	0.000296188	0.000791783	TRUE
ENSG00000115641	1842.93	1.46139	0.171983	8.4973	1.94058e-17	1.97205e-16	TRUE
ENSG00000115665	41.8093	-2.81077	0.523355	-5.37068	7.84392e-08	3.47768e-07	TRUE
ENSG00000115687	2524.05	-1.78997	0.16553	-10.8136	2.96917e-27	5.26918e-26	TRUE
ENSG00000115705	22.5806	2.87696	0.509946	5.6417	1.68378e-08	8.06277e-08	TRUE
ENSG00000115718	90.0908	-2.48084	0.311156	-7.973	1.54872e-15	1.37945e-14	TRUE
ENSG00000115738	2086.17	2.13907	0.180984	11.8191	3.10981e-32	6.91005e-31	TRUE
ENSG00000115750	1065.88	-1.45398	0.193182	-7.52648	5.21277e-14	4.15837e-13	TRUE
ENSG00000115828	370.977	1.14285	0.173957	6.56974	5.04036e-11	3.12613e-10	TRUE
ENSG00000115844	83.8912	6.68446	0.565054	11.8298	2.73858e-32	6.11257e-31	TRUE
ENSG00000115850	60.3126	5.83059	0.541556	10.7664	4.96237e-27	8.7051e-26	TRUE
ENSG00000115884	34700	1.44011	0.226474	6.35883	2.03301e-10	1.19142e-09	TRUE
ENSG00000115896	51.9535	1.19376	0.28843	4.13881	3.49112e-05	0.000108856	TRUE
ENSG00000115919	14733.8	2.91914	0.182016	16.0378	6.9625e-58	3.85151e-56	TRUE
ENSG00000115935	75.7107	-1.26119	0.324455	-3.88711	0.000101445	0.000293479	TRUE
ENSG00000115963	19359.7	2.29127	0.160195	14.303	2.09533e-46	8.06866e-45	TRUE
ENSG00000115970	5249.86	-2.02792	0.136996	-14.8028	1.40575e-49	6.0147e-48	TRUE
ENSG00000116032	2186.55	-3.23139	0.293667	-11.0036	3.67219e-28	6.80926e-27	TRUE
ENSG00000116039	231.32	-1.98557	0.190628	-10.416	2.0969e-25	3.39328e-24	TRUE
ENSG00000116117	1648.58	-1.02146	0.124388	-8.21188	2.17755e-16	2.06326e-15	TRUE
ENSG00000116127	13961.1	-2.95842	0.180635	-16.3779	2.74965e-60	1.65744e-58	TRUE
ENSG00000116151	3337.9	-2.4547	0.187823	-13.0692	4.9372e-39	1.44413e-37	TRUE
ENSG00000116183	62.6717	-2.17643	0.267914	-8.1236	4.52551e-16	4.18501e-15	TRUE
ENSG00000116194	6.23947	2.66082	0.858949	3.09776	0.00194991	0.00449359	TRUE
ENSG00000116212	1708.23	1.05317	0.148508	7.09167	1.32504e-12	9.41849e-12	TRUE
ENSG00000116254	37.5403	2.27437	0.526264	4.32172	1.54815e-05	5.09115e-05	TRUE
ENSG00000116299	4832.9	-3.64891	0.214431	-17.0167	6.1751e-65	4.39718e-63	TRUE
ENSG00000116329	7.39475	3.35409	0.962927	3.48323	0.000495411	0.00127553	TRUE
ENSG00000116396	1026.8	-1.00852	0.180276	-5.5943	2.21509e-08	1.04617e-07	TRUE
ENSG00000116514	4622.53	1.73541	0.134851	12.8691	6.71855e-38	1.87002e-36	TRUE
ENSG00000116521	1237.43	1.07577	0.203576	5.28436	1.26143e-07	5.45308e-07	TRUE
ENSG00000116544	32.5665	1.619	0.442235	3.66096	0.000251275	0.000680062	TRUE
ENSG00000116574	1345.33	-1.45796	0.194977	-7.47757	7.57097e-14	5.97003e-13	TRUE
ENSG00000116649	402.842	1.06313	0.28323	3.7536	0.000174313	0.000483954	TRUE
ENSG00000116652	363.941	-3.06079	0.233203	-13.125	2.36739e-39	6.99163e-38	TRUE
ENSG00000116661	372.037	1.4493	0.247594	5.85352	4.81281e-09	2.44889e-08	TRUE
ENSG00000116663	2036.94	1.84831	0.191532	9.65014	4.90881e-22	6.70448e-21	TRUE
ENSG00000116670	403.341	1.16381	0.221955	5.24346	1.57591e-07	6.7239e-07	TRUE
ENSG00000116675	442.164	-2.34805	0.202655	-11.5864	4.82819e-31	1.01538e-29	TRUE
ENSG00000116688	10609.4	1.46252	0.152584	9.58498	9.24751e-22	1.24165e-20	TRUE
ENSG00000116701	2160.44	1.09192	0.195203	5.59376	2.2221e-08	1.04923e-07	TRUE
ENSG00000116703	1.87663	5.10193	1.72334	2.9605	0.00307145	0.00680059	TRUE
ENSG00000116711	1589.77	1.99859	0.196433	10.1744	2.57912e-24	3.94963e-23	TRUE
ENSG00000116717	2093.24	1.93949	0.263388	7.36361	1.79004e-13	1.36957e-12	TRUE
ENSG00000116721	3.63467	5.57095	1.46232	3.80967	0.000139155	0.000393113	TRUE
ENSG00000116726	11.9902	3.66067	0.718289	5.09637	3.46221e-07	1.41496e-06	TRUE
ENSG00000116729	3289.49	-1.32068	0.152635	-8.65251	5.03787e-18	5.36998e-17	TRUE
ENSG00000116741	873.793	2.76749	0.217404	12.7297	4.0423e-37	1.0892e-35	TRUE
ENSG00000116745	33.8476	-4.4301	0.551038	-8.03956	9.0165e-16	8.17047e-15	TRUE
ENSG00000116748	62.309	5.07648	0.488567	10.3906	2.73768e-25	4.40149e-24	TRUE
ENSG00000116752	2142.58	1.08681	0.196651	5.5266	3.26504e-08	1.51393e-07	TRUE
ENSG00000116771	118.697	2.45152	0.304961	8.03879	9.07277e-16	8.21771e-15	TRUE
ENSG00000116783	13.9676	-1.68335	0.559038	-3.01116	0.00260251	0.00584703	TRUE
ENSG00000116785	27.2358	2.90881	0.480582	6.05269	1.42445e-09	7.65761e-09	TRUE
ENSG00000116793	3416.72	-1.78863	0.140498	-12.7307	3.99405e-37	1.07693e-35	TRUE
ENSG00000116833	57.2048	-2.44782	0.313673	-7.80373	6.01044e-15	5.12561e-14	TRUE
ENSG00000116852	533.542	2.41399	0.160429	15.047	3.61031e-51	1.61803e-49	TRUE
ENSG00000116871	3987.93	1.95083	0.241031	8.0937	5.78783e-16	5.31518e-15	TRUE
ENSG00000116885	4106.31	-2.04243	0.1757	-11.6245	3.09305e-31	6.5569e-30	TRUE
ENSG00000116898	2764.15	1.64131	0.140195	11.7073	1.16897e-31	2.52395e-30	TRUE
ENSG00000116962	844.047	4.91304	0.393979	12.4703	1.08416e-35	2.75647e-34	TRUE
ENSG00000116977	10028.4	1.08383	0.146959	7.37507	1.64257e-13	1.26063e-12	TRUE
ENSG00000117009	1068.09	5.20018	0.20948	24.8243	4.90364e-136	1.98462e-133	TRUE
ENSG00000117013	319.432	3.58564	0.236858	15.1383	9.04553e-52	4.11909e-50	TRUE
ENSG00000117016	271.618	2.11638	0.240405	8.8034	1.32727e-18	1.46598e-17	TRUE
ENSG00000117090	1.95678	5.93165	2.01809	2.93924	0.0032902	0.00723669	TRUE
ENSG00000117114	2808.71	1.06333	0.15359	6.9232	4.41543e-12	2.99622e-11	TRUE
ENSG00000117118	4178.51	1.47495	0.148326	9.94394	2.68007e-23	3.92104e-22	TRUE
ENSG00000117152	48.4507	-1.14935	0.325377	-3.53237	0.00041185	0.00107426	TRUE
ENSG00000117226	3255.42	2.49356	0.15122	16.4896	4.35541e-61	2.72474e-59	TRUE
ENSG00000117228	11197.3	2.78283	0.153516	18.1273	1.94007e-73	1.81484e-71	TRUE
ENSG00000117245	413.621	-1.54115	0.333644	-4.61916	3.85302e-06	1.37827e-05	TRUE
ENSG00000117280	755.219	1.16034	0.203918	5.69022	1.26873e-08	6.16308e-08	TRUE
ENSG00000117281	3.67136	2.40841	1.01616	2.37012	0.0177823	0.0333268	TRUE
ENSG00000117308	8314.02	1.50494	0.238258	6.31642	2.67694e-10	1.54775e-09	TRUE
ENSG00000117318	2493.53	3.88044	0.264691	14.6602	1.15856e-48	4.84214e-47	TRUE
ENSG00000117322	22.6533	7.22362	0.960989	7.51686	5.61062e-14	4.4605e-13	TRUE
ENSG00000117362	7430.59	1.50655	0.174926	8.61252	7.14721e-18	7.50741e-17	TRUE
ENSG00000117399	729.539	-2.18596	0.213817	-10.2235	1.55608e-24	2.41076e-23	TRUE
ENSG00000117410	7666.59	1.79412	0.230736	7.77566	7.50554e-15	6.35416e-14	TRUE
ENSG00000117411	2639.75	1.67783	0.201047	8.34544	7.09508e-17	6.96047e-16	TRUE
ENSG00000117425	120.577	-1.04486	0.256999	-4.06562	4.79047e-05	0.000146225	TRUE
ENSG00000117450	28380.7	1.10306	0.137219	8.03873	9.07764e-16	8.22024e-15	TRUE
ENSG00000117475	4169.67	1.59259	0.188605	8.44407	3.06488e-17	3.07987e-16	TRUE
ENSG00000117477	966.783	-2.64044	0.221625	-11.914	1.00058e-32	2.26388e-31	TRUE
ENSG00000117501	2566.29	-4.03551	0.193983	-20.8034	4.02889e-96	7.23068e-94	TRUE
ENSG00000117507	901.079	-4.18799	0.300688	-13.928	4.28134e-44	1.51212e-42	TRUE
ENSG00000117560	1.6494	6.1082	1.84246	3.31524	0.000915655	0.00224738	TRUE
ENSG00000117569	1923.85	-1.19639	0.191941	-6.23311	4.57265e-10	2.59241e-09	TRUE
ENSG00000117594	135.335	7.89707	0.569628	13.8636	1.05329e-43	3.64225e-42	TRUE
ENSG00000117601	27.904	1.5566	0.400555	3.88611	0.000101864	0.000294499	TRUE
ENSG00000117602	5480.88	-1.8749	0.171449	-10.9356	7.7873e-28	1.42598e-26	TRUE
ENSG00000117614	2935	1.03483	0.243521	4.24945	2.14292e-05	6.89052e-05	TRUE
ENSG00000117625	3122.65	-1.1506	0.192107	-5.98937	2.10654e-09	1.11136e-08	TRUE
ENSG00000117650	1115.34	-2.4919	0.272164	-9.15587	5.39194e-20	6.51184e-19	TRUE
ENSG00000117691	1255.29	1.17876	0.244889	4.81347	1.48335e-06	5.6027e-06	TRUE
ENSG00000117724	1769.2	-2.28995	0.308295	-7.42781	1.10414e-13	8.58594e-13	TRUE
ENSG00000117751	2696.7	1.07511	0.13665	7.86763	3.61435e-15	3.13346e-14	TRUE
ENSG00000117791	514.71	-1.07159	0.155248	-6.90247	5.11066e-12	3.45263e-11	TRUE
ENSG00000117834	36.1329	-5.33203	0.676626	-7.88031	3.26561e-15	2.84044e-14	TRUE
ENSG00000117877	391.941	1.28927	0.162847	7.91707	2.43175e-15	2.13497e-14	TRUE
ENSG00000117984	24551.1	1.92911	0.249572	7.72966	1.07836e-14	9.01197e-14	TRUE
ENSG00000118004	25.9298	2.13601	0.542275	3.93899	8.18249e-05	0.000240495	TRUE
ENSG00000118017	2.75283	5.12221	1.54856	3.30774	0.000940534	0.00230203	TRUE
ENSG00000118094	8.60323	2.62431	0.776251	3.38075	0.00072289	0.00180816	TRUE
ENSG00000118096	3429.53	-1.6843	0.131892	-12.7703	2.40317e-37	6.53302e-36	TRUE
ENSG00000118113	65.5601	9.26145	1.0852	8.5343	1.41009e-17	1.44967e-16	TRUE
ENSG00000118137	15.2814	1.31845	0.584062	2.25738	0.0239845	0.0434719	TRUE
ENSG00000118156	26.8256	3.77766	0.517763	7.29612	2.96187e-13	2.22494e-12	TRUE
ENSG00000118160	173.202	5.59555	0.657983	8.50409	1.83019e-17	1.86369e-16	TRUE
ENSG00000118162	413.877	1.72718	0.220378	7.83739	4.60024e-15	3.9519e-14	TRUE
ENSG00000118193	347.666	-1.64108	0.250654	-6.54718	5.86333e-11	3.61507e-10	TRUE
ENSG00000118242	1523.08	1.54263	0.133364	11.5671	6.0505e-31	1.26639e-29	TRUE
ENSG00000118271	1.65006	6.03446	1.77673	3.39638	0.000682836	0.00171848	TRUE
ENSG00000118292	172.333	1.80616	0.217036	8.32194	8.65338e-17	8.45158e-16	TRUE
ENSG00000118298	30.0644	2.45947	0.429364	5.72819	1.01511e-08	4.99035e-08	TRUE
ENSG00000118307	3905.76	-3.2989	0.264016	-12.4951	7.94373e-36	2.03141e-34	TRUE
ENSG00000118322	10570.4	3.75686	0.145677	25.789	1.17758e-146	6.06577e-144	TRUE
ENSG00000118407	1888.89	-2.3854	0.248176	-9.61172	7.13501e-22	9.65527e-21	TRUE
ENSG00000118418	4578.32	-1.34245	0.18837	-7.12667	1.02828e-12	7.38586e-12	TRUE
ENSG00000118420	1188.47	-2.27077	0.166321	-13.653	1.93811e-42	6.38467e-41	TRUE
ENSG00000118432	2.61943	3.73078	1.37466	2.71397	0.00664816	0.0136987	TRUE
ENSG00000118473	32.3739	-4.0307	0.520657	-7.74156	9.82047e-15	8.22443e-14	TRUE
ENSG00000118492	6080.77	-3.79824	0.222791	-17.0484	3.59109e-65	2.59915e-63	TRUE
ENSG00000118503	14672.3	1.57591	0.178755	8.81602	1.18599e-18	1.31469e-17	TRUE
ENSG00000118508	1311.86	2.6662	0.197239	13.5176	1.23094e-41	3.92465e-40	TRUE
ENSG00000118513	3971.79	-2.3247	0.226071	-10.2831	8.40232e-25	1.31776e-23	TRUE
ENSG00000118514	79.4706	1.57017	0.265694	5.90971	3.42711e-09	1.76692e-08	TRUE
ENSG00000118515	19035.1	3.51665	0.158176	22.2325	1.66561e-109	4.15491e-107	TRUE
ENSG00000118523	6354.38	-1.17227	0.242488	-4.83434	1.33587e-06	5.0766e-06	TRUE
ENSG00000118557	244.865	-2.65303	0.19894	-13.3358	1.43316e-40	4.39963e-39	TRUE
ENSG00000118640	7875.51	1.25804	0.24036	5.23399	1.65888e-07	7.06346e-07	TRUE
ENSG00000118680	24250.6	1.38356	0.141817	9.75596	1.73955e-22	2.44021e-21	TRUE
ENSG00000118690	3625.45	-3.33604	0.137023	-24.3465	6.3099e-131	2.36103e-128	TRUE
ENSG00000118702	0.982932	5.34701	2.42065	2.20892	0.0271805	0.048581	TRUE
ENSG00000118705	14255.3	1.40257	0.138926	10.0959	5.76248e-24	8.7169e-23	TRUE
ENSG00000118707	1438.03	1.19078	0.160262	7.43024	1.08403e-13	8.44046e-13	TRUE
ENSG00000118729	12.4197	-4.4005	0.877482	-5.01492	5.30558e-07	2.11871e-06	TRUE
ENSG00000118777	59.0347	4.02326	0.460433	8.738	2.37275e-18	2.58403e-17	TRUE
ENSG00000118849	2480.81	1.69365	0.188424	8.98851	2.506e-19	2.9046e-18	TRUE
ENSG00000118894	406.078	1.67193	0.232488	7.19148	6.40933e-13	4.68337e-12	TRUE
ENSG00000118898	16165.5	1.06733	0.177705	6.00617	1.89962e-09	1.00688e-08	TRUE
ENSG00000118922	1141.43	-2.54614	0.196775	-12.9393	2.70005e-38	7.66586e-37	TRUE
ENSG00000118946	413.565	5.71126	0.72383	7.89033	3.01394e-15	2.62787e-14	TRUE
ENSG00000118965	4014.23	-3.05153	0.217938	-14.0018	1.51988e-44	5.49528e-43	TRUE
ENSG00000118997	23811.6	-3.67838	0.184478	-19.9394	1.85441e-88	2.60821e-86	TRUE
ENSG00000119013	2549.85	1.14998	0.141488	8.12775	4.37328e-16	4.04991e-15	TRUE
ENSG00000119125	2749.84	1.29898	0.213237	6.09173	1.11697e-09	6.0655e-09	TRUE
ENSG00000119138	454.654	1.54188	0.191593	8.04765	8.43969e-16	7.65652e-15	TRUE
ENSG00000119147	312.474	-2.71329	0.295896	-9.16976	4.74082e-20	5.74328e-19	TRUE
ENSG00000119283	58.4187	5.67148	0.596089	9.51447	1.82638e-21	2.40504e-20	TRUE
ENSG00000119326	1851.16	-1.94187	0.200051	-9.70687	2.81855e-22	3.90473e-21	TRUE
ENSG00000119328	1856.36	-1.36696	0.293541	-4.65679	3.21171e-06	1.1589e-05	TRUE
ENSG00000119333	5810.15	-1.3719	0.251626	-5.45213	4.97691e-08	2.26038e-07	TRUE
ENSG00000119335	22178.8	1.01085	0.212363	4.76	1.93596e-06	7.21062e-06	TRUE
ENSG00000119383	11635.4	1.33334	0.237593	5.61189	2.00133e-08	9.50643e-08	TRUE
ENSG00000119397	9176.36	-2.75698	0.195274	-14.1185	2.922e-45	1.07809e-43	TRUE
ENSG00000119431	3004.85	1.3034	0.218517	5.96474	2.45022e-09	1.28311e-08	TRUE
ENSG00000119514	6265.57	1.82017	0.152251	11.955	6.11088e-33	1.39617e-31	TRUE
ENSG00000119535	28.3368	2.64782	0.36116	7.33142	2.27725e-13	1.72437e-12	TRUE
ENSG00000119559	1705.03	1.06088	0.257291	4.12327	3.73536e-05	0.000115864	TRUE
ENSG00000119596	5175.05	-1.19728	0.154271	-7.76091	8.43227e-15	7.10989e-14	TRUE
ENSG00000119608	5.80313	6.573	1.51135	4.34908	1.36707e-05	4.53098e-05	TRUE
ENSG00000119614	4.68769	7.54927	1.41788	5.32432	1.01332e-07	4.42928e-07	TRUE
ENSG00000119630	1756.22	-1.10237	0.323692	-3.40561	0.000660171	0.00166585	TRUE
ENSG00000119636	6229.28	-2.20909	0.171816	-12.8573	7.8226e-38	2.17274e-36	TRUE
ENSG00000119640	981.82	-1.19499	0.13165	-9.07696	1.11648e-19	1.31951e-18	TRUE
ENSG00000119650	3136.22	-1.26543	0.148718	-8.50887	1.75634e-17	1.79125e-16	TRUE
ENSG00000119660	17.348	1.97396	0.517225	3.81645	0.000135385	0.000383611	TRUE
ENSG00000119661	7648.45	-2.86633	0.208399	-13.7541	4.81395e-43	1.61673e-41	TRUE
ENSG00000119673	867.528	1.6269	0.247907	6.56256	5.28913e-11	3.2753e-10	TRUE
ENSG00000119681	312.135	-1.14847	0.212186	-5.41258	6.21215e-08	2.7904e-07	TRUE
ENSG00000119685	5842.53	-1.98142	0.154014	-12.8652	7.06609e-38	1.96537e-36	TRUE
ENSG00000119699	662.312	2.02427	0.176068	11.4971	1.36378e-30	2.80996e-29	TRUE
ENSG00000119703	1550.56	-2.52041	0.165644	-15.2158	2.77603e-52	1.28779e-50	TRUE
ENSG00000119705	2296.03	1.68883	0.224426	7.52511	5.26743e-14	4.20028e-13	TRUE
ENSG00000119714	309.418	3.16015	0.296959	10.6417	1.90678e-26	3.24446e-25	TRUE
ENSG00000119782	76.6044	1.0106	0.26511	3.812	0.000137846	0.000389859	TRUE
ENSG00000119862	1424.99	2.73901	0.25881	10.5831	3.57016e-26	6.00268e-25	TRUE
ENSG00000119899	3224.72	1.18756	0.152068	7.80943	5.74451e-15	4.90515e-14	TRUE
ENSG00000119915	31.915	4.99804	0.537282	9.30245	1.3724e-20	1.71121e-19	TRUE
ENSG00000119917	51392.9	7.20762	0.218004	33.0619	1.0496e-239	2.77534e-236	TRUE
ENSG00000119922	71452.3	8.25817	0.189209	43.6458	0	0	TRUE
ENSG00000119946	129.613	1.23857	0.246339	5.02792	4.95838e-07	1.98832e-06	TRUE
ENSG00000119986	3010.49	2.63191	0.231159	11.3857	4.92559e-30	9.88682e-29	TRUE
ENSG00000120051	2100.81	-3.20469	0.17547	-18.2635	1.61544e-74	1.54767e-72	TRUE
ENSG00000120053	2470.64	1.07013	0.209864	5.09915	3.41186e-07	1.39668e-06	TRUE
ENSG00000120054	10.1269	5.63097	0.9878	5.70051	1.19448e-08	5.82308e-08	TRUE
ENSG00000120055	1134.17	-2.07959	0.227346	-9.14722	5.84181e-20	7.02132e-19	TRUE
ENSG00000120094	36.859	5.83366	0.55289	10.5512	5.01529e-26	8.35805e-25	TRUE
ENSG00000120129	11212.7	1.11063	0.23304	4.76583	1.88082e-06	7.01845e-06	TRUE
ENSG00000120210	1.90461	3.96917	1.61854	2.45231	0.0141944	0.0272267	TRUE
ENSG00000120211	9.22573	7.12203	1.31698	5.40784	6.37908e-08	2.8615e-07	TRUE
ENSG00000120215	3.89234	4.34813	1.12692	3.85843	0.000114118	0.000327301	TRUE
ENSG00000120217	1721.27	4.27843	0.169215	25.284	4.79053e-141	2.13491e-138	TRUE
ENSG00000120235	5.21107	7.38854	1.58252	4.66884	3.02905e-06	1.09748e-05	TRUE
ENSG00000120251	3.4544	-5.51019	1.51401	-3.63947	0.000273198	0.000734883	TRUE
ENSG00000120262	11124.7	-3.77704	0.238491	-15.8372	1.72194e-56	9.03404e-55	TRUE
ENSG00000120279	550.338	-3.23854	0.252673	-12.8171	1.31487e-37	3.61162e-36	TRUE
ENSG00000120324	34.4376	-1.04533	0.359679	-2.90627	0.00365762	0.00796618	TRUE
ENSG00000120332	32.721	5.94451	0.786574	7.55747	4.11e-14	3.30458e-13	TRUE
ENSG00000120334	403.738	1.26518	0.172131	7.35011	1.98039e-13	1.50822e-12	TRUE
ENSG00000120337	54.9379	9.84898	1.24394	7.91757	2.42204e-15	2.12722e-14	TRUE
ENSG00000120437	5221.12	1.90304	0.136378	13.9542	2.96512e-44	1.05571e-42	TRUE
ENSG00000120440	1.55454	5.48819	1.76742	3.1052	0.00190152	0.00439228	TRUE
ENSG00000120457	131.529	-1.70222	0.238879	-7.1259	1.03402e-12	7.42573e-12	TRUE
ENSG00000120471	499.754	-1.98078	0.185301	-10.6895	1.13947e-26	1.95733e-25	TRUE
ENSG00000120533	2493.91	1.05128	0.139373	7.54292	4.59546e-14	3.68056e-13	TRUE
ENSG00000120539	2196.72	2.3605	0.153672	15.3606	3.00571e-53	1.43806e-51	TRUE
ENSG00000120555	164.465	-1.44131	0.207582	-6.94333	3.82974e-12	2.61399e-11	TRUE
ENSG00000120645	20.4638	2.55722	0.42852	5.96756	2.40826e-09	1.26214e-08	TRUE
ENSG00000120656	1187.35	1.3666	0.132255	10.333	4.99549e-25	7.91911e-24	TRUE
ENSG00000120658	109.06	-2.05269	0.238594	-8.60329	7.74612e-18	8.10859e-17	TRUE
ENSG00000120659	12.8607	1.86134	0.530937	3.50576	0.000455306	0.00117885	TRUE
ENSG00000120669	15.5481	4.19034	0.75853	5.52429	3.30814e-08	1.53302e-07	TRUE
ENSG00000120694	20014.1	-1.79624	0.152185	-11.803	3.76656e-32	8.34131e-31	TRUE
ENSG00000120725	3904.93	1.22466	0.194097	6.30953	2.79879e-10	1.61373e-09	TRUE
ENSG00000120738	5161.59	4.52069	0.314012	14.3966	5.43823e-47	2.14014e-45	TRUE
ENSG00000120820	21.1718	1.36416	0.405569	3.36357	0.00076941	0.00191486	TRUE
ENSG00000120833	717.311	3.46996	0.2254	15.3946	1.77819e-53	8.56966e-52	TRUE
ENSG00000120889	9553.38	1.48812	0.154312	9.64354	5.23486e-22	7.13751e-21	TRUE
ENSG00000120903	1.96484	5.00862	1.64665	3.04171	0.00235239	0.00533617	TRUE
ENSG00000120948	1138.8	-1.04341	0.182678	-5.71176	1.11814e-08	5.46707e-08	TRUE
ENSG00000120949	28.6388	8.12291	1.07882	7.52942	5.09645e-14	4.07131e-13	TRUE
ENSG00000120952	2.51945	6.21928	1.59658	3.89539	9.80426e-05	0.000284342	TRUE
ENSG00000121005	1114.15	-1.03683	0.143562	-7.2222	5.11545e-13	3.76497e-12	TRUE
ENSG00000121039	73430.7	1.10813	0.12991	8.52996	1.46396e-17	1.50272e-16	TRUE
ENSG00000121053	8.43901	8.23626	1.4331	5.74716	9.07556e-09	4.48553e-08	TRUE
ENSG00000121060	6181.53	1.58114	0.137575	11.4929	1.4321e-30	2.94459e-29	TRUE
ENSG00000121089	38.3202	1.64494	0.42732	3.84943	0.000118394	0.000338784	TRUE
ENSG00000121101	489.015	6.41488	0.403476	15.899	6.43558e-57	3.42164e-55	TRUE
ENSG00000121207	321.131	1.80454	0.193933	9.30501	1.33984e-20	1.67166e-19	TRUE
ENSG00000121210	889.042	-1.49411	0.159757	-9.35237	8.57067e-21	1.08123e-19	TRUE
ENSG00000121281	292.715	1.0564	0.219285	4.81748	1.45383e-06	5.49961e-06	TRUE
ENSG00000121314	6.18543	-2.4786	0.911371	-2.71963	0.00653543	0.013486	TRUE
ENSG00000121316	2288.45	2.55336	0.176419	14.4732	1.78847e-47	7.19431e-46	TRUE
ENSG00000121318	51.8235	-1.05355	0.320313	-3.28913	0.00100497	0.00244645	TRUE
ENSG00000121361	5.42972	-2.04448	0.828197	-2.46859	0.0135647	0.0261469	TRUE
ENSG00000121380	1593.81	3.05444	0.150975	20.2314	5.18239e-91	8.09249e-89	TRUE
ENSG00000121413	5171.32	-1.19563	0.20545	-5.81955	5.90063e-09	2.97341e-08	TRUE
ENSG00000121446	4.64142	4.35546	1.03111	4.22406	2.39937e-05	7.6605e-05	TRUE
ENSG00000121454	11.6036	3.35441	0.665602	5.03966	4.66351e-07	1.87633e-06	TRUE
ENSG00000121552	43808	4.56297	0.181866	25.0898	6.43272e-139	2.68569e-136	TRUE
ENSG00000121594	5.24157	5.13455	1.23937	4.14288	3.42968e-05	0.000107078	TRUE
ENSG00000121653	1842.97	-1.73487	0.234179	-7.40829	1.27941e-13	9.91308e-13	TRUE
ENSG00000121671	3649.41	-1.07059	0.159259	-6.72232	1.78858e-11	1.1584e-10	TRUE
ENSG00000121742	193.227	2.10961	0.216532	9.7427	1.98226e-22	2.76644e-21	TRUE
ENSG00000121753	398.626	-1.82384	0.245306	-7.43496	1.04602e-13	8.15732e-13	TRUE
ENSG00000121764	7.61388	3.88337	0.861375	4.50834	6.53378e-06	2.26233e-05	TRUE
ENSG00000121766	1840.48	1.23982	0.112298	11.0405	2.43742e-28	4.56662e-27	TRUE
ENSG00000121769	12.7528	1.87019	0.503658	3.71322	0.000204638	0.000561699	TRUE
ENSG00000121797	240.074	4.28019	0.229718	18.6323	1.75663e-77	1.8239e-75	TRUE
ENSG00000121853	30.9144	10.1184	1.27468	7.93797	2.0551e-15	1.81379e-14	TRUE
ENSG00000121858	31625.3	2.57431	0.201198	12.7949	1.75028e-37	4.79097e-36	TRUE
ENSG00000121895	127.414	3.87271	0.297478	13.0185	9.60583e-39	2.78302e-37	TRUE
ENSG00000121898	1286.6	2.40675	0.197883	12.1625	4.92232e-34	1.17895e-32	TRUE
ENSG00000121900	2849.81	2.08429	0.227659	9.15534	5.41848e-20	6.54026e-19	TRUE
ENSG00000121905	12.2191	1.41838	0.525719	2.69799	0.00697605	0.014323	TRUE
ENSG00000121931	1638.59	1.21183	0.172987	7.00531	2.46447e-12	1.7133e-11	TRUE
ENSG00000122012	11.757	-2.44191	0.628343	-3.88627	0.000101794	0.000294362	TRUE
ENSG00000122025	26.1189	5.33536	0.585956	9.10539	8.59545e-20	1.0241e-18	TRUE
ENSG00000122035	145.915	2.52544	0.310437	8.13512	4.11535e-16	3.81639e-15	TRUE
ENSG00000122043	13.9897	-4.11707	0.738698	-5.57342	2.49786e-08	1.17329e-07	TRUE
ENSG00000122133	1.58348	4.92233	1.77509	2.773	0.00555416	0.0116416	TRUE
ENSG00000122136	1.65218	4.17203	1.71744	2.42922	0.0151314	0.0288162	TRUE
ENSG00000122176	486.633	1.32544	0.257148	5.15436	2.54493e-07	1.05917e-06	TRUE
ENSG00000122188	26.7376	2.75573	0.52343	5.26476	1.40375e-07	6.03414e-07	TRUE
ENSG00000122223	19.0614	9.28655	1.308	7.09983	1.24909e-12	8.89933e-12	TRUE
ENSG00000122254	11.8319	4.37704	0.792034	5.52633	3.27001e-08	1.51605e-07	TRUE
ENSG00000122378	6278.11	1.53024	0.179901	8.50598	1.80075e-17	1.8356e-16	TRUE
ENSG00000122417	15150.2	-2.23671	0.189777	-11.786	4.60921e-32	1.01847e-30	TRUE
ENSG00000122420	815.842	-4.02373	0.30379	-13.2451	4.81511e-40	1.44683e-38	TRUE
ENSG00000122432	214.446	1.13347	0.246111	4.60551	4.11453e-06	1.46718e-05	TRUE
ENSG00000122481	326.756	-1.24715	0.17121	-7.28435	3.23234e-13	2.41986e-12	TRUE
ENSG00000122483	962.998	-1.99439	0.224257	-8.89335	5.92941e-19	6.72129e-18	TRUE
ENSG00000122507	3026.67	-2.73124	0.157544	-17.3363	2.50238e-67	1.91977e-65	TRUE
ENSG00000122574	156.523	-2.40828	0.209751	-11.4816	1.6325e-30	3.34798e-29	TRUE
ENSG00000122641	62.8148	1.76126	0.336934	5.2273	1.72e-07	7.3126e-07	TRUE
ENSG00000122643	12589.2	3.32321	0.217134	15.3049	7.09241e-53	3.36491e-51	TRUE
ENSG00000122687	1189.42	1.30098	0.16028	8.11693	4.78139e-16	4.41547e-15	TRUE
ENSG00000122707	150.709	-1.9198	0.243621	-7.88027	3.2668e-15	2.84085e-14	TRUE
ENSG00000122711	33.0493	3.56358	0.41305	8.62748	6.27208e-18	6.62855e-17	TRUE
ENSG00000122735	11958.5	-3.6586	0.139487	-26.2291	1.23898e-151	7.02026e-149	TRUE
ENSG00000122756	4.64366	2.28143	0.968074	2.35667	0.0184394	0.034401	TRUE
ENSG00000122824	7.68627	-1.99323	0.680233	-2.93022	0.00338722	0.00742661	TRUE
ENSG00000122861	4602.39	3.2932	0.238367	13.8157	2.04963e-43	6.99008e-42	TRUE
ENSG00000122862	86.8925	2.86798	0.315346	9.09473	9.4826e-20	1.12473e-18	TRUE
ENSG00000122870	1288.89	-2.83235	0.135303	-20.9334	2.65698e-97	4.90158e-95	TRUE
ENSG00000122877	267.746	4.96667	0.354422	14.0134	1.28985e-44	4.67636e-43	TRUE
ENSG00000122952	552.714	1.11385	0.232202	4.79688	1.61153e-06	6.05744e-06	TRUE
ENSG00000122970	4711.17	-2.27792	0.159093	-14.3182	1.68439e-46	6.49883e-45	TRUE
ENSG00000122971	1199.83	1.14859	0.264354	4.3449	1.39337e-05	4.61197e-05	TRUE
ENSG00000122986	152.294	1.63521	0.185581	8.8113	1.23704e-18	1.36976e-17	TRUE
ENSG00000123094	555.792	-1.33258	0.260448	-5.11649	3.11267e-07	1.28108e-06	TRUE
ENSG00000123131	2158.35	1.11837	0.158332	7.06346	1.6241e-12	1.14662e-11	TRUE
ENSG00000123143	1849.96	-1.32646	0.201677	-6.57713	4.79613e-11	2.98351e-10	TRUE
ENSG00000123159	8367.16	1.54804	0.219391	7.05608	1.71264e-12	1.20719e-11	TRUE
ENSG00000123171	12.075	6.6117	1.266	5.22251	1.76516e-07	7.49186e-07	TRUE
ENSG00000123201	197.549	-2.7167	0.214301	-12.677	7.92612e-37	2.10989e-35	TRUE
ENSG00000123219	1449.83	-2.36366	0.277669	-8.51254	1.70167e-17	1.73817e-16	TRUE
ENSG00000123240	7826.27	1.54914	0.167128	9.26915	1.87638e-20	2.32208e-19	TRUE
ENSG00000123243	23.1573	-2.12091	0.551437	-3.84616	0.000119985	0.000342989	TRUE
ENSG00000123329	241.979	7.69577	0.519906	14.8022	1.41681e-49	6.05549e-48	TRUE
ENSG00000123338	10.2483	2.93504	0.75439	3.89061	9.99924e-05	0.000289616	TRUE
ENSG00000123342	56.108	1.73386	0.314044	5.52108	3.36918e-08	1.56021e-07	TRUE
ENSG00000123358	1181.61	1.74182	0.320847	5.42881	5.67309e-08	2.55928e-07	TRUE
ENSG00000123360	4.98136	3.70484	1.12973	3.27941	0.00104023	0.00252439	TRUE
ENSG00000123374	1362.2	1.59951	0.141669	11.2905	1.46155e-29	2.87833e-28	TRUE
ENSG00000123395	2101.66	1.3563	0.231274	5.86448	4.50548e-09	2.29841e-08	TRUE
ENSG00000123405	48.2143	2.55895	0.345806	7.39995	1.36237e-13	1.0523e-12	TRUE
ENSG00000123411	522.966	-1.22448	0.166169	-7.36889	1.72049e-13	1.31839e-12	TRUE
ENSG00000123454	4.53529	-1.97496	0.860165	-2.29603	0.0216743	0.039762	TRUE
ENSG00000123473	2578.37	-1.52472	0.200911	-7.58902	3.22324e-14	2.61118e-13	TRUE
ENSG00000123496	16.9264	2.58673	0.528966	4.89016	1.00752e-06	3.88654e-06	TRUE
ENSG00000123500	7.83193	4.9029	0.983956	4.98285	6.26541e-07	2.47816e-06	TRUE
ENSG00000123505	6508.9	1.15969	0.219278	5.28867	1.23211e-07	5.32865e-07	TRUE
ENSG00000123545	901.33	1.77068	0.18806	9.41552	4.70753e-21	6.03864e-20	TRUE
ENSG00000123570	63.0564	-2.73908	0.367572	-7.45181	9.20659e-14	7.20949e-13	TRUE
ENSG00000123595	2503.08	1.66861	0.141852	11.7631	6.04815e-32	1.32535e-30	TRUE
ENSG00000123607	8090.02	-3.39849	0.181984	-18.6747	7.95478e-78	8.48146e-76	TRUE
ENSG00000123609	3911	2.93817	0.195893	14.9989	7.46948e-51	3.30649e-49	TRUE
ENSG00000123610	202.776	10.718	1.0007	10.7105	9.09081e-27	1.57385e-25	TRUE
ENSG00000123685	30.2524	1.15724	0.406963	2.84361	0.00446058	0.00953901	TRUE
ENSG00000123689	226.858	3.94666	0.395043	9.99046	1.67806e-23	2.48069e-22	TRUE
ENSG00000123700	2918.85	1.57199	0.159382	9.86303	6.02064e-23	8.62704e-22	TRUE
ENSG00000123728	2981.2	1.14599	0.214859	5.33368	9.62401e-08	4.21787e-07	TRUE
ENSG00000123810	809.053	-1.39055	0.204437	-6.80185	1.03285e-11	6.81405e-11	TRUE
ENSG00000123892	1852.78	1.22979	0.168604	7.29396	3.00983e-13	2.25925e-12	TRUE
ENSG00000123901	78.2432	-2.70491	0.308808	-8.75922	1.96614e-18	2.15363e-17	TRUE
ENSG00000123977	3761.01	-2.80732	0.151978	-18.4719	3.47546e-76	3.48099e-74	TRUE
ENSG00000123989	3724.2	1.44679	0.259786	5.56914	2.56004e-08	1.20093e-07	TRUE
ENSG00000123992	2716.08	1.48222	0.172433	8.59595	8.25788e-18	8.61247e-17	TRUE
ENSG00000123999	51.8491	1.36316	0.371067	3.67363	0.000239132	0.000649636	TRUE
ENSG00000124003	4.71541	2.60895	0.839052	3.1094	0.00187469	0.00433664	TRUE
ENSG00000124019	6.63286	3.77477	0.921692	4.09548	4.21295e-05	0.000129644	TRUE
ENSG00000124074	2216.21	-1.56789	0.269362	-5.82075	5.85858e-09	2.95334e-08	TRUE
ENSG00000124092	60.5955	9.87971	1.27571	7.74446	9.59925e-15	8.04597e-14	TRUE
ENSG00000124097	14.7293	1.52119	0.526744	2.88791	0.00387808	0.00840251	TRUE
ENSG00000124102	11832.1	5.10848	0.626239	8.1574	3.42309e-16	3.20288e-15	TRUE
ENSG00000124107	198820	2.74598	0.183451	14.9685	1.17968e-50	5.19885e-49	TRUE
ENSG00000124134	102.56	2.66738	0.286395	9.31363	1.23536e-20	1.5447e-19	TRUE
ENSG00000124140	10.7583	1.9644	0.73816	2.66122	0.00778589	0.0158292	TRUE
ENSG00000124143	1014.57	1.65846	0.215822	7.6844	1.5372e-14	1.2726e-13	TRUE
ENSG00000124145	20466.8	1.15459	0.189645	6.08818	1.14203e-09	6.19817e-09	TRUE
ENSG00000124159	172.616	5.73593	0.485156	11.8229	2.97419e-32	6.61982e-31	TRUE
ENSG00000124194	11.2885	7.60404	1.44587	5.25914	1.44729e-07	6.2085e-07	TRUE
ENSG00000124201	22124.9	2.53582	0.134813	18.8099	6.26593e-79	6.82763e-77	TRUE
ENSG00000124212	60.9149	9.10186	1.08182	8.41349	3.9798e-17	3.97609e-16	TRUE
ENSG00000124216	230.715	5.73976	0.403019	14.2419	5.03285e-46	1.91205e-44	TRUE
ENSG00000124222	2469.67	-1.28676	0.141449	-9.09696	9.28953e-20	1.10315e-18	TRUE
ENSG00000124225	1499.99	-1.07664	0.17528	-6.14239	8.12872e-10	4.48102e-09	TRUE
ENSG00000124226	8620.85	2.32075	0.102819	22.5712	8.3126e-113	2.22772e-110	TRUE
ENSG00000124227	3.67109	2.71935	1.04867	2.59313	0.00951055	0.0189766	TRUE
ENSG00000124237	13206.5	-3.06552	0.219492	-13.9664	2.49854e-44	8.944e-43	TRUE
ENSG00000124249	414.17	4.16493	0.289686	14.3774	7.17391e-47	2.8061e-45	TRUE
ENSG00000124253	3.73831	2.97789	1.10882	2.68565	0.00723898	0.0148107	TRUE
ENSG00000124256	2005.96	8.64508	0.292559	29.5499	6.58846e-192	8.7106e-189	TRUE
ENSG00000124257	105.694	1.28073	0.356544	3.59205	0.000328088	0.000869514	TRUE
ENSG00000124302	12.7887	2.67047	0.736393	3.62642	0.000287377	0.000770411	TRUE
ENSG00000124343	27.3803	1.68113	0.36413	4.61684	3.89625e-06	1.39273e-05	TRUE
ENSG00000124374	1497.17	-2.39134	0.255726	-9.35118	8.66733e-21	1.09273e-19	TRUE
ENSG00000124391	538.064	8.24254	0.37879	21.7602	5.53535e-105	1.22653e-102	TRUE
ENSG00000124406	251.996	-1.89004	0.241606	-7.82284	5.16428e-15	4.42208e-14	TRUE
ENSG00000124449	72.7263	9.4976	1.2404	7.65687	1.90517e-14	1.56449e-13	TRUE
ENSG00000124466	246.294	2.47692	0.324678	7.62884	2.36871e-14	1.93274e-13	TRUE
ENSG00000124490	89.8214	-2.87162	0.280681	-10.2309	1.44176e-24	2.2399e-23	TRUE
ENSG00000124493	307.68	-2.17647	0.236639	-9.19745	3.66558e-20	4.46386e-19	TRUE
ENSG00000124496	1176.19	-1.05785	0.187418	-5.64433	1.65829e-08	7.94647e-08	TRUE
ENSG00000124508	1480.59	1.55173	0.210397	7.37528	1.63995e-13	1.25886e-12	TRUE
[truncated: 14,952 more rows]

## Sheet: DE-pH1N1+HBEC_vs_HBEC
ID	baseMean	log2FoldChange	lfcSE	stat	pvalue	padj	Significant
ENSG00000000003	5113.13	-1.30119	0.223985	-5.80929	6.27367e-09	3.42278e-08	TRUE
ENSG00000000005	8.93978	3.57701	1.17425	3.04619	0.00231758	0.00536881	TRUE
ENSG00000000938	241.663	5.04087	0.539095	9.35062	8.71374e-21	1.1746e-19	TRUE
ENSG00000000971	22934.8	1.80624	0.163903	11.0202	3.05383e-28	5.89115e-27	TRUE
ENSG00000001036	3346.03	2.13407	0.195808	10.8988	1.16812e-27	2.19712e-26	TRUE
ENSG00000001460	1831.08	-2.11499	0.163985	-12.8974	4.65324e-38	1.30164e-36	TRUE
ENSG00000001561	3374.94	-1.71168	0.243719	-7.02316	2.16899e-12	1.68558e-11	TRUE
ENSG00000001630	733.361	1.93182	0.607622	3.17932	0.00147623	0.003568	TRUE
ENSG00000002079	43.2773	3.44305	0.599007	5.74792	9.03461e-09	4.86716e-08	TRUE
ENSG00000002549	17643.3	2.45774	0.138491	17.7466	1.83118e-70	1.3971e-68	TRUE
ENSG00000002745	109.498	-4.71073	0.40052	-11.7615	6.16113e-32	1.37489e-30	TRUE
ENSG00000002822	2185.08	1.2986	0.263453	4.92915	8.25864e-07	3.48309e-06	TRUE
ENSG00000002919	1307.77	1.15251	0.16404	7.0258	2.12847e-12	1.65562e-11	TRUE
ENSG00000003056	7438.84	1.2768	0.139867	9.12862	6.93772e-20	8.87855e-19	TRUE
ENSG00000003096	1229.82	-2.71359	0.251369	-10.7952	3.6261e-27	6.67939e-26	TRUE
ENSG00000003137	21.269	2.15488	0.591826	3.64107	0.000271505	0.00076618	TRUE
ENSG00000003400	3335.84	1.28089	0.132985	9.63187	5.86538e-22	8.40837e-21	TRUE
ENSG00000003987	71.1224	-2.01031	0.310568	-6.473	9.60744e-11	6.38768e-10	TRUE
ENSG00000003989	10802.4	-2.22106	0.170961	-12.9916	1.36494e-38	3.87248e-37	TRUE
ENSG00000004139	1318.11	-1.16641	0.193579	-6.02549	1.68596e-09	9.84182e-09	TRUE
ENSG00000004142	3945.39	1.26118	0.165447	7.62289	2.48054e-14	2.24016e-13	TRUE
ENSG00000004468	3246.03	1.31109	0.128994	10.1639	2.87215e-24	4.62645e-23	TRUE
ENSG00000004777	457.252	-2.90196	0.261411	-11.1011	1.23846e-28	2.44053e-27	TRUE
ENSG00000004809	73.7775	-4.37435	0.414231	-10.5602	4.5586e-26	8.00116e-25	TRUE
ENSG00000004838	14590.2	-3.63858	0.226688	-16.051	5.62346e-58	2.89066e-56	TRUE
ENSG00000004846	20.5829	6.20459	1.2289	5.04888	4.44398e-07	1.94471e-06	TRUE
ENSG00000004848	30.213	-1.96269	0.514591	-3.81407	0.000136696	0.000408304	TRUE
ENSG00000004939	12.5345	5.58043	1.26435	4.41366	1.01637e-05	3.65415e-05	TRUE
ENSG00000005001	12174.9	2.18194	0.209998	10.3903	2.74457e-25	4.63703e-24	TRUE
ENSG00000005022	4976.5	1.31247	0.368252	3.56405	0.000365183	0.00100345	TRUE
ENSG00000005059	1057.19	1.18792	0.160245	7.41313	1.23355e-13	1.06084e-12	TRUE
ENSG00000005102	114.937	4.6662	0.502824	9.27998	1.6951e-20	2.24302e-19	TRUE
ENSG00000005108	80.1118	1.14951	0.323614	3.55212	0.000382147	0.00104583	TRUE
ENSG00000005189	758.109	-1.84117	0.16932	-10.8739	1.5348e-27	2.86454e-26	TRUE
ENSG00000005194	2161.75	1.37883	0.14788	9.32397	1.12066e-20	1.50226e-19	TRUE
ENSG00000005243	428.865	1.33191	0.175185	7.60285	2.89677e-14	2.60702e-13	TRUE
ENSG00000005249	751.381	1.04832	0.235841	4.44503	8.78799e-06	3.18866e-05	TRUE
ENSG00000005379	3148.67	-2.8645	0.217464	-13.1723	1.26724e-39	3.71348e-38	TRUE
ENSG00000005381	18.4318	4.06632	1.02013	3.98609	6.71715e-05	0.000211629	TRUE
ENSG00000005421	97.1487	3.92055	0.53768	7.2916	3.06286e-13	2.55931e-12	TRUE
ENSG00000005448	3377.68	-3.52707	0.217688	-16.2024	4.84993e-59	2.57914e-57	TRUE
ENSG00000005513	67.7586	2.57029	0.504917	5.09051	3.57099e-07	1.57859e-06	TRUE
ENSG00000005844	110.582	-1.43832	0.292925	-4.91021	9.09785e-07	3.8147e-06	TRUE
ENSG00000005884	16442.2	1.14871	0.221023	5.19726	2.02242e-07	9.22564e-07	TRUE
ENSG00000005893	8455.66	1.04641	0.218286	4.79374	1.63698e-06	6.64821e-06	TRUE
ENSG00000005961	49.8849	1.97739	0.539931	3.66231	0.000249953	0.000709976	TRUE
ENSG00000005981	89.6504	-2.57889	0.281217	-9.17044	4.71072e-20	6.08603e-19	TRUE
ENSG00000006007	6379.07	1.2564	0.133654	9.40044	5.4337e-21	7.41606e-20	TRUE
ENSG00000006015	1594.17	1.23266	0.322978	3.81653	0.000135339	0.000404751	TRUE
ENSG00000006025	1636.57	1.15387	0.213812	5.39667	6.78884e-08	3.29048e-07	TRUE
ENSG00000006047	141.545	-1.21084	0.285346	-4.2434	2.20156e-05	7.51943e-05	TRUE
ENSG00000006059	26.5902	5.21887	1.07432	4.85783	1.18678e-06	4.9057e-06	TRUE
ENSG00000006118	7925.42	2.58267	0.268169	9.63076	5.92869e-22	8.49553e-21	TRUE
ENSG00000006125	11720	-1.16276	0.247606	-4.69603	2.65268e-06	1.04403e-05	TRUE
ENSG00000006210	10506	2.92951	0.206972	14.1541	1.76056e-45	6.20595e-44	TRUE
ENSG00000006283	8.57882	3.02279	1.11074	2.72143	0.00650009	0.0134896	TRUE
ENSG00000006327	5129.78	2.96664	0.284257	10.4364	1.69022e-25	2.8772e-24	TRUE
ENSG00000006534	11002.7	-1.07851	0.19961	-5.40306	6.55125e-08	3.18261e-07	TRUE
ENSG00000006606	15.312	4.50265	1.02538	4.39119	1.1273e-05	4.02439e-05	TRUE
ENSG00000006611	90.4119	-1.75643	0.28174	-6.23424	4.53979e-10	2.82849e-09	TRUE
ENSG00000006625	1717.21	1.11881	0.221889	5.04218	4.60248e-07	2.00966e-06	TRUE
ENSG00000006634	1110.79	1.05708	0.228138	4.63351	3.59511e-06	1.38897e-05	TRUE
ENSG00000006638	9.5309	5.3425	1.42472	3.74986	0.00017693	0.000518156	TRUE
ENSG00000006652	5656.29	1.34316	0.157463	8.52999	1.46362e-17	1.62771e-16	TRUE
ENSG00000006659	38.1009	5.76334	0.998802	5.77025	7.91524e-09	4.28389e-08	TRUE
ENSG00000006740	927.224	-1.46991	0.17698	-8.3055	9.93966e-17	1.04828e-15	TRUE
ENSG00000006747	1530.19	-1.00475	0.133281	-7.5386	4.7504e-14	4.20816e-13	TRUE
ENSG00000007001	84.6494	-1.22059	0.263877	-4.62559	3.7353e-06	1.43853e-05	TRUE
ENSG00000007038	88.2821	2.00008	0.33811	5.91548	3.30911e-09	1.86578e-08	TRUE
ENSG00000007062	13890.6	-3.96445	0.220409	-17.9868	2.47054e-72	1.98788e-70	TRUE
ENSG00000007080	507.467	1.22246	0.394161	3.10141	0.00192599	0.00454338	TRUE
ENSG00000007171	1059.4	3.41897	0.346476	9.86785	5.73786e-23	8.64636e-22	TRUE
ENSG00000007174	41256.2	-4.65458	0.162436	-28.6548	1.39771e-180	1.43477e-177	TRUE
ENSG00000007216	135.83	-1.0082	0.31455	-3.20521	0.00134962	0.00329052	TRUE
ENSG00000007237	1463.35	-3.04399	0.194186	-15.6756	2.21975e-55	1.05166e-53	TRUE
ENSG00000007306	2733.64	4.47636	0.216546	20.6716	6.23999e-95	9.35308e-93	TRUE
ENSG00000007312	16.1058	5.15768	1.17742	4.38051	1.18404e-05	4.21362e-05	TRUE
ENSG00000007314	67.5468	5.65929	0.88965	6.36125	2.00123e-10	1.28857e-09	TRUE
ENSG00000007384	3136.18	1.48858	0.198151	7.51231	5.80923e-14	5.11934e-13	TRUE
ENSG00000007516	6080.21	-3.27181	0.266512	-12.2764	1.21209e-34	2.97532e-33	TRUE
ENSG00000007866	2888.87	1.05285	0.183073	5.75099	8.87201e-09	4.78337e-08	TRUE
ENSG00000007933	451.314	-3.53559	0.376665	-9.38655	6.19996e-21	8.43808e-20	TRUE
ENSG00000007952	75.5023	2.68149	0.428518	6.2576	3.90956e-10	2.45026e-09	TRUE
ENSG00000007968	484.046	3.65675	0.222273	16.4516	8.16682e-61	4.57275e-59	TRUE
ENSG00000008018	7654	1.08182	0.144335	7.49516	6.62199e-14	5.80388e-13	TRUE
ENSG00000008083	2223.08	1.0598	0.180249	5.87963	4.11195e-09	2.29061e-08	TRUE
ENSG00000008130	6428.93	1.67641	0.201117	8.33548	7.71877e-17	8.18895e-16	TRUE
ENSG00000008226	19568.6	-4.29332	0.22548	-19.0408	7.83182e-81	7.96706e-79	TRUE
ENSG00000008277	192.024	-4.083	0.290388	-14.0605	6.64135e-45	2.29333e-43	TRUE
ENSG00000008300	661.024	2.3288	0.369255	6.30675	2.84948e-10	1.81134e-09	TRUE
ENSG00000008323	1097.99	1.66333	0.240161	6.92589	4.33255e-12	3.2902e-11	TRUE
ENSG00000008324	555.655	1.19636	0.20596	5.80873	6.2948e-09	3.4332e-08	TRUE
ENSG00000008394	5071.47	1.11587	0.262844	4.24537	2.18233e-05	7.45904e-05	TRUE
ENSG00000008405	1812.89	-1.0033	0.156953	-6.39234	1.63364e-10	1.06504e-09	TRUE
ENSG00000008438	5.99626	4.06391	1.53408	2.64908	0.00807104	0.016371	TRUE
ENSG00000008513	3030.71	1.8226	0.134129	13.5884	4.69313e-42	1.49277e-40	TRUE
ENSG00000008516	103.718	2.31629	0.456483	5.0742	3.89132e-07	1.71371e-06	TRUE
ENSG00000008517	930.995	5.28015	0.288641	18.2931	9.38903e-75	8.07242e-73	TRUE
ENSG00000008735	289.234	3.1544	0.383061	8.23471	1.79986e-16	1.85999e-15	TRUE
ENSG00000008838	6871.83	1.20345	0.184078	6.53769	6.24765e-11	4.22433e-10	TRUE
ENSG00000008853	1157.04	1.64571	0.229095	7.18352	6.79376e-13	5.51362e-12	TRUE
ENSG00000009413	6581.23	-1.45384	0.207254	-7.01478	2.30317e-12	1.78576e-11	TRUE
ENSG00000009724	12.2857	3.01224	1.01914	2.95568	0.00311984	0.00701989	TRUE
ENSG00000009765	296.475	-1.86553	0.215972	-8.63781	5.73009e-18	6.5246e-17	TRUE
ENSG00000009790	24.2094	6.89518	1.27718	5.39877	6.71002e-08	3.25414e-07	TRUE
ENSG00000010030	878.101	3.54844	0.21347	16.6226	4.77902e-62	2.81058e-60	TRUE
ENSG00000010256	10289.2	1.01659	0.213965	4.7512	2.0221e-06	8.10253e-06	TRUE
ENSG00000010282	303.992	-3.57746	0.286808	-12.4733	1.0435e-35	2.69425e-34	TRUE
ENSG00000010295	170.125	2.09008	0.440728	4.74235	2.11254e-06	8.43397e-06	TRUE
ENSG00000010310	1528.38	-1.27234	0.228777	-5.56151	2.67449e-08	1.36361e-07	TRUE
ENSG00000010318	744.964	-1.61961	0.195391	-8.28906	1.14144e-16	1.19821e-15	TRUE
ENSG00000010327	66.6271	4.56566	0.711535	6.41664	1.39317e-10	9.13895e-10	TRUE
ENSG00000010361	2283.48	-1.99604	0.211197	-9.45105	3.35457e-21	4.63632e-20	TRUE
ENSG00000010404	4638.1	-1.69332	0.224512	-7.54224	4.61967e-14	4.0976e-13	TRUE
ENSG00000010438	172.123	5.53257	0.863977	6.4036	1.51755e-10	9.9241e-10	TRUE
ENSG00000010610	454.625	-1.9642	0.190778	-10.2958	7.36201e-25	1.22549e-23	TRUE
ENSG00000010626	6833.28	-3.13014	0.129106	-24.2447	7.5187e-130	2.89427e-127	TRUE
ENSG00000010671	33.4891	4.80036	0.98382	4.8793	1.06461e-06	4.42552e-06	TRUE
ENSG00000010704	823.342	1.04668	0.177397	5.90022	3.63026e-09	2.03466e-08	TRUE
ENSG00000011083	11.1954	4.56	1.20151	3.79523	0.000147505	0.000437581	TRUE
ENSG00000011105	1533.69	1.48395	0.225004	6.59524	4.24578e-11	2.92507e-10	TRUE
ENSG00000011143	1972.1	-1.97802	0.157661	-12.5461	4.17792e-36	1.09626e-34	TRUE
ENSG00000011198	2824.41	1.761	0.130843	13.4589	2.73037e-41	8.46215e-40	TRUE
ENSG00000011201	1986.6	-1.30482	0.256613	-5.08479	3.6804e-07	1.62462e-06	TRUE
ENSG00000011347	983.384	2.125	0.215688	9.85222	6.70484e-23	1.00811e-21	TRUE
ENSG00000011422	4229.16	4.62147	0.252219	18.3233	5.39637e-75	4.68723e-73	TRUE
ENSG00000011426	4686.55	-1.09937	0.235504	-4.66816	3.03908e-06	1.18646e-05	TRUE
ENSG00000011523	1251.51	-1.79576	0.203872	-8.80828	1.27084e-18	1.50893e-17	TRUE
ENSG00000011590	50.2667	7.59504	1.19737	6.34308	2.25221e-10	1.44277e-09	TRUE
ENSG00000011638	3216.63	1.47861	0.152678	9.68446	3.51057e-22	5.10608e-21	TRUE
ENSG00000012061	4017.24	-1.6153	0.1853	-8.71725	2.85037e-18	3.32037e-17	TRUE
ENSG00000012124	125.257	8.81031	1.20508	7.31097	2.65218e-13	2.22548e-12	TRUE
ENSG00000012171	2210.59	3.42342	0.253948	13.4808	2.02976e-41	6.33131e-40	TRUE
ENSG00000012211	697.004	1.03681	0.236971	4.37526	1.21287e-05	4.3076e-05	TRUE
ENSG00000012504	4.43855	3.91826	1.46296	2.67831	0.00739936	0.015148	TRUE
ENSG00000012779	444.79	2.52325	0.250813	10.0603	8.27706e-24	1.30412e-22	TRUE
ENSG00000013016	260.528	2.5531	0.259682	9.83164	8.22714e-23	1.23098e-21	TRUE
ENSG00000013275	5815.76	1.40819	0.164361	8.56768	1.05592e-17	1.1852e-16	TRUE
ENSG00000013297	72.4788	1.62929	0.466934	3.48933	0.000484229	0.00130071	TRUE
ENSG00000013306	3709.96	1.13141	0.168386	6.71912	1.82827e-11	1.30495e-10	TRUE
ENSG00000013374	6427.95	1.61298	0.133605	12.0727	1.47196e-33	3.46992e-32	TRUE
ENSG00000013588	28397.9	1.91574	0.220492	8.68849	3.67273e-18	4.24765e-17	TRUE
ENSG00000013725	125.109	1.28497	0.345586	3.71824	0.000200612	0.000580565	TRUE
ENSG00000014216	18931.3	1.39415	0.176335	7.90627	2.65212e-15	2.54146e-14	TRUE
ENSG00000015133	13098	-1.18985	0.147766	-8.05222	8.13028e-16	8.05301e-15	TRUE
ENSG00000015413	33.7951	4.06238	0.776253	5.23331	1.66499e-07	7.67994e-07	TRUE
ENSG00000015475	3887.36	2.50108	0.173854	14.3861	6.32856e-47	2.34808e-45	TRUE
ENSG00000015568	402.386	-1.04246	0.313927	-3.32072	0.000897849	0.00228064	TRUE
ENSG00000016602	1883.49	3.69429	0.261823	14.1099	3.30158e-45	1.15181e-43	TRUE
ENSG00000016864	3395.62	-1.19473	0.151352	-7.8937	2.93358e-15	2.80562e-14	TRUE
ENSG00000017427	117.966	-2.20492	0.327966	-6.72303	1.77985e-11	1.27119e-10	TRUE
ENSG00000017483	1437.05	2.55804	0.192972	13.256	4.16298e-40	1.24467e-38	TRUE
ENSG00000018625	4.49791	4.30113	1.45466	2.95679	0.00310863	0.00699792	TRUE
ENSG00000019102	5751.58	3.30065	0.172757	19.1058	2.26037e-81	2.32736e-79	TRUE
ENSG00000019186	7527.9	4.75286	0.185352	25.6423	5.15218e-145	2.60493e-142	TRUE
ENSG00000019505	91.8714	-1.88171	0.308392	-6.10168	1.04961e-09	6.27855e-09	TRUE
ENSG00000019582	62604.5	2.44743	0.195766	12.5018	7.29438e-36	1.89783e-34	TRUE
ENSG00000019991	8.71302	-3.64691	0.95493	-3.81904	0.000133974	0.000400987	TRUE
ENSG00000020181	15.6444	2.27412	0.644335	3.52941	0.000416491	0.00113204	TRUE
ENSG00000020219	6.63846	4.8203	1.45764	3.30692	0.00094328	0.00238246	TRUE
ENSG00000020633	253.387	1.63694	0.233706	7.00424	2.48332e-12	1.92192e-11	TRUE
ENSG00000021300	1591.3	-4.14278	0.247987	-16.7056	1.19342e-62	7.19345e-61	TRUE
ENSG00000021355	17096.6	2.01271	0.159851	12.5912	2.36078e-36	6.25266e-35	TRUE
ENSG00000021461	21.4899	-2.92161	0.722546	-4.0435	5.26602e-05	0.000169296	TRUE
ENSG00000021645	655.423	-1.33767	0.186413	-7.17585	7.18577e-13	5.81505e-12	TRUE
ENSG00000022267	144.172	-3.4541	0.275297	-12.5468	4.13754e-36	1.0865e-34	TRUE
ENSG00000023318	3571.99	1.03587	0.24965	4.14927	3.33538e-05	0.000111043	TRUE
ENSG00000023330	3882.3	1.2055	0.122262	9.85997	6.20663e-23	9.34027e-22	TRUE
ENSG00000023445	20865.6	4.04153	0.269386	15.0027	7.04515e-51	2.87882e-49	TRUE
ENSG00000023572	553.614	2.12372	0.203582	10.4318	1.77554e-25	3.02091e-24	TRUE
ENSG00000023608	1061.09	-1.02965	0.231493	-4.44787	8.67266e-06	3.14985e-05	TRUE
ENSG00000024526	655.016	-1.80179	0.326435	-5.51961	3.3976e-08	1.71103e-07	TRUE
ENSG00000025423	51.154	2.50476	0.377592	6.63352	3.27779e-11	2.28045e-10	TRUE
ENSG00000025708	14211.7	2.50664	0.242983	10.3161	5.95771e-25	9.94665e-24	TRUE
ENSG00000025796	3031.37	-1.12144	0.303864	-3.69059	0.000223731	0.000641627	TRUE
ENSG00000026025	781.201	-1.52235	0.289702	-5.25488	1.48118e-07	6.88367e-07	TRUE
ENSG00000026103	2441.42	1.81768	0.172277	10.5509	5.03116e-26	8.80324e-25	TRUE
ENSG00000026559	63.6817	2.31665	0.397997	5.82077	5.85779e-09	3.20933e-08	TRUE
ENSG00000026652	1101.06	-2.34124	0.170913	-13.6984	1.03806e-42	3.36178e-41	TRUE
ENSG00000026751	127.734	3.09534	0.381925	8.10457	5.29321e-16	5.31439e-15	TRUE
ENSG00000026950	4539.42	2.33115	0.132208	17.6324	1.3886e-69	1.04299e-67	TRUE
ENSG00000027001	2721.11	-2.0014	0.205777	-9.72606	2.33465e-22	3.42068e-21	TRUE
ENSG00000027644	5.41842	3.22511	1.33505	2.41573	0.0157039	0.0295227	TRUE
ENSG00000027697	16172.1	2.45044	0.189194	12.952	2.2897e-38	6.45287e-37	TRUE
ENSG00000027869	7.14214	3.01871	1.16068	2.60082	0.0093001	0.0185558	TRUE
ENSG00000028137	178.786	6.03072	0.530654	11.3647	6.26853e-30	1.30274e-28	TRUE
ENSG00000029153	8366.13	2.10595	0.199387	10.5621	4.46332e-26	7.838e-25	TRUE
ENSG00000029534	166.719	2.51852	0.290835	8.65961	4.73383e-18	5.42302e-17	TRUE
ENSG00000030110	2428.32	2.50806	0.206919	12.121	8.17493e-34	1.94334e-32	TRUE
ENSG00000030304	3.13845	3.56543	1.42045	2.51008	0.0120704	0.0233796	TRUE
ENSG00000030582	15849	3.21653	0.238631	13.4791	2.07624e-41	6.46439e-40	TRUE
ENSG00000031003	3341.96	-1.05238	0.156965	-6.70454	2.02047e-11	1.43547e-10	TRUE
ENSG00000031081	666.042	1.4425	0.176627	8.16691	3.16402e-16	3.22058e-15	TRUE
ENSG00000031698	7038.7	1.37691	0.123894	11.1136	1.07695e-28	2.13344e-27	TRUE
ENSG00000032742	4105.9	-3.15731	0.204295	-15.4546	7.02102e-54	3.18817e-52	TRUE
ENSG00000033178	13761.2	1.28975	0.192326	6.70604	1.99973e-11	1.42133e-10	TRUE
ENSG00000033327	481.647	-1.74038	0.222041	-7.83808	4.5749e-15	4.32407e-14	TRUE
ENSG00000034053	49.0885	-2.55032	0.595064	-4.28579	1.82093e-05	6.3007e-05	TRUE
ENSG00000034152	2439.65	1.17675	0.251195	4.68463	2.80467e-06	1.1009e-05	TRUE
ENSG00000034239	7954.89	-4.28389	0.239314	-17.9007	1.16437e-71	9.10924e-70	TRUE
ENSG00000034510	80296.3	2.55356	0.246377	10.3644	3.59824e-25	6.04914e-24	TRUE
ENSG00000035720	116.806	-2.11597	0.29926	-7.07067	1.54187e-12	1.21213e-11	TRUE
ENSG00000035862	784.012	2.517	0.239047	10.5293	6.32994e-26	1.10075e-24	TRUE
ENSG00000036054	4535.52	1.1805	0.20867	5.65725	1.53819e-08	8.05971e-08	TRUE
ENSG00000036530	64.8256	-2.11631	0.347799	-6.08486	1.16591e-09	6.94241e-09	TRUE
ENSG00000036672	873.309	-2.93036	0.220171	-13.3095	2.03889e-40	6.16122e-39	TRUE
ENSG00000036828	4.94863	-2.55661	1.05474	-2.42393	0.0153534	0.0289409	TRUE
ENSG00000037280	31.0112	3.05837	0.595518	5.13565	2.81166e-07	1.26086e-06	TRUE
ENSG00000038295	43.7256	-2.68372	0.488593	-5.49275	3.95728e-08	1.97619e-07	TRUE
ENSG00000038427	4392.49	-3.0687	0.185769	-16.5189	2.6814e-61	1.53433e-59	TRUE
ENSG00000039139	49649.2	-4.31541	0.228156	-18.9143	8.69818e-80	8.59041e-78	TRUE
ENSG00000039537	245.003	-4.90976	0.324434	-15.1333	9.76434e-52	4.09365e-50	TRUE
ENSG00000039987	17.3245	2.6442	0.785602	3.36583	0.000763149	0.00196965	TRUE
ENSG00000040199	1680.27	1.32604	0.149746	8.85529	8.34685e-19	1.00159e-17	TRUE
ENSG00000040275	983.68	1.99198	0.289053	6.89138	5.52529e-12	4.15839e-11	TRUE
ENSG00000040487	548.131	1.02863	0.230909	4.45471	8.40085e-06	3.05769e-05	TRUE
ENSG00000040608	223.632	2.25553	0.342798	6.57977	4.71163e-11	3.22829e-10	TRUE
ENSG00000040633	2163.17	1.36963	0.144306	9.4911	2.28599e-21	3.18281e-20	TRUE
ENSG00000041353	14824.3	2.89262	0.227155	12.7341	3.82117e-37	1.03306e-35	TRUE
ENSG00000041357	8228.47	1.69038	0.185356	9.11964	7.53765e-20	9.63176e-19	TRUE
ENSG00000041880	2011.9	1.79106	0.185274	9.66708	4.16064e-22	6.02573e-21	TRUE
ENSG00000042286	928.064	1.09607	0.179308	6.11276	9.79207e-10	5.87403e-09	TRUE
ENSG00000042317	1582.62	-2.12382	0.168833	-12.5794	2.74078e-36	7.23084e-35	TRUE
ENSG00000042445	4294.76	1.87117	0.154081	12.1441	6.16842e-34	1.47255e-32	TRUE
ENSG00000042493	5050.33	1.84925	0.221269	8.35745	6.40905e-17	6.838e-16	TRUE
ENSG00000042753	2885.84	1.63725	0.159427	10.2696	9.66339e-25	1.59916e-23	TRUE
ENSG00000042781	44.9874	-1.52048	0.383845	-3.96118	7.45816e-05	0.000233003	TRUE
ENSG00000042813	13.0456	-2.7887	0.725476	-3.84396	0.000121065	0.000364733	TRUE
ENSG00000042832	501.812	1.32558	0.185131	7.16024	8.05357e-13	6.49176e-12	TRUE
ENSG00000043039	236.009	-1.47173	0.312818	-4.70475	2.54171e-06	1.0035e-05	TRUE
ENSG00000043143	4423.36	1.5107	0.194334	7.77369	7.62297e-15	7.10393e-14	TRUE
ENSG00000043462	39.632	4.94959	0.884529	5.59574	2.19684e-08	1.13224e-07	TRUE
ENSG00000043514	2745.68	-1.18914	0.162202	-7.33121	2.28078e-13	1.92312e-12	TRUE
ENSG00000043591	733.471	1.11124	0.213411	5.20702	1.91902e-07	8.77929e-07	TRUE
ENSG00000044446	1669.5	-1.09621	0.141696	-7.73635	1.02315e-14	9.46456e-14	TRUE
ENSG00000044459	1032.65	-2.01	0.246181	-8.1647	3.22229e-16	3.27498e-15	TRUE
ENSG00000044524	26.0009	-3.62264	0.59829	-6.05498	1.40432e-09	8.27615e-09	TRUE
ENSG00000046647	1282.16	-1.23023	0.142596	-8.62736	6.27846e-18	7.12505e-17	TRUE
ENSG00000046653	413.793	-3.75898	0.335082	-11.2181	3.32379e-29	6.70997e-28	TRUE
ENSG00000047578	8094.93	-1.82605	0.155049	-11.7773	5.11129e-32	1.14438e-30	TRUE
ENSG00000047579	360.783	-1.09494	0.19105	-5.73118	9.97368e-09	5.34809e-08	TRUE
ENSG00000047597	285.47	-2.34841	0.268223	-8.75546	2.0327e-18	2.38592e-17	TRUE
ENSG00000047648	333.065	-2.5715	0.217987	-11.7966	4.06481e-32	9.13099e-31	TRUE
ENSG00000048052	6996.55	3.15271	0.1775	17.7618	1.39744e-70	1.06859e-68	TRUE
ENSG00000048162	433.299	1.38185	0.276235	5.00246	5.66034e-07	2.44011e-06	TRUE
ENSG00000048342	9482.71	-4.21723	0.212692	-19.8279	1.7097e-87	2.06843e-85	TRUE
ENSG00000048471	3553.63	-1.94982	0.128372	-15.1888	4.19512e-52	1.78979e-50	TRUE
ENSG00000048540	903.59	-1.64493	0.287483	-5.72183	1.05385e-08	5.63346e-08	TRUE
ENSG00000048544	2590.3	1.0771	0.189686	5.67835	1.36e-08	7.16932e-08	TRUE
ENSG00000049089	2036.87	2.38192	0.289578	8.22548	1.94415e-16	2.00481e-15	TRUE
ENSG00000049192	116.273	-2.14953	0.33814	-6.35693	2.05831e-10	1.32306e-09	TRUE
ENSG00000049249	170.393	6.40601	0.682326	9.38848	6.08712e-21	8.28783e-20	TRUE
ENSG00000049323	716.931	1.00383	0.147409	6.80984	9.77087e-12	7.1658e-11	TRUE
ENSG00000049449	5245.02	1.568	0.249256	6.29073	3.15972e-10	1.99693e-09	TRUE
ENSG00000049540	1255.46	1.42955	0.242377	5.89806	3.6779e-09	2.06034e-08	TRUE
ENSG00000049541	1025.18	1.52656	0.143292	10.6535	1.67955e-26	3.01189e-25	TRUE
ENSG00000049860	5888.81	1.95895	0.165756	11.8182	3.14168e-32	7.0855e-31	TRUE
ENSG00000050030	270.705	-3.65895	0.28698	-12.7498	3.12364e-37	8.47864e-36	TRUE
ENSG00000050165	305.025	-2.33411	0.364612	-6.40164	1.53712e-10	1.00463e-09	TRUE
ENSG00000050344	1959.61	1.74504	0.136265	12.8063	1.51265e-37	4.16256e-36	TRUE
ENSG00000050405	10735.3	1.18395	0.190776	6.20594	5.43693e-10	3.35904e-09	TRUE
ENSG00000050438	3342.32	-4.78111	0.226552	-21.1039	7.3309e-99	1.26058e-96	TRUE
ENSG00000050730	1531.85	8.24524	0.422092	19.5342	5.61874e-85	6.26101e-83	TRUE
ENSG00000050820	5558.5	1.22796	0.263013	4.66881	3.02951e-06	1.18299e-05	TRUE
ENSG00000051009	3510.29	-1.40957	0.140284	-10.048	9.37596e-24	1.47247e-22	TRUE
ENSG00000051128	336.255	1.68097	0.33011	5.09216	3.54013e-07	1.56556e-06	TRUE
ENSG00000051180	124.493	2.10248	0.306532	6.85894	6.93745e-12	5.16043e-11	TRUE
ENSG00000051523	11765.9	2.36818	0.340636	6.95221	3.59602e-12	2.7473e-11	TRUE
ENSG00000051825	2387.17	-1.83627	0.184816	-9.9357	2.91125e-23	4.46036e-22	TRUE
ENSG00000052126	10465.4	-1.61139	0.197159	-8.17301	3.00793e-16	3.06724e-15	TRUE
ENSG00000052344	8344.47	3.28361	0.229975	14.2781	2.99507e-46	1.08628e-44	TRUE
ENSG00000052802	26388.9	1.81772	0.206477	8.80348	1.32637e-18	1.5721e-17	TRUE
ENSG00000053371	2530.98	-1.36963	0.229933	-5.95666	2.57445e-09	1.46991e-08	TRUE
ENSG00000053438	29.311	2.85942	0.648802	4.40723	1.04702e-05	3.7552e-05	TRUE
ENSG00000053747	9858.21	1.22738	0.119997	10.2284	1.4797e-24	2.41914e-23	TRUE
ENSG00000053900	3300.19	-1.06847	0.184104	-5.80359	6.49096e-09	3.53507e-08	TRUE
ENSG00000054116	3121.92	1.23791	0.121968	10.1495	3.33137e-24	5.35343e-23	TRUE
ENSG00000054219	1268.87	-1.17098	0.283957	-4.12378	3.72703e-05	0.000123114	TRUE
ENSG00000054277	1762.8	2.21045	0.162119	13.6347	2.48932e-42	8.02339e-41	TRUE
ENSG00000054356	15.8992	2.33588	0.821364	2.84391	0.00445637	0.00965771	TRUE
ENSG00000054392	2034.63	-1.62562	0.114713	-14.1711	1.38279e-45	4.89468e-44	TRUE
ENSG00000054654	50022.3	-1.59827	0.135492	-11.7961	4.08956e-32	9.1805e-31	TRUE
ENSG00000054793	14772.6	-1.23016	0.149719	-8.21648	2.09569e-16	2.15517e-15	TRUE
ENSG00000054938	10.0423	5.4271	1.29371	4.19499	2.72887e-05	9.19624e-05	TRUE
ENSG00000054967	1124.83	3.20461	0.275632	11.6264	3.026e-31	6.59201e-30	TRUE
ENSG00000055163	849.912	-3.17386	0.208469	-15.2246	2.42771e-52	1.0463e-50	TRUE
ENSG00000055332	16535.8	1.58786	0.239225	6.63753	3.18972e-11	2.22329e-10	TRUE
ENSG00000055917	11061	-1.01058	0.219388	-4.60637	4.09766e-06	1.56651e-05	TRUE
ENSG00000056291	33.647	3.83336	0.646943	5.92534	3.11647e-09	1.76333e-08	TRUE
ENSG00000056558	877.351	2.01181	0.270695	7.43201	1.06959e-13	9.23591e-13	TRUE
ENSG00000056972	3533.81	1.14171	0.137295	8.31568	9.12241e-17	9.64788e-16	TRUE
ENSG00000056998	103.175	-2.57608	0.325201	-7.92148	2.34702e-15	2.25868e-14	TRUE
ENSG00000057019	5146.34	-1.269	0.250398	-5.06794	4.02148e-07	1.76873e-06	TRUE
ENSG00000057149	213004	1.02538	0.166584	6.15535	7.49098e-10	4.55006e-09	TRUE
ENSG00000057468	166.249	1.04552	0.282576	3.69997	0.000215625	0.000620285	TRUE
ENSG00000057657	1550.13	2.11052	0.228217	9.24788	2.28984e-20	3.00585e-19	TRUE
ENSG00000057704	1196.24	3.00111	0.205465	14.6064	2.555e-48	9.80189e-47	TRUE
ENSG00000058056	1416.95	-3.16003	0.229994	-13.7396	5.87949e-43	1.92247e-41	TRUE
ENSG00000058453	9378.29	-2.87209	0.218275	-13.1581	1.52856e-39	4.45611e-38	TRUE
ENSG00000058799	3255.6	2.04637	0.142583	14.3522	1.0328e-46	3.80284e-45	TRUE
ENSG00000059377	122.546	2.67305	0.285028	9.3782	6.71087e-21	9.10051e-20	TRUE
ENSG00000059378	6997.4	2.49857	0.158421	15.7717	4.8757e-56	2.34608e-54	TRUE
ENSG00000059728	8388.05	2.5066	0.192379	13.0295	8.31832e-39	2.37591e-37	TRUE
ENSG00000059915	217.377	-1.29689	0.274452	-4.72539	2.29674e-06	9.12205e-06	TRUE
ENSG00000060491	4871.97	1.2783	0.24691	5.1772	2.25241e-07	1.02156e-06	TRUE
ENSG00000060558	6248.46	1.63788	0.236731	6.91875	4.55653e-12	3.45385e-11	TRUE
ENSG00000060566	4.44484	4.29673	1.41765	3.03088	0.0024384	0.00562127	TRUE
ENSG00000060709	176.196	-2.66169	0.221537	-12.0147	2.97519e-33	6.93153e-32	TRUE
ENSG00000061273	6344.8	1.3042	0.199094	6.5507	5.72697e-11	3.8839e-10	TRUE
ENSG00000061337	33.2758	2.07736	0.503065	4.12941	3.63693e-05	0.000120349	TRUE
ENSG00000061455	45.577	-1.29855	0.366172	-3.54629	0.000390699	0.00106785	TRUE
ENSG00000061918	514.772	2.15629	0.252325	8.5457	1.2776e-17	1.42693e-16	TRUE
ENSG00000062038	18606	2.47791	0.173181	14.3082	1.94472e-46	7.076e-45	TRUE
ENSG00000062096	4.6485	3.60995	1.23733	2.91754	0.00352808	0.00783696	TRUE
ENSG00000062524	839.12	-2.3083	0.248335	-9.2951	1.47067e-20	1.95983e-19	TRUE
ENSG00000062716	44302.3	1.46108	0.188381	7.75602	8.76377e-15	8.14242e-14	TRUE
ENSG00000062822	1000.89	1.53813	0.250054	6.15119	7.69037e-10	4.66615e-09	TRUE
ENSG00000063015	19.656	-1.53578	0.54689	-2.80821	0.00498176	0.0106545	TRUE
ENSG00000063127	353.496	-2.32995	0.246501	-9.45209	3.32123e-21	4.59211e-20	TRUE
ENSG00000063515	4.95144	4.27004	1.45864	2.92742	0.00341784	0.00761857	TRUE
ENSG00000064042	2161.41	-1.48882	0.204163	-7.29232	3.04659e-13	2.54697e-12	TRUE
ENSG00000064199	4467.83	-2.66796	0.152645	-17.4782	2.09936e-68	1.50989e-66	TRUE
ENSG00000064218	183.154	-1.59442	0.3018	-5.28304	1.27058e-07	5.95559e-07	TRUE
ENSG00000064225	865.085	-2.10027	0.200014	-10.5006	8.58437e-26	1.48517e-24	TRUE
ENSG00000064300	1946.59	2.46044	0.214359	11.4781	1.69925e-30	3.61118e-29	TRUE
ENSG00000064309	2143.35	-1.59714	0.148435	-10.7599	5.32333e-27	9.75272e-26	TRUE
ENSG00000064490	2769.12	1.22927	0.237959	5.16588	2.39313e-07	1.08077e-06	TRUE
ENSG00000064547	1259.43	1.32092	0.215034	6.14283	8.10631e-10	4.91061e-09	TRUE
ENSG00000064601	3175.6	1.78288	0.188448	9.46085	3.05437e-21	4.23004e-20	TRUE
ENSG00000064666	13895.1	1.09975	0.160669	6.84482	7.65716e-12	5.66965e-11	TRUE
ENSG00000064692	757.091	-1.52133	0.163747	-9.29073	1.53231e-20	2.03796e-19	TRUE
ENSG00000064763	425.996	2.15859	0.262025	8.23809	1.74986e-16	1.81052e-15	TRUE
ENSG00000064886	127.146	4.56235	0.522273	8.73557	2.42441e-18	2.83882e-17	TRUE
ENSG00000064932	13802.6	1.84067	0.260492	7.06612	1.59328e-12	1.25052e-11	TRUE
ENSG00000065054	3712.82	1.33436	0.259025	5.15147	2.58446e-07	1.16359e-06	TRUE
ENSG00000065320	10699.3	1.14929	0.206771	5.55826	2.72481e-08	1.38822e-07	TRUE
ENSG00000065325	7.32845	3.45666	1.14566	3.01718	0.00255138	0.00585596	TRUE
ENSG00000065328	397.221	3.91794	0.297042	13.1898	1.00391e-39	2.95717e-38	TRUE
ENSG00000065361	17903.7	1.00986	0.140532	7.18597	6.67321e-13	5.42228e-12	TRUE
ENSG00000065413	729.464	-1.31025	0.167427	-7.8258	5.04452e-15	4.756e-14	TRUE
ENSG00000065427	7644.44	1.20388	0.118949	10.121	4.46042e-24	7.10709e-23	TRUE
ENSG00000065518	4425.94	1.20013	0.194019	6.18561	6.18621e-10	3.79703e-09	TRUE
ENSG00000065534	2417.45	-3.82361	0.145123	-26.3475	5.48496e-153	3.50572e-150	TRUE
ENSG00000065600	441.729	1.33706	0.183845	7.27273	3.52291e-13	2.92425e-12	TRUE
ENSG00000065609	10.7799	-4.31257	1.0481	-4.11465	3.8777e-05	0.000127742	TRUE
ENSG00000065615	2261.21	1.11131	0.217604	5.10705	3.27235e-07	1.45321e-06	TRUE
ENSG00000065618	9499.96	2.75005	0.154352	17.8168	5.23499e-71	4.04875e-69	TRUE
ENSG00000065833	1444.47	2.24246	0.258584	8.67207	4.24335e-18	4.87928e-17	TRUE
ENSG00000065911	3440.19	2.67472	0.196348	13.6224	2.94897e-42	9.46884e-41	TRUE
ENSG00000066032	3.75772	-3.25179	1.34397	-2.41953	0.0155405	0.0292512	TRUE
ENSG00000066056	18.1559	6.23595	1.31251	4.75116	2.02258e-06	8.10348e-06	TRUE
ENSG00000066185	1015.32	-2.7164	0.189661	-14.3224	1.58637e-46	5.78452e-45	TRUE
ENSG00000066230	434.819	3.13227	0.294862	10.6228	2.33427e-26	4.15302e-25	TRUE
ENSG00000066248	1211.51	-2.42145	0.217188	-11.1491	7.23606e-29	1.44615e-27	TRUE
ENSG00000066322	3488.48	1.17966	0.154254	7.6475	2.04924e-14	1.86058e-13	TRUE
ENSG00000066336	12.5708	4.74858	1.18517	4.00666	6.15827e-05	0.000195585	TRUE
ENSG00000066379	1147.71	1.51832	0.203193	7.47233	7.87866e-14	6.87152e-13	TRUE
ENSG00000066629	2272.37	-2.81959	0.198292	-14.2194	6.94263e-46	2.48869e-44	TRUE
ENSG00000066735	37.6912	1.73864	0.599019	2.90247	0.00370231	0.00818587	TRUE
ENSG00000066739	4091.97	-1.03063	0.180583	-5.70725	1.14817e-08	6.10012e-08	TRUE
ENSG00000066813	9.65439	5.42827	1.29577	4.18923	2.79903e-05	9.4205e-05	TRUE
ENSG00000066923	223.66	-1.39851	0.226055	-6.1866	6.14755e-10	3.77535e-09	TRUE
ENSG00000066933	5144.3	-1.04619	0.170876	-6.1225	9.21158e-10	5.54544e-09	TRUE
ENSG00000067066	10075.5	1.56817	0.164828	9.51397	1.83528e-21	2.56795e-20	TRUE
ENSG00000067167	10159	1.11789	0.238698	4.68328	2.82318e-06	1.1074e-05	TRUE
ENSG00000067182	5206.02	1.36057	0.170576	7.97635	1.50723e-15	1.46507e-14	TRUE
ENSG00000067208	4231.28	-1.20447	0.145816	-8.26022	1.45399e-16	1.51271e-15	TRUE
ENSG00000067221	2119.59	2.99349	0.252098	11.8743	1.60946e-32	3.67636e-31	TRUE
ENSG00000067369	10699.1	-1.64227	0.105751	-15.5295	2.18929e-54	1.00901e-52	TRUE
ENSG00000067445	104.7	-2.18167	0.304859	-7.15633	8.28682e-13	6.66942e-12	TRUE
ENSG00000067715	44.599	-2.08499	0.520114	-4.00872	6.10493e-05	0.000194022	TRUE
ENSG00000067798	71.926	1.20719	0.306944	3.93291	8.39224e-05	0.000260027	TRUE
ENSG00000067840	111.253	-2.25803	0.33897	-6.66143	2.71174e-11	1.90187e-10	TRUE
ENSG00000067842	61.197	-3.06989	0.406906	-7.54447	4.54126e-14	4.03027e-13	TRUE
ENSG00000068001	1636.57	1.92337	0.280702	6.85202	7.28156e-12	5.40453e-11	TRUE
ENSG00000068079	6991.32	4.51245	0.256689	17.5794	3.54309e-69	2.6263e-67	TRUE
ENSG00000068137	3139.65	1.16875	0.253775	4.60547	4.11539e-06	1.57275e-05	TRUE
ENSG00000068366	5154.16	1.10049	0.236474	4.65376	3.25934e-06	1.26806e-05	TRUE
ENSG00000068394	1620.8	1.30584	0.187012	6.98267	2.89619e-12	2.22974e-11	TRUE
ENSG00000068438	3046.4	1.27537	0.183002	6.9692	3.18757e-12	2.44573e-11	TRUE
ENSG00000068615	485.321	-3.83093	0.221082	-17.3281	2.8858e-67	2.02814e-65	TRUE
ENSG00000068831	93.5647	7.55113	1.25303	6.02631	1.67743e-09	9.79878e-09	TRUE
ENSG00000068885	2777.36	-2.24641	0.216707	-10.3661	3.53552e-25	5.94961e-24	TRUE
ENSG00000068971	1681.12	1.97324	0.230512	8.56024	1.1263e-17	1.26211e-16	TRUE
ENSG00000068976	372.227	4.71388	0.484918	9.72098	2.45406e-22	3.59253e-21	TRUE
ENSG00000069011	4695.99	1.44759	0.258017	5.61046	2.01791e-08	1.04489e-07	TRUE
ENSG00000069122	697.809	-2.24981	0.205341	-10.9564	6.18858e-28	1.17973e-26	TRUE
ENSG00000069206	10.712	5.17648	1.29854	3.98639	6.70873e-05	0.000211423	TRUE
ENSG00000069399	1972.41	2.00388	0.226266	8.85631	8.27058e-19	9.93497e-18	TRUE
ENSG00000069424	397.312	-1.54283	0.227638	-6.77756	1.22221e-11	8.88269e-11	TRUE
ENSG00000069431	2645.87	-4.62632	0.342931	-13.4905	1.77892e-41	5.55912e-40	TRUE
ENSG00000069482	7.47018	4.87046	1.29989	3.74683	0.000179086	0.000523563	TRUE
ENSG00000069509	746.843	1.1345	0.201297	5.63597	1.7408e-08	9.06947e-08	TRUE
ENSG00000069535	285.716	-4.80753	0.417628	-11.5115	1.15402e-30	2.46175e-29	TRUE
ENSG00000069696	48.4625	-1.74051	0.415896	-4.18497	2.85206e-05	9.58467e-05	TRUE
ENSG00000069764	79.5971	-2.4962	0.33898	-7.36384	1.78689e-13	1.51745e-12	TRUE
ENSG00000069956	10870.4	1.40557	0.218489	6.43312	1.25007e-10	8.23857e-10	TRUE
ENSG00000070019	111.405	4.22187	0.532887	7.92264	2.32511e-15	2.23822e-14	TRUE
ENSG00000070081	10163.2	-2.18521	0.310673	-7.0338	2.00981e-12	1.56691e-11	TRUE
ENSG00000070087	4740.56	-1.66565	0.25265	-6.5927	4.31895e-11	2.97367e-10	TRUE
ENSG00000070182	29.4977	-1.3694	0.458273	-2.98819	0.00280638	0.00638157	TRUE
ENSG00000070404	2150.09	3.17918	0.275956	11.5206	1.03881e-30	2.21876e-29	TRUE
ENSG00000070413	7810.78	1.33809	0.203568	6.57316	4.92593e-11	3.36559e-10	TRUE
ENSG00000070495	1881.31	1.20491	0.235145	5.12413	2.98921e-07	1.3357e-06	TRUE
ENSG00000070526	14060.7	1.65053	0.113789	14.5052	1.12316e-47	4.26538e-46	TRUE
ENSG00000070718	2331.47	-1.52807	0.153316	-9.96685	2.12882e-23	3.28686e-22	TRUE
ENSG00000070729	34.148	1.75919	0.503889	3.49123	0.000480808	0.00129213	TRUE
ENSG00000070915	27.0473	1.35235	0.576604	2.34537	0.0190082	0.0349453	TRUE
ENSG00000071282	195.856	-2.55672	0.306263	-8.34811	6.93626e-17	7.3819e-16	TRUE
ENSG00000071539	1112.48	-2.53831	0.183795	-13.8105	2.20226e-43	7.27819e-42	TRUE
ENSG00000071575	6947.43	2.71433	0.125822	21.5728	3.23592e-103	6.12385e-101	TRUE
ENSG00000071859	1551.87	1.02619	0.178832	5.73831	9.56243e-09	5.13844e-08	TRUE
ENSG00000071909	32.7445	-2.80985	0.463614	-6.06076	1.35482e-09	7.99834e-09	TRUE
ENSG00000071967	820.192	-1.25481	0.25579	-4.90563	9.31295e-07	3.90103e-06	TRUE
ENSG00000071991	13.0963	3.32213	0.876459	3.7904	0.000150403	0.000445437	TRUE
ENSG00000072041	159.558	-1.104	0.27401	-4.02906	5.60009e-05	0.000179253	TRUE
ENSG00000072042	4580.83	2.02813	0.141077	14.376	7.31885e-47	2.71254e-45	TRUE
ENSG00000072121	6744.98	1.49822	0.151482	9.89048	4.57846e-23	6.93629e-22	TRUE
ENSG00000072133	932.889	-1.3141	0.221418	-5.93495	2.9393e-09	1.66866e-08	TRUE
ENSG00000072163	69.3019	-1.45483	0.465559	-3.12492	0.00177854	0.00422408	TRUE
ENSG00000072401	1351.96	1.12554	0.233019	4.83023	1.36378e-06	5.59164e-06	TRUE
ENSG00000072415	4796.47	1.067	0.183122	5.82671	5.6532e-09	3.10376e-08	TRUE
ENSG00000072422	938.634	-1.88115	0.157623	-11.9345	7.82374e-33	1.80907e-31	TRUE
ENSG00000072506	1486.39	1.49345	0.208915	7.14863	8.76494e-13	7.03251e-12	TRUE
ENSG00000072682	3173.14	-1.24784	0.144674	-8.62515	6.40109e-18	7.26179e-17	TRUE
ENSG00000072694	20.8906	6.36659	1.24633	5.10829	3.25096e-07	1.44504e-06	TRUE
ENSG00000072786	1597.79	1.01692	0.165044	6.1615	7.20613e-10	4.39011e-09	TRUE
ENSG00000072818	267.236	-1.02893	0.303936	-3.38535	0.000710881	0.00184426	TRUE
ENSG00000072832	63.0922	-1.29106	0.348855	-3.70084	0.000214889	0.000618363	TRUE
ENSG00000072952	73.8571	2.98838	0.394127	7.58229	3.39498e-14	3.04407e-13	TRUE
ENSG00000072954	342.608	1.12126	0.22477	4.9885	6.0849e-07	2.61217e-06	TRUE
ENSG00000073060	1631.6	1.3929	0.222802	6.25174	4.05892e-10	2.5387e-09	TRUE
ENSG00000073067	297.015	1.19332	0.401793	2.96998	0.00297816	0.00673646	TRUE
ENSG00000073111	1772.21	1.36827	0.213171	6.41867	1.37474e-10	9.02682e-10	TRUE
ENSG00000073146	72.6542	2.81619	0.492717	5.71563	1.093e-08	5.82895e-08	TRUE
ENSG00000073282	11557.6	1.30972	0.215308	6.08298	1.17968e-09	7.01822e-09	TRUE
ENSG00000073605	4719.21	1.88705	0.147336	12.8078	1.48268e-37	4.08338e-36	TRUE
ENSG00000073712	844.323	-1.00155	0.191014	-5.24333	1.57701e-07	7.30199e-07	TRUE
ENSG00000073734	470.665	-2.08391	0.17642	-11.8122	3.37563e-32	7.60302e-31	TRUE
ENSG00000073737	39653.6	1.13536	0.16593	6.8424	7.78781e-12	5.76386e-11	TRUE
ENSG00000073756	13267.6	4.89629	0.236108	20.7375	1.59082e-95	2.46068e-93	TRUE
ENSG00000073849	35171.9	1.13102	0.136019	8.31516	9.16303e-17	9.68782e-16	TRUE
ENSG00000073861	6.51315	5.07858	1.38351	3.67081	0.000241785	0.00068816	TRUE
ENSG00000074071	1543.89	1.15767	0.171738	6.74093	1.57372e-11	1.13088e-10	TRUE
ENSG00000074219	403.294	1.61356	0.189505	8.51459	1.67179e-17	1.85011e-16	TRUE
ENSG00000074276	182.95	-1.33472	0.322361	-4.14044	3.46648e-05	0.000115091	TRUE
ENSG00000074410	8224.07	2.17896	0.206109	10.5719	4.02413e-26	7.08143e-25	TRUE
ENSG00000074416	1898.43	-2.4683	0.224076	-11.0155	3.21872e-28	6.2057e-27	TRUE
ENSG00000074527	5761.46	2.4805	0.125928	19.6977	2.25662e-86	2.67284e-84	TRUE
ENSG00000074706	111.458	-1.51396	0.260778	-5.80554	6.41574e-09	3.49692e-08	TRUE
ENSG00000074800	50685.2	1.08875	0.149636	7.27599	3.43889e-13	2.85871e-12	TRUE
ENSG00000074803	3.96012	4.18389	1.44873	2.88797	0.00387741	0.0085296	TRUE
ENSG00000074842	2736.92	2.10244	0.238711	8.80749	1.27974e-18	1.51897e-17	TRUE
ENSG00000074855	1347.25	1.66559	0.270477	6.15798	7.36789e-10	4.48125e-09	TRUE
ENSG00000074964	3743.67	1.47448	0.255685	5.76677	8.08075e-09	4.37207e-08	TRUE
ENSG00000075035	13.3201	1.95909	0.778679	2.51592	0.0118722	0.0230458	TRUE
ENSG00000075043	26.0911	2.63487	0.769398	3.42458	0.00061574	0.00161767	TRUE
ENSG00000075239	1665.21	-1.39481	0.168078	-8.2986	1.05344e-16	1.10892e-15	TRUE
ENSG00000075240	2427.12	1.38315	0.209511	6.60178	4.06245e-11	2.8039e-10	TRUE
ENSG00000075275	28285.4	-1.27605	0.171874	-7.42432	1.13359e-13	9.76608e-13	TRUE
ENSG00000075415	18445.4	1.24103	0.120006	10.3415	4.57547e-25	7.67298e-24	TRUE
ENSG00000075426	26891.4	1.17004	0.183483	6.37682	1.80804e-10	1.1713e-09	TRUE
ENSG00000075461	130.496	-2.43265	0.343814	-7.07549	1.48926e-12	1.17241e-11	TRUE
ENSG00000075568	7721.25	-1.25356	0.190436	-6.58257	4.624e-11	3.17209e-10	TRUE
ENSG00000075618	3327.07	2.27233	0.214522	10.5925	3.22742e-26	5.7061e-25	TRUE
ENSG00000075643	1027.53	1.60728	0.186368	8.62422	6.45311e-18	7.3159e-17	TRUE
ENSG00000075673	15838.9	2.31571	0.163878	14.1307	2.4585e-45	8.62129e-44	TRUE
ENSG00000075702	291.908	-1.01668	0.210926	-4.82009	1.43492e-06	5.86769e-06	TRUE
ENSG00000075790	4372.64	1.86261	0.240622	7.7408	9.87929e-15	9.14875e-14	TRUE
ENSG00000075884	22.8877	2.88545	0.682038	4.23063	2.33035e-05	7.93292e-05	TRUE
ENSG00000075945	2420.04	-2.13997	0.204063	-10.4868	9.93216e-26	1.71048e-24	TRUE
ENSG00000076003	734.155	2.27256	0.278125	8.17103	3.05777e-16	3.11618e-15	TRUE
ENSG00000076067	7012.52	1.4974	0.183923	8.14145	3.90574e-16	3.94946e-15	TRUE
ENSG00000076248	1306.6	1.28029	0.185917	6.88636	5.72383e-12	4.30208e-11	TRUE
ENSG00000076258	856.585	-1.2293	0.205033	-5.9956	2.0274e-09	1.17318e-08	TRUE
ENSG00000076555	957.392	-1.31821	0.185019	-7.1247	1.04305e-12	8.30788e-12	TRUE
ENSG00000076604	7593.17	1.32429	0.200243	6.61343	3.7551e-11	2.59918e-10	TRUE
ENSG00000076662	248.438	1.34038	0.297747	4.50175	6.73972e-06	2.49e-05	TRUE
ENSG00000077063	369.253	-1.93691	0.228527	-8.4756	2.33869e-17	2.56219e-16	TRUE
ENSG00000077150	8166.96	2.99762	0.239882	12.4962	7.82835e-36	2.03207e-34	TRUE
ENSG00000077238	9594.15	1.5222	0.178858	8.51069	1.72898e-17	1.91028e-16	TRUE
ENSG00000077327	11604.1	-3.75946	0.20108	-18.6964	5.2956e-78	4.99689e-76	TRUE
ENSG00000077463	1055.69	1.62345	0.289801	5.60195	2.11956e-08	1.09435e-07	TRUE
ENSG00000077522	214.508	7.45475	0.83195	8.96058	3.2298e-19	3.97563e-18	TRUE
ENSG00000077616	69.4147	-1.75121	0.453058	-3.86531	0.000110947	0.000336316	TRUE
ENSG00000077684	2256.33	-2.28617	0.174622	-13.0921	3.65137e-39	1.05358e-37	TRUE
ENSG00000077782	559.037	-1.12129	0.176677	-6.34653	2.20231e-10	1.41214e-09	TRUE
ENSG00000077942	1719.84	1.66563	0.230099	7.23874	4.52857e-13	3.72433e-12	TRUE
ENSG00000077943	9.03242	-5.35217	1.27877	-4.18541	2.84655e-05	9.56805e-05	TRUE
ENSG00000078018	580.879	-1.93849	0.235711	-8.22402	1.96797e-16	2.02814e-15	TRUE
ENSG00000078043	4378.39	-1.10597	0.201262	-5.49519	3.90282e-08	1.94997e-07	TRUE
ENSG00000078053	58.117	-3.04285	0.478766	-6.35562	2.07592e-10	1.33362e-09	TRUE
ENSG00000078081	6273.75	3.85219	0.217325	17.7255	2.66417e-70	2.02806e-68	TRUE
ENSG00000078098	742.881	8.70862	0.708239	12.2962	9.49699e-35	2.34654e-33	TRUE
ENSG00000078114	10491	-1.70005	0.202017	-8.41536	3.91683e-17	4.24042e-16	TRUE
ENSG00000078124	2070.87	1.10263	0.201137	5.48198	4.20581e-08	2.09363e-07	TRUE
ENSG00000078177	3317.2	-1.00795	0.198315	-5.08256	3.72387e-07	1.64231e-06	TRUE
ENSG00000078237	755.366	1.32228	0.26578	4.97508	6.52202e-07	2.79132e-06	TRUE
ENSG00000078246	2866.39	-1.25676	0.124945	-10.0586	8.42185e-24	1.32631e-22	TRUE
ENSG00000078295	1157.73	-1.80569	0.190949	-9.4564	3.18742e-21	4.41069e-20	TRUE
ENSG00000078328	36.152	-2.30947	0.413	-5.59193	2.24564e-08	1.15645e-07	TRUE
ENSG00000078401	1690.34	4.55986	0.300586	15.1699	5.59629e-52	2.36968e-50	TRUE
ENSG00000078487	598.757	-1.28895	0.144262	-8.93478	4.07979e-19	4.98927e-18	TRUE
ENSG00000078674	29028	-1.94094	0.185395	-10.4692	1.19658e-25	2.05757e-24	TRUE
ENSG00000078687	1073.45	-1.02889	0.172799	-5.95427	2.61234e-09	1.49054e-08	TRUE
ENSG00000078725	40.0913	1.42559	0.426746	3.3406	0.000835982	0.0021376	TRUE
ENSG00000078808	5571.3	1.35534	0.212737	6.37094	1.87867e-10	1.21427e-09	TRUE
ENSG00000078898	254.426	-2.70788	0.297109	-9.1141	7.93267e-20	1.01136e-18	TRUE
ENSG00000078900	3617.9	-2.78386	0.220492	-12.6257	1.52436e-36	4.06916e-35	TRUE
ENSG00000079101	26.4349	-1.22661	0.470296	-2.60817	0.00910275	0.0182058	TRUE
ENSG00000079102	9.89355	-1.82999	0.683965	-2.67557	0.00746034	0.0152608	TRUE
ENSG00000079112	30.6752	5.28944	1.02326	5.16921	2.35087e-07	1.06323e-06	TRUE
ENSG00000079156	3396.86	-4.32676	0.27924	-15.4948	3.7635e-54	1.72749e-52	TRUE
ENSG00000079215	902.305	2.85389	0.223008	12.7972	1.69955e-37	4.66172e-36	TRUE
ENSG00000079257	1392.44	-2.03717	0.188392	-10.8135	2.97253e-27	5.49043e-26	TRUE
ENSG00000079263	220.695	1.4343	0.221139	6.48597	8.81649e-11	5.88258e-10	TRUE
ENSG00000079308	10727.5	-1.14627	0.171901	-6.66817	2.59016e-11	1.82226e-10	TRUE
ENSG00000079332	7771.86	1.38485	0.179333	7.72223	1.14312e-14	1.05283e-13	TRUE
ENSG00000079335	2762	-3.00795	0.167401	-17.9685	3.43809e-72	2.74036e-70	TRUE
ENSG00000079337	1788.57	3.22623	0.252502	12.7771	2.20186e-37	6.00065e-36	TRUE
ENSG00000079385	2923.28	4.30231	0.216398	19.8815	5.88229e-88	7.26656e-86	TRUE
ENSG00000079435	585.204	1.16593	0.27786	4.1961	2.71549e-05	9.15386e-05	TRUE
ENSG00000079482	1150.27	-1.52696	0.190786	-8.00352	1.20912e-15	1.18275e-14	TRUE
ENSG00000079557	4.41397	2.8066	1.20755	2.3242	0.0201147	0.0367066	TRUE
ENSG00000079841	3144.11	-1.90825	0.157194	-12.1395	6.52461e-34	1.55649e-32	TRUE
ENSG00000079931	19.8958	3.67524	0.92915	3.95549	7.63784e-05	0.000238331	TRUE
ENSG00000079974	7942.13	-3.0355	0.144385	-21.0237	3.98375e-98	6.61518e-96	TRUE
ENSG00000079999	4199.28	1.18528	0.189644	6.25004	4.10357e-10	2.5652e-09	TRUE
ENSG00000080031	9112	4.48203	0.216596	20.6931	3.9992e-95	6.02101e-93	TRUE
ENSG00000080166	75.3813	-2.51109	0.326319	-7.69521	1.41261e-14	1.29436e-13	TRUE
ENSG00000080298	15858.1	-3.61004	0.219696	-16.432	1.12964e-60	6.26293e-59	TRUE
ENSG00000080493	10098.8	-2.06345	0.202896	-10.17	2.69862e-24	4.35114e-23	TRUE
ENSG00000080572	1511.64	-3.64502	0.241443	-15.0968	1.69929e-51	7.07169e-50	TRUE
ENSG00000080573	107.424	1.43584	0.418202	3.43337	0.00059613	0.00157016	TRUE
ENSG00000080644	3.18155	-4.06614	1.50789	-2.69658	0.00700559	0.0144229	TRUE
ENSG00000080823	6547.79	-3.35359	0.110006	-30.4855	4.05987e-204	7.64044e-201	TRUE
ENSG00000080824	63330	-1.83179	0.246633	-7.42718	1.10939e-13	9.56739e-13	TRUE
ENSG00000080854	141.628	-1.03725	0.32558	-3.18586	0.00144322	0.00349658	TRUE
ENSG00000080947	736.063	-2.15486	0.240185	-8.97169	2.91993e-19	3.60207e-18	TRUE
ENSG00000080986	256.404	1.11478	0.303754	3.67002	0.000242536	0.000690121	TRUE
ENSG00000081041	3226.97	3.52162	0.171612	20.5208	1.40241e-93	1.97944e-91	TRUE
ENSG00000081052	44.8576	-1.88985	0.353888	-5.34026	9.28127e-08	4.41888e-07	TRUE
ENSG00000081059	190.858	-2.22401	0.248027	-8.9668	3.05244e-19	3.76142e-18	TRUE
ENSG00000081087	2098.34	1.81073	0.203646	8.89155	6.02614e-19	7.3036e-18	TRUE
ENSG00000081138	92.077	-2.02492	0.394064	-5.13854	2.76883e-07	1.24251e-06	TRUE
ENSG00000081148	189.747	-1.4389	0.235478	-6.11052	9.93044e-10	5.95282e-09	TRUE
ENSG00000081181	435.311	1.31764	0.216533	6.08518	1.16357e-09	6.92969e-09	TRUE
ENSG00000081189	37.2969	-1.21639	0.393116	-3.09423	0.00197322	0.00464477	TRUE
ENSG00000081320	4231.53	1.41448	0.166782	8.48103	2.23216e-17	2.44786e-16	TRUE
ENSG00000081479	278.738	1.21873	0.411714	2.96013	0.00307505	0.00693248	TRUE
ENSG00000081800	5.57114	4.33776	1.38267	3.13723	0.00170555	0.00406554	TRUE
ENSG00000081870	2947.19	-1.1249	0.233839	-4.81058	1.50496e-06	6.14075e-06	TRUE
ENSG00000081985	72.2537	-2.14982	0.319096	-6.73722	1.61445e-11	1.15868e-10	TRUE
ENSG00000082074	1279.58	3.11196	0.265199	11.7344	8.48927e-32	1.88326e-30	TRUE
ENSG00000082146	1697.11	1.51872	0.183846	8.26081	1.44686e-16	1.50576e-15	TRUE
ENSG00000082153	19977.2	1.05424	0.256156	4.11562	3.86138e-05	0.000127229	TRUE
ENSG00000082196	219.798	-2.11372	0.211797	-9.97996	1.86546e-23	2.88815e-22	TRUE
ENSG00000082293	7.98593	-1.99494	0.891788	-2.23701	0.0252856	0.0448761	TRUE
ENSG00000082397	46.6209	-3.99096	0.543844	-7.33842	2.16127e-13	1.82531e-12	TRUE
ENSG00000082482	54.3455	-1.3864	0.419271	-3.30668	0.000944096	0.00238417	TRUE
ENSG00000082805	2815.24	-1.34856	0.174251	-7.7392	1.00047e-14	9.25978e-14	TRUE
ENSG00000083093	1339.12	1.13247	0.193151	5.86314	4.54198e-09	2.51733e-08	TRUE
ENSG00000083290	2366.65	-1.05896	0.147203	-7.19385	6.29896e-13	5.1305e-12	TRUE
ENSG00000083444	1947.73	1.41531	0.173605	8.15245	3.56618e-16	3.61473e-15	TRUE
ENSG00000083535	3677.04	-1.1508	0.210611	-5.46411	4.65222e-08	2.30328e-07	TRUE
ENSG00000083720	1544.49	-1.10205	0.238851	-4.61395	3.95089e-06	1.51347e-05	TRUE
ENSG00000083844	8201.54	-1.018	0.134182	-7.58667	3.28244e-14	2.94628e-13	TRUE
ENSG00000084070	3483.6	-1.32546	0.152287	-8.70373	3.21139e-18	3.73194e-17	TRUE
ENSG00000084628	25.0142	3.44403	0.670237	5.13853	2.76892e-07	1.24251e-06	TRUE
ENSG00000084636	6140.29	2.3949	0.265879	9.00747	2.10861e-19	2.62126e-18	TRUE
ENSG00000084693	2027.16	-1.46675	0.15874	-9.23993	2.46657e-20	3.23105e-19	TRUE
ENSG00000084710	224.82	-3.187	0.25668	-12.4162	2.13377e-35	5.4388e-34	TRUE
ENSG00000084733	13454.4	1.05554	0.194514	5.42653	5.74615e-08	2.81247e-07	TRUE
ENSG00000084734	28.9888	4.76958	0.875429	5.44828	5.08595e-08	2.50671e-07	TRUE
ENSG00000084764	1913.92	-2.85291	0.182584	-15.6252	4.90617e-55	2.29553e-53	TRUE
ENSG00000085117	5594.52	1.92728	0.277986	6.93299	4.1203e-12	3.13652e-11	TRUE
ENSG00000085377	3074.2	1.6367	0.177832	9.20362	3.46105e-20	4.49724e-19	TRUE
ENSG00000085465	315.148	-1.23312	0.207479	-5.94335	2.79256e-09	1.58881e-08	TRUE
ENSG00000085514	80.3224	1.41287	0.38342	3.68491	0.000228786	0.000654571	TRUE
ENSG00000085840	214.547	2.75171	0.248113	11.0905	1.39432e-28	2.73179e-27	TRUE
ENSG00000085871	3665.8	1.05094	0.194784	5.39539	6.83736e-08	3.31305e-07	TRUE
ENSG00000086065	12102.9	1.57721	0.189751	8.31197	9.41298e-17	9.93967e-16	TRUE
ENSG00000086159	508.475	1.49755	0.201267	7.4406	1.00226e-13	8.66994e-13	TRUE
ENSG00000086200	2945.88	-1.87166	0.247175	-7.57219	3.66986e-14	3.28185e-13	TRUE
ENSG00000086288	5.41477	4.88337	1.37527	3.55084	0.000384006	0.00105066	TRUE
ENSG00000086300	36.1834	-1.0982	0.442601	-2.48124	0.0130925	0.0251393	TRUE
ENSG00000086504	1714.68	1.40412	0.217575	6.45352	1.09285e-10	7.23759e-10	TRUE
ENSG00000086506	8.19529	4.7225	1.35734	3.47923	0.000502865	0.00134469	TRUE
ENSG00000086544	5455.19	2.00914	0.19151	10.491	9.49768e-26	1.63983e-24	TRUE
ENSG00000086548	42656.2	3.0262	0.175121	17.2806	6.58998e-67	4.56515e-65	TRUE
ENSG00000086666	7753.64	1.11879	0.213521	5.23971	1.60829e-07	7.43056e-07	TRUE
ENSG00000086696	330.678	3.64917	0.328229	11.1177	1.02855e-28	2.03994e-27	TRUE
ENSG00000086730	123.695	2.72516	0.3985	6.83853	8.0009e-12	5.90996e-11	TRUE
ENSG00000086967	31.0559	5.50058	1.04119	5.28296	1.27112e-07	5.95729e-07	TRUE
ENSG00000086991	11.2669	-2.95872	0.758662	-3.89992	9.62238e-05	0.000294878	TRUE
ENSG00000087053	3304.8	-1.06901	0.230433	-4.63914	3.49858e-06	1.35399e-05	TRUE
ENSG00000087074	29734.8	2.6912	0.301425	8.92825	4.32799e-19	5.28327e-18	TRUE
ENSG00000087076	541.684	4.42929	0.382752	11.5722	5.69888e-31	1.23125e-29	TRUE
ENSG00000087077	7089.78	1.42492	0.219055	6.50485	7.77728e-11	5.22004e-10	TRUE
ENSG00000087085	377.846	7.10206	0.573413	12.3856	3.12809e-35	7.89598e-34	TRUE
ENSG00000087086	19237.7	1.06726	0.153779	6.94024	3.91435e-12	2.98444e-11	TRUE
ENSG00000087088	1372.12	2.15463	0.212373	10.1455	3.46855e-24	5.57123e-23	TRUE
ENSG00000087111	3066.17	1.00228	0.144676	6.92774	4.27611e-12	3.25002e-11	TRUE
ENSG00000087152	4202.79	1.05362	0.165968	6.3483	2.17702e-10	1.39671e-09	TRUE
ENSG00000087237	63.4502	5.69814	0.928524	6.13677	8.42166e-10	5.09344e-09	TRUE
ENSG00000087245	47.1634	-3.30911	0.449795	-7.35694	1.8818e-13	1.59444e-12	TRUE
ENSG00000087250	164.266	-4.95051	0.439185	-11.272	1.80379e-29	3.68759e-28	TRUE
ENSG00000087263	2879.41	1.38592	0.15945	8.69187	3.56537e-18	4.12631e-17	TRUE
ENSG00000087303	79.1465	-5.49384	0.55885	-9.83062	8.31024e-23	1.24177e-21	TRUE
ENSG00000087494	6454.29	-1.2396	0.19496	-6.35826	2.04057e-10	1.31265e-09	TRUE
ENSG00000087495	804.166	2.52668	0.237528	10.6374	1.99635e-26	3.5649e-25	TRUE
ENSG00000087510	671.132	1.13173	0.188784	5.99483	2.03695e-09	1.17775e-08	TRUE
ENSG00000087903	5046.66	-3.4897	0.159806	-21.8371	1.03115e-105	2.12989e-103	TRUE
ENSG00000088280	2518.38	1.16554	0.192819	6.04475	1.49646e-09	8.79468e-09	TRUE
ENSG00000088320	33.4788	-2.9011	0.482395	-6.01395	1.81051e-09	1.0529e-08	TRUE
ENSG00000088538	32.1043	-1.35776	0.409496	-3.31568	0.0009142	0.00231662	TRUE
ENSG00000088543	116.322	-1.41088	0.269151	-5.24196	1.58883e-07	7.34766e-07	TRUE
ENSG00000088726	2054.76	1.76312	0.185355	9.51212	1.86809e-21	2.61278e-20	TRUE
ENSG00000088727	2310.11	-2.11698	0.206475	-10.253	1.14769e-24	1.89004e-23	TRUE
ENSG00000088756	142.542	-1.14267	0.335441	-3.40649	0.000658042	0.00171867	TRUE
ENSG00000088826	380.806	1.34027	0.223516	5.9963	2.01869e-09	1.16874e-08	TRUE
ENSG00000088827	6.45369	4.61086	1.41973	3.2477	0.0011634	0.00287309	TRUE
ENSG00000088836	9010.64	1.40912	0.215816	6.52927	6.60909e-11	4.4616e-10	TRUE
ENSG00000088854	4539.77	-1.44689	0.113707	-12.7247	4.31194e-37	1.16203e-35	TRUE
ENSG00000088881	1825.11	1.38857	0.241699	5.74505	9.18918e-09	4.94678e-08	TRUE
ENSG00000088882	58.5219	4.18084	0.553881	7.54827	4.41076e-14	3.91855e-13	TRUE
ENSG00000088899	3996.08	1.47801	0.21064	7.01674	2.27103e-12	1.76125e-11	TRUE
ENSG00000088926	11.8616	4.69182	1.13606	4.12989	3.62941e-05	0.000120123	TRUE
ENSG00000088970	1093.65	-1.18956	0.147956	-8.03997	8.98601e-16	8.87467e-15	TRUE
ENSG00000089041	70.1164	3.74336	0.587827	6.36814	1.91338e-10	1.23435e-09	TRUE
ENSG00000089060	3106.92	2.06158	0.174345	11.8247	2.90914e-32	6.57859e-31	TRUE
ENSG00000089091	2877.74	-3.43421	0.152143	-22.5723	8.11015e-113	1.99081e-110	TRUE
ENSG00000089101	3827.71	-4.27261	0.142328	-30.0194	5.47959e-198	8.8391e-195	TRUE
ENSG00000089116	7.24125	2.90249	1.03912	2.79321	0.0052187	0.0110982	TRUE
ENSG00000089123	1563.16	-1.08616	0.180324	-6.02338	1.7081e-09	9.96591e-09	TRUE
ENSG00000089127	46371.9	5.67543	0.160447	35.3726	4.50133e-274	3.04965e-270	TRUE
ENSG00000089163	58.9539	1.55903	0.456739	3.4134	0.000641582	0.00167983	TRUE
ENSG00000089169	3.02859	3.34093	1.41973	2.35321	0.0186119	0.0343098	TRUE
ENSG00000089327	717.035	2.05123	0.204232	10.0436	9.80316e-24	1.53813e-22	TRUE
ENSG00000089356	34948.4	1.56432	0.232088	6.74019	1.5818e-11	1.13644e-10	TRUE
ENSG00000089486	704.551	1.03868	0.190735	5.44567	5.16111e-08	2.5408e-07	TRUE
ENSG00000089558	25.9691	2.58727	0.682005	3.79362	0.000148467	0.00044028	TRUE
ENSG00000089639	932.295	1.50154	0.258092	5.81784	5.9613e-09	3.26287e-08	TRUE
ENSG00000089692	635.367	5.02702	0.31349	16.0357	7.19891e-58	3.67818e-56	TRUE
ENSG00000089693	5880.54	1.18345	0.158164	7.48246	7.29434e-14	6.37502e-13	TRUE
ENSG00000089723	345.587	1.0519	0.195567	5.37873	7.5013e-08	3.61049e-07	TRUE
ENSG00000089775	2597.74	-1.17125	0.164342	-7.12691	1.02648e-12	8.18359e-12	TRUE
ENSG00000089818	3884.59	1.64204	0.150242	10.9293	8.34913e-28	1.58269e-26	TRUE
ENSG00000089847	215.722	-1.05176	0.284734	-3.69382	0.000220913	0.000634081	TRUE
ENSG00000090013	6883.37	2.5954	0.243883	10.642	1.90025e-26	3.40048e-25	TRUE
ENSG00000090020	2944.58	1.60681	0.196948	8.15853	3.39128e-16	3.44054e-15	TRUE
ENSG00000090104	588.357	4.65499	0.39334	11.8345	2.58792e-32	5.86394e-31	TRUE
ENSG00000090266	3900.03	1.04802	0.210726	4.9734	6.57892e-07	2.81213e-06	TRUE
ENSG00000090273	3440.8	-1.23949	0.289221	-4.28563	1.82223e-05	6.30456e-05	TRUE
ENSG00000090339	6680.64	5.01189	0.279153	17.9539	4.47191e-72	3.55601e-70	TRUE
ENSG00000090376	13171.1	2.77381	0.176196	15.7427	7.70339e-56	3.69098e-54	TRUE
ENSG00000090382	1305.12	-1.89361	0.19362	-9.78002	1.37185e-22	2.02843e-21	TRUE
ENSG00000090432	1486.75	1.1042	0.208285	5.30137	1.1494e-07	5.41649e-07	TRUE
ENSG00000090530	244.393	1.1437	0.196769	5.81242	6.15764e-09	3.36273e-08	TRUE
ENSG00000090539	39.1078	2.92737	0.678824	4.31242	1.61476e-05	5.63745e-05	TRUE
ENSG00000090554	45.8418	2.60675	0.568301	4.58691	4.49861e-06	1.70727e-05	TRUE
ENSG00000090581	2072.13	1.18523	0.192379	6.1609	7.23321e-10	4.40376e-09	TRUE
ENSG00000090661	1960.43	-1.6476	0.173564	-9.49272	2.25082e-21	3.13643e-20	TRUE
ENSG00000090674	164.574	1.2167	0.300166	4.05343	5.04715e-05	0.000162831	TRUE
ENSG00000090776	4413.05	1.86701	0.246274	7.58103	3.42825e-14	3.07227e-13	TRUE
ENSG00000090924	5992.16	3.95819	0.317133	12.4812	9.45955e-36	2.44612e-34	TRUE
ENSG00000090932	360.868	6.81669	0.819812	8.31495	9.17937e-17	9.70206e-16	TRUE
ENSG00000090971	1352.5	-1.10373	0.253714	-4.35029	1.35956e-05	4.79689e-05	TRUE
ENSG00000091106	9.53597	4.68177	1.2847	3.64425	0.00026817	0.000757559	TRUE
ENSG00000091136	1413.12	1.02612	0.238503	4.30235	1.68993e-05	5.87744e-05	TRUE
ENSG00000091137	1281.4	5.10807	0.283485	18.0189	1.38584e-72	1.12309e-70	TRUE
ENSG00000091138	4.96073	-2.85688	1.25413	-2.27799	0.0227272	0.0409013	TRUE
ENSG00000091181	4599.86	-3.89902	0.236112	-16.5134	2.93649e-61	1.67464e-59	TRUE
ENSG00000091262	1064.17	-2.30943	0.171589	-13.4591	2.72205e-41	8.44409e-40	TRUE
ENSG00000091409	5123.05	1.67008	0.227669	7.33555	2.2082e-13	1.86355e-12	TRUE
ENSG00000091428	194.16	-1.15128	0.229735	-5.01136	5.40472e-07	2.33556e-06	TRUE
ENSG00000091482	31.5679	3.52688	0.632957	5.57207	2.51725e-08	1.28712e-07	TRUE
ENSG00000091483	3554.41	1.33865	0.141705	9.4468	3.49358e-21	4.82057e-20	TRUE
ENSG00000091490	16822	1.19201	0.139915	8.51949	1.60251e-17	1.7746e-16	TRUE
ENSG00000091513	1092.06	1.92438	0.209045	9.20557	3.39867e-20	4.42127e-19	TRUE
ENSG00000091844	652.699	-1.22677	0.258747	-4.74121	2.12448e-06	8.47577e-06	TRUE
ENSG00000091879	351.003	6.44675	0.55688	11.5766	5.41812e-31	1.17202e-29	TRUE
ENSG00000091972	77.854	-1.922	0.330528	-5.81493	6.06593e-09	3.31425e-08	TRUE
ENSG00000092010	8358.73	1.63666	0.141879	11.5356	8.72993e-31	1.87287e-29	TRUE
ENSG00000092036	561.538	1.04406	0.174801	5.97282	2.33185e-09	1.33906e-08	TRUE
ENSG00000092051	13.5202	-1.99001	0.69546	-2.86142	0.00421743	0.00919677	TRUE
ENSG00000092054	120.053	8.9815	1.21632	7.38419	1.53388e-13	1.30915e-12	TRUE
ENSG00000092098	1767.66	1.2015	0.23343	5.14717	2.64447e-07	1.18887e-06	TRUE
ENSG00000092200	48.1287	2.28709	0.456453	5.01057	5.42684e-07	2.34334e-06	TRUE
ENSG00000092295	8867.19	3.86468	0.266094	14.5238	8.56623e-48	3.26046e-46	TRUE
ENSG00000092330	3097.86	1.71402	0.207269	8.26952	1.34494e-16	1.40314e-15	TRUE
ENSG00000092445	464.801	1.06254	0.194354	5.46703	4.57644e-08	2.26747e-07	TRUE
ENSG00000092470	564.26	2.00657	0.232318	8.63718	5.76187e-18	6.55858e-17	TRUE
ENSG00000092758	200.618	2.57964	0.443601	5.81524	6.05484e-09	3.30872e-08	TRUE
ENSG00000092850	6123.76	-2.77887	0.204567	-13.5842	4.97265e-42	1.58019e-40	TRUE
ENSG00000092853	258.329	2.87992	0.357793	8.04913	8.33875e-16	8.24986e-15	TRUE
ENSG00000092929	721.711	1.86712	0.293819	6.35466	2.08886e-10	1.34117e-09	TRUE
ENSG00000092964	965.339	-1.02248	0.186507	-5.48226	4.19927e-08	2.09069e-07	TRUE
ENSG00000093009	259.706	2.44633	0.288015	8.49374	2.00088e-17	2.20064e-16	TRUE
ENSG00000093072	633.503	-2.57986	0.217566	-11.8578	1.95961e-32	4.45516e-31	TRUE
ENSG00000093100	132.119	-2.51566	0.261362	-9.62519	6.25893e-22	8.94604e-21	TRUE
ENSG00000093217	381.726	-1.4503	0.178702	-8.11579	4.82624e-16	4.85995e-15	TRUE
ENSG00000094755	18567.6	2.50582	0.215232	11.6424	2.50815e-31	5.47446e-30	TRUE
ENSG00000094796	55.3858	4.83536	0.744963	6.49074	8.54155e-11	5.70588e-10	TRUE
ENSG00000094804	598.021	2.68516	0.246057	10.9127	1.00194e-27	1.88979e-26	TRUE
ENSG00000094916	12125.2	-1.56033	0.20936	-7.45284	9.13555e-14	7.93708e-13	TRUE
ENSG00000094963	2983.88	-3.02975	0.249951	-12.1214	8.14036e-34	1.93648e-32	TRUE
ENSG00000095203	7457.4	-1.53034	0.182732	-8.37476	5.53358e-17	5.93385e-16	TRUE
ENSG00000095209	620.268	1.14314	0.223816	5.10752	3.2641e-07	1.44974e-06	TRUE
ENSG00000095321	1100.76	1.07858	0.209423	5.15026	2.60126e-07	1.17069e-06	TRUE
ENSG00000095370	67.073	2.1176	0.367542	5.76152	8.33587e-09	4.50507e-08	TRUE
ENSG00000095383	3336.18	1.17165	0.199242	5.88056	4.08885e-09	2.2785e-08	TRUE
ENSG00000095397	1655.98	-2.39214	0.177296	-13.4924	1.73434e-41	5.42982e-40	TRUE
ENSG00000095539	758.692	1.51887	0.190764	7.96207	1.69183e-15	1.64261e-14	TRUE
ENSG00000095587	87.5067	3.59258	0.48627	7.38802	1.4903e-13	1.27453e-12	TRUE
ENSG00000095739	1051.09	1.87722	0.25397	7.39151	1.45173e-13	1.24298e-12	TRUE
ENSG00000095932	6.34319	3.08788	1.12794	2.73762	0.00618852	0.0129277	TRUE
ENSG00000095970	60.8842	1.41831	0.383679	3.69659	0.000218514	0.000627939	TRUE
ENSG00000095981	4.89459	3.50164	1.32597	2.64081	0.0082709	0.016726	TRUE
ENSG00000096006	14.7789	-2.28673	0.75546	-3.02694	0.00247043	0.00568749	TRUE
ENSG00000096063	6411.59	1.23313	0.231343	5.33031	9.80464e-08	4.65627e-07	TRUE
ENSG00000096080	3588.39	2.03477	0.205433	9.90479	3.96816e-23	6.03327e-22	TRUE
ENSG00000096093	17380.3	-3.92851	0.178337	-22.0285	1.53414e-107	3.31012e-105	TRUE
ENSG00000096433	15746.6	1.19357	0.196949	6.06031	1.35862e-09	8.0194e-09	TRUE
ENSG00000096872	2810.05	-1.74379	0.278192	-6.26829	3.65041e-10	2.29548e-09	TRUE
ENSG00000096996	34.4215	3.87034	0.83806	4.61821	3.87061e-06	1.4844e-05	TRUE
ENSG00000097021	863.126	1.54733	0.213789	7.23765	4.56536e-13	3.75277e-12	TRUE
ENSG00000099139	7359.74	-2.18166	0.14385	-15.1662	5.91773e-52	2.50266e-50	TRUE
ENSG00000099194	24626.6	1.19206	0.20683	5.76347	8.23995e-09	4.45536e-08	TRUE
ENSG00000099203	1459.9	1.25169	0.235427	5.31668	1.05678e-07	5.00326e-07	TRUE
ENSG00000099250	738.043	1.1592	0.220587	5.25509	1.47955e-07	6.87701e-07	TRUE
ENSG00000099260	2036.66	-2.07237	0.180174	-11.502	1.2884e-30	2.74493e-29	TRUE
ENSG00000099337	1113.24	1.11572	0.217067	5.13997	2.74782e-07	1.2337e-06	TRUE
ENSG00000099364	3249.48	1.24818	0.275676	4.5277	5.96295e-06	2.2217e-05	TRUE
ENSG00000099365	28.4867	2.00843	0.538173	3.73195	0.000190003	0.000552428	TRUE
ENSG00000099377	644.947	2.24719	0.329801	6.81378	9.50645e-12	6.98094e-11	TRUE
ENSG00000099617	16.796	2.69845	0.775702	3.47873	0.000503802	0.00134688	TRUE
ENSG00000099624	1146.91	1.24214	0.256561	4.84152	1.28853e-06	5.30427e-06	TRUE
ENSG00000099625	140.272	2.10134	0.419164	5.01317	5.35409e-07	2.31546e-06	TRUE
ENSG00000099725	2802.66	-1.15919	0.153267	-7.56322	3.93208e-14	3.50156e-13	TRUE
ENSG00000099785	1195.2	1.0353	0.218424	4.73986	2.13864e-06	8.52815e-06	TRUE
ENSG00000099812	7672.3	1.57569	0.202643	7.77573	7.50124e-15	6.99434e-14	TRUE
ENSG00000099822	30.0321	3.34403	0.805432	4.15185	3.29795e-05	0.000109872	TRUE
ENSG00000099834	34.5806	4.42308	0.889034	4.97515	6.51962e-07	2.79132e-06	TRUE
ENSG00000099860	4948.93	3.14129	0.36496	8.60721	7.4858e-18	8.46682e-17	TRUE
ENSG00000099864	801.094	1.1449	0.248117	4.61434	3.94345e-06	1.5108e-05	TRUE
ENSG00000099937	34.2766	7.01012	1.22244	5.73451	9.7794e-09	5.24671e-08	TRUE
ENSG00000099953	105.733	1.04748	0.404937	2.58677	0.00968805	0.019237	TRUE
ENSG00000099957	251.12	-2.52571	0.300809	-8.39638	4.60457e-17	4.96751e-16	TRUE
ENSG00000099958	900.8	-3.51134	0.23072	-15.219	2.6439e-52	1.13513e-50	TRUE
ENSG00000099960	212.479	2.25041	0.287724	7.82142	5.22328e-15	4.92043e-14	TRUE
ENSG00000099968	6114.16	1.13826	0.129956	8.75877	1.97393e-18	2.31935e-17	TRUE
ENSG00000099985	9.62206	3.94131	1.23508	3.19114	0.00141714	0.00343955	TRUE
ENSG00000099991	7497.51	-1.08711	0.151646	-7.16874	7.56929e-13	6.11664e-12	TRUE
ENSG00000099998	33.8938	3.00076	0.573088	5.23611	1.63993e-07	7.57261e-07	TRUE
ENSG00000100003	652.536	1.41234	0.172052	8.2088	2.23411e-16	2.29613e-15	TRUE
ENSG00000100012	133.068	-3.52084	0.286163	-12.3036	8.66213e-35	2.14339e-33	TRUE
ENSG00000100027	648.085	-3.14656	0.195436	-16.1002	2.54345e-58	1.32962e-56	TRUE
ENSG00000100031	282.799	3.25959	0.315453	10.333	4.99521e-25	8.36032e-24	TRUE
ENSG00000100034	2149.77	1.21068	0.221124	5.47513	4.37188e-08	2.17113e-07	TRUE
ENSG00000100036	238.136	1.92635	0.321954	5.9833	2.18656e-09	1.26012e-08	TRUE
ENSG00000100053	225.879	-1.17343	0.260434	-4.50565	6.61701e-06	2.44976e-05	TRUE
ENSG00000100055	16.7976	3.09005	0.77612	3.98141	6.85087e-05	0.000215561	TRUE
ENSG00000100065	912.584	1.68567	0.263995	6.38526	1.71112e-10	1.1117e-09	TRUE
ENSG00000100078	517.014	1.36164	0.322298	4.22478	2.39174e-05	8.12885e-05	TRUE
ENSG00000100079	22.7064	3.80644	0.863099	4.41019	1.03278e-05	3.71002e-05	TRUE
ENSG00000100092	3289.69	2.3074	0.21724	10.6214	2.36933e-26	4.21318e-25	TRUE
ENSG00000100100	4124.82	1.27667	0.19552	6.52958	6.59522e-11	4.45401e-10	TRUE
ENSG00000100124	2827.02	-1.82709	0.178495	-10.2361	1.3661e-24	2.23667e-23	TRUE
ENSG00000100139	4001.51	1.03673	0.196648	5.27204	1.34918e-07	6.29872e-07	TRUE
ENSG00000100142	15.2417	-1.96126	0.638165	-3.07328	0.00211717	0.00494786	TRUE
ENSG00000100156	14.4649	3.53673	0.983954	3.59441	0.000325133	0.000902113	TRUE
ENSG00000100162	612.439	-1.26409	0.237923	-5.31303	1.07819e-07	5.1025e-07	TRUE
ENSG00000100167	60.0897	-1.72958	0.344556	-5.01975	5.1738e-07	2.24293e-06	TRUE
ENSG00000100181	1344.89	-1.17728	0.141176	-8.33905	7.48884e-17	7.95e-16	TRUE
ENSG00000100196	292.23	1.0249	0.204075	5.02219	5.10848e-07	2.21631e-06	TRUE
ENSG00000100206	104.129	1.96535	0.345473	5.68886	1.27892e-08	6.7598e-08	TRUE
ENSG00000100209	927.577	1.17025	0.163368	7.16326	7.87834e-13	6.35577e-12	TRUE
ENSG00000100211	1633.32	-1.88878	0.197642	-9.55659	1.21705e-21	1.71925e-20	TRUE
ENSG00000100218	1132.82	-4.17555	0.180441	-23.1408	1.79867e-118	5.07748e-116	TRUE
ENSG00000100219	40686.4	1.04836	0.132573	7.90777	2.62046e-15	2.51325e-14	TRUE
ENSG00000100220	4951.17	1.321	0.123979	10.655	1.65172e-26	2.96355e-25	TRUE
ENSG00000100221	5268.68	1.35481	0.113909	11.8938	1.27403e-32	2.92397e-31	TRUE
ENSG00000100226	9058.96	1.27243	0.167924	7.5774	3.5256e-14	3.15618e-13	TRUE
ENSG00000100228	7620.73	-3.51771	0.187385	-18.7726	1.26445e-78	1.20657e-76	TRUE
ENSG00000100246	2552.86	-1.48217	0.245525	-6.03675	1.57246e-09	9.21733e-09	TRUE
ENSG00000100253	21.5456	2.47838	0.731978	3.38586	0.00070955	0.00184099	TRUE
ENSG00000100258	2294.91	1.22586	0.261858	4.68139	2.84937e-06	1.11742e-05	TRUE
ENSG00000100263	1938.85	1.72152	0.276821	6.21888	5.00707e-10	3.10649e-09	TRUE
ENSG00000100271	356.363	-1.50261	0.184063	-8.16358	3.25225e-16	3.30345e-15	TRUE
ENSG00000100276	33.3191	1.90056	0.56099	3.38786	0.000704393	0.00182873	TRUE
ENSG00000100284	4791	1.1876	0.215403	5.5134	3.51968e-08	1.76898e-07	TRUE
ENSG00000100285	19.4814	4.95212	0.981512	5.0454	4.52564e-07	1.97789e-06	TRUE
ENSG00000100288	28.4425	1.57014	0.536779	2.92512	0.00344324	0.00766761	TRUE
ENSG00000100290	2812.63	1.53634	0.219248	7.00733	2.42911e-12	1.8804e-11	TRUE
ENSG00000100292	1784.45	4.25839	0.264469	16.1017	2.48319e-58	1.30013e-56	TRUE
ENSG00000100297	1638.51	1.64679	0.205395	8.01767	1.07767e-15	1.05784e-14	TRUE
ENSG00000100298	113.987	4.23724	0.52582	8.05836	7.73257e-16	7.6703e-15	TRUE
ENSG00000100299	2632.37	1.22541	0.267343	4.58366	4.56913e-06	1.73209e-05	TRUE
ENSG00000100300	8699.43	1.53502	0.309358	4.96195	6.97887e-07	2.97108e-06	TRUE
ENSG00000100304	3466.15	1.6536	0.186652	8.85924	8.05623e-19	9.69122e-18	TRUE
ENSG00000100314	3.8119	2.86255	1.30357	2.19593	0.0280971	0.0492467	TRUE
ENSG00000100335	2790.66	1.16986	0.171371	6.82649	8.7017e-12	6.40804e-11	TRUE
ENSG00000100336	1905.67	2.56089	0.156384	16.3757	2.85047e-60	1.56246e-58	TRUE
ENSG00000100342	10846.2	3.20434	0.190686	16.8042	2.27205e-63	1.40193e-61	TRUE
ENSG00000100344	259.547	1.67225	0.258985	6.45693	1.06849e-10	7.08316e-10	TRUE
ENSG00000100346	249.882	5.19208	0.438589	11.8381	2.47892e-32	5.62072e-31	TRUE
ENSG00000100350	346.315	1.10816	0.212416	5.21695	1.81894e-07	8.34911e-07	TRUE
ENSG00000100354	14538.9	-1.22427	0.1786	-6.85483	7.13971e-12	5.30495e-11	TRUE
ENSG00000100360	4581.37	-1.89561	0.153346	-12.3617	4.21159e-35	1.05836e-33	TRUE
ENSG00000100365	36.4564	2.83216	0.515619	5.49273	3.95763e-08	1.97619e-07	TRUE
ENSG00000100387	3525.97	1.39216	0.126759	10.9827	4.62827e-28	8.87282e-27	TRUE
ENSG00000100401	5465.92	1.34971	0.2201	6.13228	8.66277e-10	5.22993e-09	TRUE
ENSG00000100410	1397.8	1.34176	0.192883	6.95635	3.49202e-12	2.67146e-11	TRUE
ENSG00000100417	619.998	-1.01281	0.22465	-4.50838	6.5324e-06	2.42e-05	TRUE
ENSG00000100418	2474.55	1.25285	0.149038	8.40625	4.23311e-17	4.57405e-16	TRUE
ENSG00000100439	1265.99	1.37596	0.191528	7.18416	6.76231e-13	5.49205e-12	TRUE
ENSG00000100441	12982	1.02105	0.150494	6.78468	1.16346e-11	8.47391e-11	TRUE
ENSG00000100473	78.7436	-2.75297	0.34051	-8.08483	6.22526e-16	6.21701e-15	TRUE
ENSG00000100479	181.065	1.46606	0.292313	5.01537	5.29317e-07	2.29028e-06	TRUE
ENSG00000100490	1261.45	-3.07859	0.176619	-17.4307	4.82499e-68	3.44098e-66	TRUE
ENSG00000100505	33.706	-1.83185	0.43625	-4.19908	2.68002e-05	9.04241e-05	TRUE
ENSG00000100519	6465.5	1.17176	0.174542	6.71333	1.90229e-11	1.35435e-10	TRUE
ENSG00000100522	2724.21	1.51153	0.232896	6.49015	8.57487e-11	5.72475e-10	TRUE
ENSG00000100523	1261.79	-1.09689	0.193212	-5.67713	1.36971e-08	7.21824e-08	TRUE
ENSG00000100558	1024.77	2.0199	0.162153	12.4567	1.28561e-35	3.29924e-34	TRUE
ENSG00000100564	741.228	1.00161	0.150338	6.66238	2.69433e-11	1.89044e-10	TRUE
ENSG00000100565	16.9089	2.62736	0.721629	3.64087	0.000271714	0.000766706	TRUE
ENSG00000100567	4454.98	1.26458	0.124875	10.1268	4.20355e-24	6.72628e-23	TRUE
ENSG00000100583	2628.14	-2.65508	0.19547	-13.5831	5.04549e-42	1.60184e-40	TRUE
ENSG00000100593	22.1949	2.8626	0.737263	3.88274	0.000103287	0.000315012	TRUE
ENSG00000100599	413.707	-1.05024	0.259152	-4.05261	5.06504e-05	0.000163392	TRUE
ENSG00000100600	3291.89	2.1265	0.148179	14.3509	1.05121e-46	3.86641e-45	TRUE
ENSG00000100612	3140.29	1.40936	0.187816	7.50394	6.19282e-14	5.44181e-13	TRUE
ENSG00000100628	518.203	2.42777	0.231183	10.5015	8.49778e-26	1.47094e-24	TRUE
ENSG00000100629	1361.39	-2.89847	0.254118	-11.406	3.90224e-30	8.18505e-29	TRUE
ENSG00000100665	10.947	5.49046	1.34443	4.08385	4.42954e-05	0.000144432	TRUE
ENSG00000100678	6.82494	3.09167	1.06858	2.89325	0.00381275	0.00840592	TRUE
ENSG00000100739	81.3732	-1.00669	0.266035	-3.78405	0.0001543	0.000455901	TRUE
ENSG00000100744	3063.08	1.38274	0.165502	8.3548	6.55436e-17	6.98644e-16	TRUE
ENSG00000100764	6000.8	1.36475	0.176164	7.74704	9.40608e-15	8.72245e-14	TRUE
ENSG00000100784	2219.32	-1.65588	0.193477	-8.55854	1.14307e-17	1.28005e-16	TRUE
ENSG00000100865	1545.35	1.47338	0.16197	9.09663	9.31751e-20	1.18214e-18	TRUE
ENSG00000100867	281.875	4.95524	0.692184	7.15885	8.13582e-13	6.55568e-12	TRUE
ENSG00000100889	1286.66	1.8479	0.202205	9.13874	6.31838e-20	8.10432e-19	TRUE
ENSG00000100902	640.213	1.21365	0.246976	4.91405	8.92142e-07	3.74861e-06	TRUE
ENSG00000100906	21888.3	3.98148	0.208969	19.053	6.20584e-81	6.35115e-79	TRUE
ENSG00000100911	6246.4	2.0419	0.166924	12.2326	2.0828e-34	5.04684e-33	TRUE
ENSG00000100934	4618.8	1.42737	0.153232	9.31508	1.21866e-20	1.63235e-19	TRUE
ENSG00000100949	1725.39	1.48546	0.187764	7.9113	2.54715e-15	2.44641e-14	TRUE
ENSG00000100983	3887.46	1.36151	0.181514	7.50084	6.34097e-14	5.56622e-13	TRUE
ENSG00000100987	5.74565	3.41046	1.29014	2.64348	0.00820575	0.0166079	TRUE
ENSG00000100994	9725.76	1.45632	0.198958	7.31973	2.48469e-13	2.08856e-12	TRUE
ENSG00000101000	90.9857	3.36061	0.36864	9.11623	7.77827e-20	9.92052e-19	TRUE
ENSG00000101003	317.861	1.58722	0.276608	5.73816	9.57083e-09	5.14214e-08	TRUE
ENSG00000101017	1914.58	2.01582	0.154682	13.032	8.04414e-39	2.30148e-37	TRUE
ENSG00000101049	200.785	-1.49418	0.37554	-3.97874	6.9281e-05	0.000217829	TRUE
ENSG00000101052	1740.35	-1.89945	0.203988	-9.31156	1.25968e-20	1.68597e-19	TRUE
ENSG00000101057	205.937	3.50481	0.377502	9.28421	1.62909e-20	2.15905e-19	TRUE
ENSG00000101076	50.3615	-2.69036	0.417096	-6.4502	1.11701e-10	7.39037e-10	TRUE
ENSG00000101082	79.5577	2.28139	0.524087	4.35307	1.34242e-05	4.74186e-05	TRUE
ENSG00000101084	574.047	2.2325	0.588853	3.79126	0.000149884	0.000444132	TRUE
ENSG00000101096	528.399	-2.95244	0.172112	-17.1541	5.85428e-66	3.91924e-64	TRUE
ENSG00000101104	1269.54	-1.5184	0.150093	-10.1164	4.67307e-24	7.43891e-23	TRUE
ENSG00000101132	1106.81	1.19928	0.234395	5.1165	3.11254e-07	1.38697e-06	TRUE
ENSG00000101162	16.4018	-2.17166	0.633813	-3.42635	0.000611756	0.00160845	TRUE
ENSG00000101166	6913.52	1.21343	0.183702	6.60544	3.96345e-11	2.73836e-10	TRUE
ENSG00000101182	5346.75	1.35569	0.137663	9.84786	7.00209e-23	1.05233e-21	TRUE
ENSG00000101187	3351.98	4.97957	0.274944	18.1112	2.6012e-73	2.1757e-71	TRUE
ENSG00000101189	1014.15	1.02249	0.192571	5.30968	1.09819e-07	5.18986e-07	TRUE
ENSG00000101198	27.5689	5.40164	1.03849	5.20145	1.97743e-07	9.03987e-07	TRUE
ENSG00000101203	12.8161	3.47815	1.02756	3.38487	0.000712117	0.00184709	TRUE
ENSG00000101204	14.7247	2.01829	0.842772	2.39482	0.0166285	0.0310558	TRUE
ENSG00000101210	63.8336	4.22506	0.666366	6.34045	2.29092e-10	1.46646e-09	TRUE
ENSG00000101213	2051.45	1.28226	0.207649	6.17516	6.60962e-10	4.04664e-09	TRUE
ENSG00000101220	318.497	1.0612	0.332231	3.19418	0.0014023	0.00340791	TRUE
ENSG00000101222	2336.38	-3.01473	0.267426	-11.2732	1.78062e-29	3.64242e-28	TRUE
ENSG00000101224	1934.12	2.12919	0.147462	14.4389	2.94464e-47	1.10587e-45	TRUE
ENSG00000101230	18.7848	-2.03745	0.67441	-3.02108	0.00251872	0.00578528	TRUE
ENSG00000101255	727.09	2.22228	0.275478	8.06699	7.20496e-16	7.15952e-15	TRUE
ENSG00000101276	941.68	3.31908	0.219296	15.1352	9.49217e-52	3.98931e-50	TRUE
ENSG00000101282	8.8235	-5.06313	1.26771	-3.99391	6.49918e-05	0.000205354	TRUE
ENSG00000101298	168.408	1.6162	0.309887	5.21545	1.83375e-07	8.41257e-07	TRUE
ENSG00000101307	4.59546	4.20312	1.35349	3.1054	0.0019002	0.00448567	TRUE
ENSG00000101311	2701.68	1.22552	0.167895	7.29936	2.89137e-13	2.42318e-12	TRUE
ENSG00000101331	23.4269	5.3236	1.10213	4.83028	1.36339e-06	5.5907e-06	TRUE
ENSG00000101333	2906.36	-2.19186	0.220492	-9.94075	2.76722e-23	4.24546e-22	TRUE
ENSG00000101336	97.9886	-2.38429	0.323918	-7.36078	1.82845e-13	1.55119e-12	TRUE
ENSG00000101342	68.5919	-2.61166	0.426087	-6.12941	8.82036e-10	5.32128e-09	TRUE
ENSG00000101349	3.48594	-3.32444	1.42715	-2.32941	0.0198371	0.0362665	TRUE
ENSG00000101350	8478.96	-1.61528	0.214314	-7.53699	4.80935e-14	4.25815e-13	TRUE
ENSG00000101365	3219.56	1.38571	0.198139	6.9936	2.67923e-12	2.06787e-11	TRUE
ENSG00000101400	213.543	1.32593	0.299508	4.42704	9.55369e-06	3.44765e-05	TRUE
ENSG00000101412	239.78	2.90655	0.293213	9.91276	3.66396e-23	5.58329e-22	TRUE
ENSG00000101421	2939.92	1.01795	0.25936	3.92487	8.67765e-05	0.000268232	TRUE
ENSG00000101425	21.0452	2.2015	0.609435	3.61236	0.000303422	0.000847634	TRUE
ENSG00000101439	7882.25	1.46101	0.218778	6.67805	2.42138e-11	1.70812e-10	TRUE
ENSG00000101443	15927.5	1.91472	0.269171	7.1134	1.1322e-12	8.99678e-12	TRUE
ENSG00000101445	119.797	1.14401	0.340092	3.36384	0.000768667	0.00198314	TRUE
ENSG00000101447	2184.41	1.65734	0.187389	8.84439	9.20328e-19	1.10241e-17	TRUE
ENSG00000101448	437.285	-5.20746	0.347972	-14.9652	1.24007e-50	5.03686e-49	TRUE
ENSG00000101546	698.975	-1.0982	0.166202	-6.60759	3.90629e-11	2.70052e-10	TRUE
ENSG00000101608	19852.4	1.75126	0.135169	12.9561	2.17056e-38	6.1273e-37	TRUE
ENSG00000101638	52.3967	-1.24121	0.366251	-3.38897	0.000701557	0.00182235	TRUE
ENSG00000101670	440.14	2.56015	0.234165	10.9331	8.00525e-28	1.52006e-26	TRUE
ENSG00000101751	2286.87	-1.78491	0.195358	-9.13661	6.44413e-20	8.25936e-19	TRUE
ENSG00000101773	5716.18	1.60221	0.232579	6.88888	5.62321e-12	4.22927e-11	TRUE
ENSG00000101811	2024.69	1.38452	0.145955	9.48595	2.40194e-21	3.34014e-20	TRUE
ENSG00000101825	378.337	-1.52167	0.248898	-6.11362	9.73946e-10	5.84597e-09	TRUE
ENSG00000101842	114.136	1.42209	0.29226	4.86586	1.13962e-06	4.72171e-06	TRUE
ENSG00000101846	8777.95	3.03176	0.160844	18.8491	2.99008e-79	2.90227e-77	TRUE
ENSG00000101850	150.338	1.16081	0.252133	4.60397	4.14515e-06	1.5827e-05	TRUE
ENSG00000101883	28.0753	-2.17955	0.450206	-4.84121	1.29048e-06	5.31166e-06	TRUE
ENSG00000101888	1591.45	1.54192	0.224339	6.87317	6.27891e-12	4.69325e-11	TRUE
ENSG00000101890	93.7457	-3.38461	0.344748	-9.81764	9.45309e-23	1.40943e-21	TRUE
ENSG00000101901	4186.32	-1.11099	0.170623	-6.51141	7.4451e-11	5.00402e-10	TRUE
ENSG00000101955	9.14657	2.75321	0.911135	3.02173	0.00251331	0.00577483	TRUE
ENSG00000101958	11.4517	-4.48605	1.10559	-4.05759	4.95811e-05	0.000160233	TRUE
ENSG00000101977	9.58596	2.54135	0.815238	3.11731	0.00182512	0.00432441	TRUE
ENSG00000101997	1159.69	1.0435	0.253737	4.11253	3.91346e-05	0.000128857	TRUE
ENSG00000102024	18180.5	1.89212	0.175504	10.781	4.23039e-27	7.7883e-26	TRUE
ENSG00000102030	519.633	1.02116	0.243455	4.19447	2.7351e-05	9.21538e-05	TRUE
ENSG00000102032	175.648	4.4398	0.379609	11.6957	1.34045e-31	2.95239e-30	TRUE
ENSG00000102048	193.207	-1.80017	0.235557	-7.64221	2.13532e-14	1.93665e-13	TRUE
ENSG00000102053	32.5602	-3.30562	0.536673	-6.15946	7.29934e-10	4.44242e-09	TRUE
ENSG00000102078	1083.29	-2.24317	0.195587	-11.4689	1.89001e-30	4.00429e-29	TRUE
ENSG00000102096	2034.27	-1.45707	0.176296	-8.26487	1.39851e-16	1.45634e-15	TRUE
ENSG00000102098	70.1466	-1.44347	0.290958	-4.96108	7.01022e-07	2.98331e-06	TRUE
ENSG00000102128	67.2538	-1.87175	0.303963	-6.15781	7.37571e-10	4.48407e-09	TRUE
ENSG00000102172	4654.72	1.0886	0.208137	5.23021	1.69319e-07	7.79939e-07	TRUE
ENSG00000102178	1842.28	1.17441	0.219856	5.34175	9.20558e-08	4.38531e-07	TRUE
ENSG00000102230	1478.07	-4.10356	0.237798	-17.2565	1.00009e-66	6.88581e-65	TRUE
ENSG00000102243	399.319	4.72956	0.305579	15.4774	4.93323e-54	2.2522e-52	TRUE
ENSG00000102265	7656.08	3.54598	0.222933	15.9061	5.75027e-57	2.85198e-55	TRUE
ENSG00000102287	13656.9	1.61588	0.119959	13.4703	2.34043e-41	7.26691e-40	TRUE
ENSG00000102359	4355.97	2.70212	0.156117	17.3083	4.0695e-67	2.84236e-65	TRUE
ENSG00000102362	1687.05	1.14489	0.114693	9.9822	1.82385e-23	2.82501e-22	TRUE
ENSG00000102466	1122.35	-4.25857	0.366351	-11.6243	3.10225e-31	6.74944e-30	TRUE
ENSG00000102524	844.139	3.18923	0.241585	13.2012	8.63081e-40	2.55121e-38	TRUE
ENSG00000102539	19.1621	5.97481	1.24963	4.78126	1.74201e-06	7.04434e-06	TRUE
ENSG00000102554	40389.6	1.37089	0.208777	6.56628	5.15889e-11	3.51554e-10	TRUE
ENSG00000102575	520.828	2.39156	0.237309	10.0778	6.92352e-24	1.0934e-22	TRUE
ENSG00000102780	26872.9	-1.35698	0.194763	-6.96735	3.22961e-12	2.47687e-11	TRUE
ENSG00000102781	1135.89	-3.15812	0.271098	-11.6494	2.31194e-31	5.0527e-30	TRUE
ENSG00000102837	5.46903	4.65334	1.39951	3.32499	0.000884215	0.00224938	TRUE
ENSG00000102878	708.459	-1.04869	0.258385	-4.05865	4.93568e-05	0.000159599	TRUE
ENSG00000102879	269.566	2.28056	0.331774	6.87382	6.25057e-12	4.67413e-11	TRUE
ENSG00000102886	692.517	1.53728	0.201632	7.62418	2.45594e-14	2.21968e-13	TRUE
ENSG00000102904	1922.23	-3.10429	0.177318	-17.5069	1.26841e-68	9.14196e-67	TRUE
ENSG00000102921	7430.77	1.33069	0.134797	9.87183	5.51487e-23	8.31773e-22	TRUE
ENSG00000102962	372.415	4.83784	0.439584	11.0055	3.59549e-28	6.92423e-27	TRUE
ENSG00000102970	87.117	1.08603	0.315243	3.44504	0.000570976	0.00151002	TRUE
ENSG00000102996	2939.92	2.44436	0.277448	8.81016	1.24967e-18	1.48588e-17	TRUE
ENSG00000103018	4388.5	1.14447	0.170396	6.71656	1.86064e-11	1.32693e-10	TRUE
ENSG00000103021	12511.1	-3.6978	0.236437	-15.6397	3.90539e-55	1.83234e-53	TRUE
ENSG00000103035	4241.58	1.34451	0.15215	8.83674	9.8556e-19	1.17884e-17	TRUE
ENSG00000103037	928.422	-1.04156	0.15285	-6.81431	9.4714e-12	6.95671e-11	TRUE
ENSG00000103042	1107.36	2.48653	0.201379	12.3475	5.02408e-35	1.25509e-33	TRUE
ENSG00000103044	2611.43	2.72749	0.198697	13.7269	7.00793e-43	2.28263e-41	TRUE
ENSG00000103047	1204.35	1.16753	0.171232	6.81842	9.20469e-12	6.76962e-11	TRUE
ENSG00000103064	3026.27	-1.26385	0.133857	-9.44173	3.66672e-21	5.05124e-20	TRUE
ENSG00000103066	674.7	1.36272	0.198767	6.85586	7.08846e-12	5.26929e-11	TRUE
ENSG00000103089	2015.41	1.68351	0.272367	6.18104	6.368e-10	3.90507e-09	TRUE
ENSG00000103152	1780.74	1.27569	0.261848	4.87185	1.10557e-06	4.58791e-06	TRUE
ENSG00000103154	28.0736	3.6313	0.801562	4.53028	5.89051e-06	2.19647e-05	TRUE
ENSG00000103174	562.318	1.85475	0.316135	5.86694	4.43903e-09	2.46229e-08	TRUE
ENSG00000103184	257.71	-1.66711	0.229444	-7.26588	3.70627e-13	3.07193e-12	TRUE
ENSG00000103187	545.998	1.07232	0.219382	4.88791	1.01911e-06	4.24629e-06	TRUE
ENSG00000103196	201.95	1.24478	0.277889	4.47942	7.48475e-06	2.74638e-05	TRUE
ENSG00000103200	9.21587	2.58799	0.972714	2.66059	0.00780049	0.015877	TRUE
ENSG00000103241	6.55583	4.53049	1.29974	3.4857	0.000490854	0.00131652	TRUE
ENSG00000103249	3522.24	1.14696	0.210918	5.43793	5.39021e-08	2.64897e-07	TRUE
ENSG00000103253	1417.93	-2.11783	0.314158	-6.74129	1.56984e-11	1.12833e-10	TRUE
ENSG00000103254	759.234	1.91428	0.335396	5.70751	1.14638e-08	6.09181e-08	TRUE
ENSG00000103257	2909.36	2.45723	0.233047	10.5439	5.4182e-26	9.45117e-25	TRUE
ENSG00000103310	17.3924	4.46025	1.04367	4.27363	1.92319e-05	6.63151e-05	TRUE
ENSG00000103313	187.719	7.20986	0.848067	8.50152	1.8712e-17	2.0627e-16	TRUE
ENSG00000103319	3850.69	-1.30552	0.173087	-7.54256	4.60831e-14	4.0887e-13	TRUE
ENSG00000103326	3855.21	1.03106	0.237661	4.33837	1.43543e-05	5.04514e-05	TRUE
ENSG00000103335	7576	1.46956	0.235077	6.25141	4.06756e-10	2.54363e-09	TRUE
ENSG00000103351	4600.96	-2.51769	0.190828	-13.1935	9.5627e-40	2.81929e-38	TRUE
ENSG00000103363	9710.82	1.16897	0.269505	4.33747	1.44135e-05	5.06279e-05	TRUE
ENSG00000103415	1693.09	1.1393	0.182925	6.22824	4.71703e-10	2.93191e-09	TRUE
ENSG00000103472	59.5843	-2.18654	0.405776	-5.38852	7.1039e-08	3.4319e-07	TRUE
ENSG00000103494	5331.43	-3.33191	0.22342	-14.9132	2.70549e-50	1.08846e-48	TRUE
ENSG00000103496	1644.44	1.72176	0.196646	8.75563	2.02965e-18	2.38316e-17	TRUE
ENSG00000103512	4859.02	1.25469	0.165737	7.57036	3.72179e-14	3.32565e-13	TRUE
ENSG00000103522	12.2516	5.83466	1.23269	4.73326	2.20937e-06	8.79465e-06	TRUE
ENSG00000103540	9258.65	-1.84307	0.20381	-9.04306	1.52347e-19	1.9121e-18	TRUE
ENSG00000103599	3159.95	-3.47121	0.166677	-20.826	2.5162e-96	3.96448e-94	TRUE
ENSG00000103642	975.496	2.27664	0.204922	11.1098	1.12433e-28	2.22339e-27	TRUE
ENSG00000103647	292.007	-5.2874	0.318413	-16.6055	6.35948e-62	3.71427e-60	TRUE
ENSG00000103710	37.0724	2.1897	0.452943	4.83438	1.33564e-06	5.48154e-06	TRUE
ENSG00000103740	677.625	-4.19132	0.181455	-23.0983	4.81066e-118	1.32489e-115	TRUE
ENSG00000103742	45.9532	2.99677	0.661364	4.53119	5.86515e-06	2.18813e-05	TRUE
ENSG00000103811	15990	1.25871	0.150264	8.37667	5.4447e-17	5.84593e-16	TRUE
ENSG00000103855	2860.96	1.45399	0.238475	6.09703	1.08055e-09	6.45453e-09	TRUE
ENSG00000103966	6704.46	1.56411	0.180322	8.67399	4.17234e-18	4.80251e-17	TRUE
ENSG00000103995	1308.21	-1.11756	0.200081	-5.58557	2.32931e-08	1.19699e-07	TRUE
ENSG00000104043	420.515	-3.33547	0.222539	-14.9883	8.76263e-51	3.57631e-49	TRUE
ENSG00000104047	1685.66	-1.01442	0.203029	-4.99643	5.8402e-07	2.51253e-06	TRUE
ENSG00000104093	6244.46	-1.073	0.144746	-7.413	1.23474e-13	1.06159e-12	TRUE
ENSG00000104140	4983.9	2.07238	0.231305	8.95952	3.26081e-19	4.01089e-18	TRUE
ENSG00000104142	3976.1	1.79215	0.259939	6.89449	5.40571e-12	4.07111e-11	TRUE
ENSG00000104177	1671.22	-3.14812	0.205744	-15.3011	7.51348e-53	3.28836e-51	TRUE
ENSG00000104213	81.1402	4.30155	0.521886	8.24232	1.68903e-16	1.74972e-15	TRUE
ENSG00000104218	7459.44	-3.01874	0.184261	-16.383	2.53132e-60	1.39202e-58	TRUE
ENSG00000104219	2816.61	-1.5596	0.237214	-6.57463	4.87748e-11	3.33585e-10	TRUE
ENSG00000104221	949.345	1.29254	0.181446	7.12351	1.05214e-12	8.37632e-12	TRUE
ENSG00000104228	1857.11	1.29559	0.188228	6.88308	5.85703e-12	4.39536e-11	TRUE
ENSG00000104237	7764.12	-4.75612	0.182019	-26.1297	1.6757e-150	9.78693e-148	TRUE
ENSG00000104267	56.9066	2.87528	0.423217	6.79386	1.09169e-11	7.9735e-11	TRUE
ENSG00000104312	1140.02	2.62754	0.210006	12.5117	6.44079e-36	1.67832e-34	TRUE
ENSG00000104341	3912.09	1.22138	0.180808	6.75511	1.42722e-11	1.03064e-10	TRUE
ENSG00000104361	4761.53	1.02038	0.189167	5.3941	6.88687e-08	3.33514e-07	TRUE
ENSG00000104368	8128.8	4.46732	0.217522	20.5374	9.98261e-94	1.42084e-91	TRUE
ENSG00000104371	18.2198	2.13018	0.70654	3.01494	0.00257026	0.0058941	TRUE
ENSG00000104415	26.5446	1.73622	0.540984	3.20938	0.00133023	0.00324932	TRUE
ENSG00000104427	2683.37	-2.29522	0.241235	-9.51449	1.82607e-21	2.55717e-20	TRUE
ENSG00000104450	5013.11	-1.37515	0.208772	-6.58687	4.49198e-11	3.08528e-10	TRUE
ENSG00000104490	1731.83	-3.03719	0.186455	-16.2892	1.17852e-59	6.33687e-58	TRUE
ENSG00000104522	1597.33	1.13013	0.188473	5.99625	2.01926e-09	1.16887e-08	TRUE
ENSG00000104537	7.84376	-2.77227	0.958419	-2.89254	0.00382137	0.00842328	TRUE
ENSG00000104635	1558.14	1.51434	0.160543	9.4326	4.00034e-21	5.49743e-20	TRUE
ENSG00000104671	877.366	1.29865	0.245931	5.28055	1.28794e-07	6.03025e-07	TRUE
ENSG00000104687	12720.3	1.57905	0.116015	13.6107	3.45941e-42	1.10554e-40	TRUE
ENSG00000104689	3043.94	2.73733	0.137542	19.9018	3.92462e-88	4.88774e-86	TRUE
ENSG00000104691	307.03	1.27133	0.185204	6.86449	6.67296e-12	4.97243e-11	TRUE
ENSG00000104722	105.024	8.79936	1.36281	6.45679	1.06945e-10	7.0882e-10	TRUE
ENSG00000104723	6391.93	-1.80113	0.1438	-12.5252	5.43322e-36	1.42124e-34	TRUE
ENSG00000104738	3313.3	1.03615	0.187237	5.53387	3.13247e-08	1.5859e-07	TRUE
ENSG00000104755	13.8771	3.64275	0.971576	3.74932	0.000177314	0.000519012	TRUE
ENSG00000104760	4.916	4.08114	1.38663	2.94321	0.00324825	0.00728127	TRUE
ENSG00000104763	12016.6	1.30908	0.170606	7.6731	1.67884e-14	1.53167e-13	TRUE
ENSG00000104774	1497.52	1.20438	0.160432	7.50711	6.04465e-14	5.31713e-13	TRUE
ENSG00000104783	523.165	2.14147	0.229086	9.34788	8.94202e-21	1.2049e-19	TRUE
ENSG00000104804	8.75675	4.41073	1.27448	3.46081	0.000538549	0.00143126	TRUE
ENSG00000104805	11808.9	2.22376	0.250471	8.87832	6.78795e-19	8.19757e-18	TRUE
ENSG00000104808	1793.77	8.35	0.547807	15.2426	1.84402e-52	7.98799e-51	TRUE
ENSG00000104818	179.13	7.55714	0.901751	8.38052	5.26926e-17	5.66655e-16	TRUE
ENSG00000104825	992.571	1.93044	0.200057	9.64948	4.94066e-22	7.11888e-21	TRUE
ENSG00000104833	5.68043	4.42546	1.40314	3.15397	0.00161067	0.00386275	TRUE
ENSG00000104856	1847.27	3.06874	0.26924	11.3978	4.28902e-30	8.99075e-29	TRUE
ENSG00000104879	17.5033	-2.96174	0.662662	-4.46945	7.84193e-06	2.86665e-05	TRUE
ENSG00000104886	1410.73	1.01	0.212951	4.74289	2.10693e-06	8.41457e-06	TRUE
ENSG00000104889	1418.99	1.71714	0.335696	5.11518	3.13448e-07	1.39583e-06	TRUE
ENSG00000104894	56.3882	5.23594	0.885968	5.90984	3.42431e-09	1.92656e-08	TRUE
ENSG00000104901	27.206	4.14091	0.878097	4.71577	2.40793e-06	9.53908e-06	TRUE
ENSG00000104915	2312.09	1.14758	0.217413	5.27834	1.30363e-07	6.10034e-07	TRUE
ENSG00000104941	23.1256	2.05762	0.736198	2.79493	0.00519107	0.0110477	TRUE
ENSG00000104951	1142.6	8.09606	0.425255	19.0381	8.24103e-81	8.35823e-79	TRUE
ENSG00000104953	32.8862	1.6886	0.497039	3.39733	0.000680472	0.00177261	TRUE
ENSG00000104967	18.6784	2.27622	0.73396	3.10129	0.0019268	0.00454497	TRUE
ENSG00000104970	6.72299	4.22393	1.37666	3.06825	0.00215318	0.00502404	TRUE
ENSG00000104974	2.94199	3.86991	1.50186	2.57674	0.00997375	0.0197233	TRUE
ENSG00000104976	491.7	1.70569	0.28186	6.05155	1.43455e-09	8.444e-09	TRUE
ENSG00000104980	1653.3	1.23205	0.155741	7.91087	2.55589e-15	2.45346e-14	TRUE
ENSG00000104983	616.198	-1.66789	0.195502	-8.53132	1.44689e-17	1.61016e-16	TRUE
ENSG00000105048	175.876	1.21272	0.274084	4.42461	9.66146e-06	3.48432e-05	TRUE
ENSG00000105058	3904.92	1.45037	0.148274	9.78169	1.34941e-22	1.997e-21	TRUE
ENSG00000105072	640.085	-1.87793	0.160447	-11.7044	1.21039e-31	2.67114e-30	TRUE
ENSG00000105131	413.957	2.14521	0.314756	6.81549	9.39434e-12	6.90311e-11	TRUE
ENSG00000105143	7.54687	4.63706	1.31295	3.53179	0.000412759	0.00112244	TRUE
ENSG00000105173	187.904	3.07543	0.261714	11.7511	6.97045e-32	1.55039e-30	TRUE
ENSG00000105197	3385.79	1.69506	0.247499	6.84874	7.45007e-12	5.52235e-11	TRUE
[truncated: 13,229 more rows]

## Sheet: GO-pH1N1+HBEC+EF3030_vs_HBEC
ID	Description	GeneRatio	BgRatio	pvalue	p.adjust	qvalue	geneID	Count
[truncated: 721 more rows]

[truncated: 5 more sheets: GO-pH1N1+HB+EF3030_vs_HB+EF3030, GO-pH1N1+HBEC_vs_HBEC, GO-SecondaryPneumoInf, DE-pH1N1+HB+EF3030_vs_HB+pH1N1, DE-HBEC+EF3030_vs_HBEC]
