# Supplementary material for: Multispecies transcriptomics reveals influenza A virus modulation of Streptococcus pneumoniae EF3030 infection in human lung epithelium and murine lung
Source: mSphere. 2026 Jan 26;11(2):e00815-25. doi: 10.1128/msphere.00815-25 (PMC12931268; doi:10.1128/msphere.00815-25)
Supplement: Table S6 — Differential expression gene lists for mouse lungs. [file msphere.00815-25-s0007.xlsx]

## Sheet: DE-IAV_SPN_vs_IAV_Mouse
ID	name	baseMean	log2FoldChange	lfcSE	stat	pvalue	padj	Significant
ENSMUSG00000000394	Gcg	21.7961	2.72144	0.790238	3.44382	0.000573551	0.0150693	TRUE
ENSMUSG00000000982	Ccl3	960.462	1.93462	0.64572	2.99607	0.00273483	0.0293709	TRUE
ENSMUSG00000002057	Foxn1	58.4444	1.05929	0.388041	2.72985	0.00633628	0.0456624	TRUE
ENSMUSG00000002633	Shh	164.985	-1.01036	0.317158	-3.18565	0.00144427	0.0214476	TRUE
ENSMUSG00000003429	Rps11	13131.5	1.19584	0.255343	4.68329	2.82306e-06	0.00355706	TRUE
ENSMUSG00000003436	Dll3	11.2511	3.01673	1.0179	2.96369	0.00303972	0.0308875	TRUE
ENSMUSG00000003555	Cyp17a1	3.45909	3.13902	0.966606	3.24747	0.00116436	0.0196162	TRUE
ENSMUSG00000004552	Ctse	408.768	1.40752	0.328078	4.29021	1.78503e-05	0.00610937	TRUE
ENSMUSG00000004668	Abca13	170.54	1.1361	0.421948	2.69251	0.00709174	0.0489551	TRUE
ENSMUSG00000005268	Prlr	127.455	1.39083	0.409592	3.39564	0.000684677	0.0159447	TRUE
ENSMUSG00000005800	Mmp8	1255.44	1.48107	0.495826	2.98707	0.00281664	0.029787	TRUE
ENSMUSG00000006724	Cyp27b1	26.5291	2.39861	0.825803	2.90458	0.00367743	0.0340849	TRUE
ENSMUSG00000006764	Tph2	15.7051	2.05994	0.765887	2.68961	0.00715361	0.0490934	TRUE
ENSMUSG00000009551	6330409D20Rik	3.832	3.24829	1.03146	3.14922	0.00163706	0.0228445	TRUE
ENSMUSG00000010529	Gm266	5.01113	3.15224	1.0617	2.96904	0.00298733	0.0305968	TRUE
ENSMUSG00000010592	Dazl	4.35908	3.42862	1.01551	3.37626	0.000734786	0.0163635	TRUE
ENSMUSG00000010803	Gabra1	4.35711	2.94955	1.08358	2.72203	0.00648815	0.0463785	TRUE
ENSMUSG00000014294	Ndufa2	1599.43	-1.218	0.310861	-3.91815	8.92302e-05	0.00945753	TRUE
ENSMUSG00000014905	Dnajb9	1710.08	1.04976	0.255021	4.11636	3.84901e-05	0.00776874	TRUE
ENSMUSG00000016524	Il19	8.84834	3.35904	1.21998	2.75335	0.00589889	0.0436806	TRUE
ENSMUSG00000017868	Sgk2	22.4836	2.04127	0.658241	3.1011	0.00192802	0.024899	TRUE
ENSMUSG00000018451	6330403K07Rik	59.2642	-1.00768	0.354834	-2.83987	0.00451314	0.0380707	TRUE
ENSMUSG00000018486	Wnt9b	61.016	1.242	0.453608	2.73805	0.00618055	0.0449462	TRUE
ENSMUSG00000018774	Cd68	5858.22	1.21717	0.264059	4.60945	4.03738e-06	0.00399846	TRUE
ENSMUSG00000019230	Lhx9	6.80224	4.13348	1.10634	3.73618	0.000186838	0.0110715	TRUE
ENSMUSG00000020059	Sycp3	4.3948	3.4989	1.0082	3.47044	0.000519611	0.0146465	TRUE
ENSMUSG00000020286	1700093K21Rik	11.0255	1.97762	0.6987	2.83043	0.00464862	0.0386148	TRUE
ENSMUSG00000020310	Madcam1	6.34924	4.03217	1.20309	3.3515	0.00080375	0.0171192	TRUE
ENSMUSG00000020591	Ntsr2	10.6868	-1.95455	0.661562	-2.95444	0.00313238	0.0313893	TRUE
ENSMUSG00000021612	Slc6a18	7.62912	4.29419	1.09858	3.90887	9.27294e-05	0.00956872	TRUE
ENSMUSG00000021620	Acot12	3.96229	2.79553	1.01032	2.76697	0.00565792	0.042541	TRUE
ENSMUSG00000021640	Naip1	115.43	1.06879	0.364126	2.93521	0.00333324	0.0324118	TRUE
ENSMUSG00000022229	Atp12a	22.776	2.65806	0.896401	2.96526	0.0030243	0.0307961	TRUE
ENSMUSG00000022249	Ttc23l	14.7293	4.12428	1.20574	3.42053	0.000624984	0.01533	TRUE
ENSMUSG00000022366	Slc22a22	9.59345	4.62445	1.02702	4.50277	6.70737e-06	0.00465533	TRUE
ENSMUSG00000022490	Ppp1r1a	105.153	1.00511	0.287543	3.49552	0.000473139	0.014117	TRUE
ENSMUSG00000022494	Shisa9	15.4128	2.15728	0.652622	3.30555	0.000947889	0.0179103	TRUE
ENSMUSG00000022523	Fgf12	35.3073	1.19075	0.363418	3.27653	0.00105092	0.0188034	TRUE
ENSMUSG00000022577	Ly6h	4.00926	2.81933	1.01313	2.7828	0.00538925	0.0414318	TRUE
ENSMUSG00000022615	Tymp	266.786	-1.13439	0.380374	-2.98231	0.00286081	0.0298968	TRUE
ENSMUSG00000022650	Retnlb	23.0159	-1.39561	0.46716	-2.98744	0.00281321	0.029787	TRUE
ENSMUSG00000022876	Samsn1	1929.96	1.50204	0.451343	3.32795	0.000874884	0.0173935	TRUE
ENSMUSG00000022993	Tex49	5.66558	3.86538	1.07977	3.57982	0.000343833	0.0127063	TRUE
ENSMUSG00000023206	Il15ra	2971.81	1.01009	0.297968	3.38992	0.000699136	0.0160687	TRUE
ENSMUSG00000023926	Rhag	4.15336	3.34301	1.07868	3.09918	0.00194058	0.0249599	TRUE
ENSMUSG00000024155	Meiob	4.44217	2.9827	1.00188	2.9771	0.00290994	0.0301806	TRUE
ENSMUSG00000024223	Armc12	5.74488	3.79384	1.034	3.6691	0.000243405	0.0119187	TRUE
ENSMUSG00000024658	Gm9750	8.36842	4.421	1.05232	4.20121	2.65493e-05	0.00714146	TRUE
ENSMUSG00000024681	Ms4a3	3.60203	3.14702	1.10572	2.84613	0.00442548	0.0376048	TRUE
ENSMUSG00000024730	Ms4a8a	1741.94	1.21201	0.304555	3.97961	6.9027e-05	0.00877661	TRUE
ENSMUSG00000024761	Gm16437	103.81	-1.163	0.331816	-3.50495	0.000456695	0.0138857	TRUE
ENSMUSG00000024774	Ankrd22	121.013	1.16541	0.403642	2.88723	0.00388654	0.0351148	TRUE
ENSMUSG00000025175	Fn3k	49.1618	-1.07245	0.343567	-3.12151	0.00179927	0.0239836	TRUE
ENSMUSG00000025201	Bloc1s2-ps	11.2503	-1.27737	0.455152	-2.80647	0.00500879	0.04009	TRUE
ENSMUSG00000025431	Crisp1	247.409	1.1611	0.414926	2.79833	0.00513677	0.0405946	TRUE
ENSMUSG00000025491	Ifitm1	4004.44	1.06251	0.329568	3.22394	0.00126441	0.0204388	TRUE
ENSMUSG00000025551	Fgf14	7.21643	2.73251	1.01887	2.68192	0.00732019	0.0497432	TRUE
ENSMUSG00000025804	Ccr1	5704.33	1.25314	0.346025	3.62152	0.000292873	0.012246	TRUE
ENSMUSG00000025922	Rpl7-ps8	50.165	-1.03161	0.361943	-2.85019	0.00436933	0.0373979	TRUE
ENSMUSG00000026468	Lhx4	4.90066	3.03529	1.06454	2.85128	0.00435435	0.0373535	TRUE
ENSMUSG00000026581	Sell	7218.82	1.05754	0.360148	2.93639	0.00332053	0.0323904	TRUE
ENSMUSG00000026984	Il36a	366.523	1.13409	0.366146	3.09738	0.00195237	0.0250228	TRUE
ENSMUSG00000026985	Il36b	161.041	1.63937	0.420708	3.89669	9.75182e-05	0.00980918	TRUE
ENSMUSG00000026989	Dapl1	95.9108	1.18203	0.353936	3.33967	0.000838788	0.0172366	TRUE
ENSMUSG00000027133	Nop10	516.011	1.43439	0.30837	4.65152	3.29496e-06	0.00375626	TRUE
ENSMUSG00000027555	Car13	1402.69	1.20401	0.331901	3.62761	0.000286056	0.0121422	TRUE
ENSMUSG00000027679	Dnajc19	26.6395	1.58456	0.543622	2.91481	0.00355906	0.0334658	TRUE
ENSMUSG00000027824	Vmn2r1	18.6296	2.53706	0.717998	3.53352	0.000410071	0.0135222	TRUE
ENSMUSG00000027833	Shox2	10.7991	4.1826	0.99422	4.20692	2.58876e-05	0.00714146	TRUE
ENSMUSG00000027855	Sycp1	17.6109	1.7455	0.637565	2.73775	0.00618602	0.0449721	TRUE
ENSMUSG00000027859	Ngf	10.3713	2.09399	0.740936	2.82614	0.00471119	0.0388917	TRUE
ENSMUSG00000027907	S100a11	6169.97	1.13113	0.269648	4.19484	2.73066e-05	0.00726356	TRUE
ENSMUSG00000028012	Rrh	15.5255	1.84546	0.660646	2.79341	0.00521553	0.0408665	TRUE
ENSMUSG00000028773	Fabp3	275.474	1.09463	0.280433	3.90335	9.48718e-05	0.00969928	TRUE
ENSMUSG00000028971	Cort	8.20947	3.33703	1.00467	3.32151	0.000895313	0.0175113	TRUE
ENSMUSG00000029211	Gabra4	5.5981	3.30854	0.991578	3.33664	0.00084797	0.0173346	TRUE
ENSMUSG00000029255	Gnrhr	16.6478	2.56748	0.882253	2.91014	0.00361272	0.0337187	TRUE
ENSMUSG00000029377	Ereg	900.843	1.29085	0.332382	3.88362	0.000102911	0.0098939	TRUE
ENSMUSG00000029384	2010109A12Rik	41.8764	-1.24002	0.412957	-3.00279	0.0026752	0.0291111	TRUE
ENSMUSG00000029409	U90926	19.9727	4.94206	1.44649	3.4166	0.000634093	0.0153957	TRUE
ENSMUSG00000029417	Cxcl9	7181.8	1.03735	0.281633	3.68335	0.000230185	0.0119187	TRUE
ENSMUSG00000029607	Ankrd61	8.87153	2.57004	0.818228	3.14098	0.00168381	0.0232667	TRUE
ENSMUSG00000030108	Slc6a13	37.561	2.17936	0.641291	3.3984	0.000677808	0.015893	TRUE
ENSMUSG00000030735	Gm9755	28.6252	-1.60039	0.432047	-3.7042	0.000212061	0.0116311	TRUE
ENSMUSG00000031271	Serpina7	34.7894	1.79146	0.658546	2.72032	0.00652187	0.046533	TRUE
ENSMUSG00000031712	Il15	844.631	1.10167	0.356871	3.08702	0.00202171	0.0253933	TRUE
ENSMUSG00000032191	Bcl2l10	7.15257	3.17098	0.959545	3.30467	0.000950876	0.0179103	TRUE
ENSMUSG00000032330	Cox7a2	2417.97	1.24464	0.246648	5.04621	4.50649e-07	0.000905867	TRUE
ENSMUSG00000032739	Pram1	12.8229	1.92697	0.690962	2.78882	0.00529003	0.041038	TRUE
ENSMUSG00000033307	Mif	1849.97	1.08605	0.253453	4.28501	1.82729e-05	0.00610937	TRUE
ENSMUSG00000033533	Acsm1	316.995	-1.06482	0.380856	-2.79586	0.00517611	0.0407531	TRUE
ENSMUSG00000033633	Clec18a	3.89864	2.74223	0.967134	2.83541	0.00457664	0.0383765	TRUE
ENSMUSG00000033737	Fndc3c1	2.68922	2.79747	0.922276	3.03322	0.00241958	0.0276623	TRUE
ENSMUSG00000033740	St18	19.238	2.3077	0.82985	2.78087	0.00542136	0.0415852	TRUE
ENSMUSG00000033860	Fgg	20.7929	2.6647	0.905394	2.94314	0.00324905	0.03204	TRUE
ENSMUSG00000034115	Scn11a	6.34746	2.97182	1.08266	2.74491	0.00605268	0.0443665	TRUE
ENSMUSG00000034607	Pof1b	1826.92	1.02641	0.282793	3.62955	0.000283919	0.0121422	TRUE
ENSMUSG00000034623	Prss55	2.53503	2.69948	0.996297	2.70951	0.00673826	0.0474031	TRUE
ENSMUSG00000034785	Dio1	26.6617	1.93684	0.572552	3.38282	0.000717449	0.0161648	TRUE
ENSMUSG00000035042	Ccl5	4229.42	1.18631	0.312557	3.7955	0.000147346	0.0102855	TRUE
ENSMUSG00000035678	Tnfsf9	375.32	1.07373	0.342903	3.13129	0.0017404	0.0236264	TRUE
ENSMUSG00000035861	Tmprss11b	340.144	1.00756	0.355406	2.83495	0.00458332	0.038419	TRUE
ENSMUSG00000035916	Ptprq	90.7069	1.01212	0.358013	2.82704	0.00469808	0.0388586	TRUE
ENSMUSG00000035951	Ascl3	6.50669	3.01303	1.0537	2.85948	0.00424336	0.036841	TRUE
ENSMUSG00000036353	P2ry12	382.355	1.45706	0.325878	4.47118	7.77875e-06	0.00476263	TRUE
ENSMUSG00000036362	P2ry13	1093.23	1.37348	0.320613	4.28392	1.83632e-05	0.00610937	TRUE
ENSMUSG00000036557	Stpg4	48.4696	2.24171	0.70548	3.17756	0.00148518	0.0217993	TRUE
ENSMUSG00000036790	Slitrk2	3.82821	2.74789	0.946656	2.90273	0.0036992	0.034169	TRUE
ENSMUSG00000037263	Aldh3b3	21.2461	2.5445	0.807848	3.14973	0.00163424	0.0228288	TRUE
ENSMUSG00000037432	Fer1l5	24.4859	2.45524	0.884764	2.77502	0.0055198	0.0420855	TRUE
ENSMUSG00000037849	Ifi206	6442.34	1.31161	0.344687	3.80521	0.000141685	0.0102855	TRUE
ENSMUSG00000038932	Tcfl5	5.53018	2.71266	0.959768	2.82637	0.0047079	0.0388914	TRUE
ENSMUSG00000039760	Il22ra2	60.1985	1.16088	0.370481	3.13346	0.00172761	0.0235905	TRUE
ENSMUSG00000039851	4932438H23Rik	22.5163	2.68591	0.633986	4.23654	2.26991e-05	0.00646926	TRUE
ENSMUSG00000040132	Semg1	3.76187	3.21656	1.17806	2.73039	0.00632586	0.0456285	TRUE
ENSMUSG00000040340	Tex45	11.7354	2.70627	0.979633	2.76254	0.00573544	0.0429485	TRUE
ENSMUSG00000040367	Lrrd1	22.902	2.09667	0.680585	3.0807	0.00206518	0.0256301	TRUE
ENSMUSG00000040522	Tlr8	2056.93	1.1458	0.26502	4.32343	1.53623e-05	0.00610937	TRUE
ENSMUSG00000040904	Gm21988	6.32408	-1.70625	0.584772	-2.91781	0.00352505	0.033286	TRUE
ENSMUSG00000040919	4930505A04Rik	28.0803	1.42481	0.455818	3.12584	0.00177299	0.0238011	TRUE
ENSMUSG00000041062	Mslnl	12.7481	2.88033	0.880186	3.27241	0.00106634	0.0188797	TRUE
ENSMUSG00000042541	Sem1	2737.87	-1.12713	0.277499	-4.06174	4.87075e-05	0.00815426	TRUE
ENSMUSG00000043144	Aqp6	15.8409	2.21541	0.751556	2.94777	0.00320078	0.0317598	TRUE
ENSMUSG00000043385	Or2k2	15.2268	3.84626	1.05942	3.63052	0.000282856	0.0121422	TRUE
ENSMUSG00000043460	Elfn2	3.80002	3.24043	1.00886	3.21197	0.00131828	0.0208314	TRUE
ENSMUSG00000043468	Adam30	20.9281	2.47611	0.906709	2.73087	0.00631665	0.0455926	TRUE
ENSMUSG00000043681	Fam25a	402.773	-1.05425	0.384914	-2.73891	0.00616429	0.0448898	TRUE
ENSMUSG00000043972	Opn5	2.62708	2.70611	0.992458	2.72668	0.00639755	0.0459518	TRUE
ENSMUSG00000043986	Spata31d1d	6.21885	3.44268	1.00154	3.4374	0.000587328	0.015119	TRUE
ENSMUSG00000044021	None	110.116	1.3961	0.440881	3.16662	0.00154219	0.0222043	TRUE
ENSMUSG00000044268	Gm4895	39.4486	-1.36721	0.458311	-2.98315	0.00285295	0.0298949	TRUE
ENSMUSG00000044583	Tlr7	4298.31	1.0414	0.255275	4.07953	4.51274e-05	0.00809678	TRUE
ENSMUSG00000044903	Psg22	10.81	2.33158	0.835775	2.78972	0.00527537	0.0409953	TRUE
ENSMUSG00000045506	None	18.4686	-1.02121	0.381198	-2.67896	0.00738519	0.0499722	TRUE
ENSMUSG00000045539	Sprr3	6017.66	1.6643	0.395896	4.20388	2.62384e-05	0.00714146	TRUE
ENSMUSG00000045551	Fpr1	839.667	2.21858	0.613378	3.617	0.000298041	0.0122608	TRUE
ENSMUSG00000045999	None	337.758	-1.24408	0.379507	-3.27816	0.00104486	0.0187425	TRUE
ENSMUSG00000046341	Gm11223	13.2963	-1.33478	0.475501	-2.8071	0.00499894	0.0400528	TRUE
ENSMUSG00000046699	Slitrk4	51.3465	1.73735	0.568641	3.05527	0.00224858	0.0265998	TRUE
ENSMUSG00000046774	8030474K03Rik	3.53115	3.17152	1.06158	2.98755	0.00281224	0.029787	TRUE
ENSMUSG00000046814	Gchfr	27.2067	-1.22866	0.423036	-2.90439	0.00367971	0.0340849	TRUE
ENSMUSG00000047246	H2bc6	1563.45	1.01376	0.251211	4.03549	5.44887e-05	0.00836191	TRUE
ENSMUSG00000047295	Smgc	20.1925	2.90265	0.908505	3.19497	0.00139844	0.0211891	TRUE
ENSMUSG00000048188	Gm8181	13.9486	-1.41549	0.496793	-2.84926	0.00438204	0.0374519	TRUE
ENSMUSG00000048378	Or2o1	17.3845	2.00867	0.746942	2.68919	0.00716247	0.0490934	TRUE
ENSMUSG00000048621	Gm6377	956.496	1.31074	0.360143	3.63949	0.000273181	0.0121366	TRUE
ENSMUSG00000048709	Gm8666	17.6019	-1.28496	0.395041	-3.25272	0.00114307	0.0194908	TRUE
ENSMUSG00000048916	Gm5540	23.4394	-1.22711	0.436216	-2.81308	0.00490692	0.0396061	TRUE
ENSMUSG00000049093	Il23r	81.8653	1.54759	0.513718	3.01253	0.0025908	0.0286882	TRUE
ENSMUSG00000049107	Ntf3	16.814	3.19819	0.854099	3.74451	0.000180743	0.0109267	TRUE
ENSMUSG00000049396	Gemin4	30.6259	-1.06349	0.338592	-3.14091	0.00168426	0.0232667	TRUE
ENSMUSG00000049477	Gm8508	28.4183	1.17713	0.388423	3.03053	0.00244128	0.0277909	TRUE
ENSMUSG00000049537	Tecrl	80.1119	1.03971	0.372796	2.78896	0.00528771	0.0410333	TRUE
ENSMUSG00000049612	Omg	9.04477	4.00551	1.06613	3.75706	0.000171919	0.0107742	TRUE
ENSMUSG00000049630	C1ql3	5.17547	3.16139	0.984819	3.21012	0.00132677	0.0208704	TRUE
ENSMUSG00000049926	Or8b54	8.30138	3.84384	1.16777	3.29161	0.000996145	0.0182851	TRUE
ENSMUSG00000050108	Bpifc	227.841	1.25468	0.36531	3.43457	0.000593506	0.0151477	TRUE
ENSMUSG00000050201	Otop2	69.1978	1.26408	0.441641	2.86223	0.00420672	0.0367149	TRUE
ENSMUSG00000050350	Gpr18	596.602	1.24372	0.316402	3.93084	8.46513e-05	0.0093148	TRUE
ENSMUSG00000050756	Defb6	10.4718	2.63307	0.957284	2.75057	0.00594922	0.0438904	TRUE
ENSMUSG00000050763	Or2t26	21.7985	3.25858	0.947064	3.44071	0.000580185	0.0150853	TRUE
ENSMUSG00000050808	Muc15	124.12	1.51145	0.40138	3.76562	0.000166135	0.0105974	TRUE
ENSMUSG00000050931	Sgms2	2160.84	1.10509	0.345362	3.19978	0.00137531	0.0211465	TRUE
ENSMUSG00000051136	Ghsr	18.3775	2.90399	1.01825	2.85194	0.00434533	0.0373125	TRUE
ENSMUSG00000051251	Nhlh1	6.10319	2.91152	0.990499	2.93945	0.00328799	0.0322336	TRUE
ENSMUSG00000051341	Zfp52	1013.78	1.01846	0.239456	4.25323	2.10711e-05	0.00638016	TRUE
ENSMUSG00000051431	Gpr87	176.098	1.09706	0.368223	2.97932	0.00288886	0.0300562	TRUE
ENSMUSG00000051832	E230016K23Rik	24.1526	1.63923	0.592078	2.7686	0.00562969	0.042422	TRUE
ENSMUSG00000052154	Gm9870	7.62589	-1.72783	0.575118	-3.0043	0.00266195	0.0290858	TRUE
ENSMUSG00000052270	Fpr2	1481.67	1.54908	0.504341	3.0715	0.00212986	0.0260242	TRUE
ENSMUSG00000052316	Lrrc15	12.1183	2.19905	0.773736	2.84212	0.00448147	0.0378876	TRUE
ENSMUSG00000052477	Sp140l2	383.345	1.35405	0.370904	3.65067	0.000261552	0.0121366	TRUE
ENSMUSG00000052850	Tas2r137	10.8551	2.94337	0.930121	3.1645	0.0015535	0.0222567	TRUE
ENSMUSG00000053121	Gm5129	10.8134	-1.29833	0.46873	-2.76989	0.00560754	0.0423736	TRUE
ENSMUSG00000053219	Raet1e	46.0463	2.1138	0.549848	3.84433	0.00012088	0.00994214	TRUE
ENSMUSG00000053441	Adamts19	34.8432	-1.14948	0.409177	-2.80926	0.00496563	0.0398602	TRUE
ENSMUSG00000054091	1810037I17Rik	3140.27	-1.1021	0.269565	-4.08843	4.34306e-05	0.00809678	TRUE
ENSMUSG00000054594	Oscar	9.0272	2.98378	1.07921	2.76479	0.00569597	0.0427198	TRUE
ENSMUSG00000055110	A630012P03Rik	99.8329	1.3643	0.448514	3.04182	0.00235152	0.0272617	TRUE
ENSMUSG00000055134	9130017K11Rik	47.7652	-1.25835	0.413219	-3.04523	0.00232506	0.0270616	TRUE
ENSMUSG00000055216	None	45.2032	2.6159	0.927322	2.82092	0.00478861	0.039126	TRUE
ENSMUSG00000055228	Gm49359	455.284	1.05999	0.249051	4.2561	2.08019e-05	0.00638016	TRUE
ENSMUSG00000055373	Fut9	48.9813	1.37882	0.474784	2.9041	0.00368315	0.0340969	TRUE
ENSMUSG00000055497	Gm9974	58.3247	1.19025	0.40414	2.94514	0.00322813	0.0319344	TRUE
ENSMUSG00000055546	Timd4	257.611	1.25555	0.427131	2.93949	0.00328751	0.0322336	TRUE
ENSMUSG00000055547	Apobec4	26.7462	1.29915	0.456078	2.84852	0.00439227	0.0374736	TRUE
ENSMUSG00000055748	Gsdmc4	13.1967	2.91339	0.967521	3.01119	0.00260223	0.0287349	TRUE
ENSMUSG00000056025	Clca3a1	1682.2	1.12858	0.361438	3.12247	0.0017934	0.023932	TRUE
ENSMUSG00000056162	Cndp1	3.31945	3.04817	1.07305	2.84066	0.00450209	0.0379909	TRUE
ENSMUSG00000056379	Taar1	7.22966	3.71012	1.03916	3.5703	0.000356573	0.0129001	TRUE
ENSMUSG00000056699	Gm5533	20.6685	1.56487	0.535574	2.92186	0.00347953	0.0330687	TRUE
ENSMUSG00000056888	Glipr1	1404.19	1.26555	0.285933	4.42603	9.59821e-06	0.004919	TRUE
ENSMUSG00000057036	Gm7536	646.996	-1.3871	0.479755	-2.89126	0.00383702	0.034859	TRUE
ENSMUSG00000057244	Gm6139	168.316	-1.60974	0.376044	-4.28072	1.86293e-05	0.00610937	TRUE
ENSMUSG00000057762	Gm6169	252.463	1.00656	0.217324	4.63161	3.62833e-06	0.00377661	TRUE
ENSMUSG00000058064	Gm10036	161.763	-1.03561	0.306905	-3.37436	0.000739887	0.0164465	TRUE
ENSMUSG00000058073	Gm11189	5.86175	-1.52573	0.541343	-2.81842	0.004826	0.0392841	TRUE
ENSMUSG00000058385	H2bc8	1372.09	1.08382	0.291252	3.72125	0.000198236	0.0113535	TRUE
ENSMUSG00000058661	None	10.833	-1.42143	0.492318	-2.88721	0.00388671	0.0351148	TRUE
ENSMUSG00000059089	Fcgr4	5433.5	1.00612	0.265681	3.78693	0.000152521	0.0102855	TRUE
ENSMUSG00000059108	Ifitm6	574.35	1.75173	0.571568	3.06478	0.0021783	0.0261943	TRUE
ENSMUSG00000059128	Ifnl2	46.0381	3.14208	1.08416	2.89818	0.00375331	0.0344005	TRUE
ENSMUSG00000059230	Defb4	932.816	1.76803	0.388505	4.55086	5.3427e-06	0.00450759	TRUE
ENSMUSG00000059237	Ppp1r2-ps4	38.8031	-1.16407	0.425711	-2.73442	0.00624903	0.0453201	TRUE
ENSMUSG00000059832	Kprp	1586.25	1.14735	0.338585	3.38865	0.000702364	0.0160717	TRUE
ENSMUSG00000059864	Or2y1g	6.13318	3.93954	1.09889	3.58503	0.000337043	0.0126165	TRUE
ENSMUSG00000059898	Dsc3	1002.27	1.0605	0.382386	2.77337	0.00554797	0.0421665	TRUE
ENSMUSG00000060377	Rpl36a-ps1	22.2077	-1.54844	0.341734	-4.53113	5.86687e-06	0.00465533	TRUE
ENSMUSG00000060591	Ifitm2	4151.02	1.07709	0.273819	3.9336	8.36823e-05	0.00931429	TRUE
ENSMUSG00000060747	Ifnl3	33.1353	5.02737	1.2624	3.98238	6.82277e-05	0.00877661	TRUE
ENSMUSG00000060899	None	20.2444	-1.38001	0.408287	-3.38	0.000724867	0.0162636	TRUE
ENSMUSG00000060924	Csmd1	349.467	1.16396	0.367076	3.17089	0.00151971	0.0220763	TRUE
ENSMUSG00000061039	Or8b53	95.4331	1.18264	0.379844	3.1135	0.00184884	0.0243461	TRUE
ENSMUSG00000061100	Retnla	14382.7	-1.05286	0.322192	-3.2678	0.00108386	0.0189914	TRUE
ENSMUSG00000061531	Tmem236	31.6767	1.60863	0.553836	2.90453	0.00367805	0.0340849	TRUE
ENSMUSG00000061724	Gm2423	41.69	-1.28241	0.384448	-3.33573	0.000850769	0.0173446	TRUE
ENSMUSG00000061988	Rpl10a-ps2	3.03057	2.96823	1.09122	2.7201	0.00652614	0.046533	TRUE
ENSMUSG00000062148	Ear6	56.5992	3.20361	1.03143	3.106	0.00189638	0.0247273	TRUE
ENSMUSG00000062345	Serpinb2	609.072	1.14206	0.389316	2.9335	0.00335168	0.0324855	TRUE
ENSMUSG00000062588	Gm6104	21.7448	-1.8532	0.561806	-3.29865	0.000971523	0.0180991	TRUE
ENSMUSG00000062638	Btnl1	16.5452	2.65301	0.77574	3.41998	0.000626266	0.0153458	TRUE
ENSMUSG00000062683	Atp5mc2	1604.7	1.24108	0.263239	4.71467	2.42102e-06	0.00321996	TRUE
ENSMUSG00000063316	Rpl27	5469.72	1.22207	0.254326	4.80512	1.54657e-06	0.00264464	TRUE
ENSMUSG00000063628	Gm7665	184.875	1.90372	0.626684	3.03776	0.00238341	0.0274189	TRUE
ENSMUSG00000063851	Rnf183	9.26625	4.04496	1.02113	3.96124	7.45609e-05	0.00892495	TRUE
ENSMUSG00000064168	None	907.925	1.19799	0.303899	3.94205	8.07877e-05	0.00923768	TRUE
ENSMUSG00000064208	Gm10145	47.4531	1.311	0.480117	2.7306	0.00632198	0.0456143	TRUE
ENSMUSG00000064341	mt-Nd1	25080.7	1.45747	0.337541	4.31791	1.57514e-05	0.00610937	TRUE
ENSMUSG00000064345	mt-Nd2	15958	1.99822	0.431405	4.63188	3.62354e-06	0.00377661	TRUE
ENSMUSG00000064351	mt-Co1	169298	1.8211	0.33687	5.40595	6.44657e-08	0.000385827	TRUE
ENSMUSG00000064356	mt-Atp8	3.81076	2.70191	0.962079	2.80841	0.00497866	0.0399294	TRUE
ENSMUSG00000064357	mt-Atp6	102.565	2.13445	0.523779	4.07509	4.59968e-05	0.00809678	TRUE
ENSMUSG00000064358	mt-Co3	210.448	1.85513	0.363495	5.1036	3.33249e-07	0.000905867	TRUE
ENSMUSG00000064363	mt-Nd4	11108.4	2.18422	0.439679	4.96776	6.77305e-07	0.00124728	TRUE
ENSMUSG00000064367	mt-Nd5	30825.6	1.71839	0.340629	5.04477	4.54069e-07	0.000905867	TRUE
ENSMUSG00000064370	mt-Cytb	33111.2	1.57105	0.333024	4.71753	2.38728e-06	0.00321996	TRUE
ENSMUSG00000064371	mt-Tt	5.18233	3.681	1.00536	3.66138	0.000250856	0.0119439	TRUE
ENSMUSG00000064427	Gm22748	110.897	1.15178	0.345302	3.33556	0.000851289	0.0173446	TRUE
ENSMUSG00000064451	Snora23	46.059	1.27499	0.369321	3.45224	0.000555953	0.014871	TRUE
ENSMUSG00000064553	Gm24622	4.57893	3.52611	0.99643	3.53874	0.000402038	0.0134147	TRUE
ENSMUSG00000064566	Gm24144	7.2443	3.67168	1.00199	3.66439	0.000247932	0.0119187	TRUE
ENSMUSG00000064586	Gm25132	3.34585	3.06154	1.07085	2.85898	0.00424999	0.036841	TRUE
ENSMUSG00000064719	Gm25930	22.2953	3.61064	0.929918	3.88275	0.000103282	0.0098939	TRUE
ENSMUSG00000064738	Gm23054	19.4367	1.56677	0.583083	2.68705	0.00720871	0.0492935	TRUE
ENSMUSG00000064797	Gm24357	348.516	1.00892	0.275638	3.66031	0.000251912	0.0119439	TRUE
ENSMUSG00000064867	Gm25039	8.35124	4.43018	1.03117	4.29625	1.73709e-05	0.00610937	TRUE
ENSMUSG00000064927	Gm22043	24.0172	1.9578	0.565982	3.45913	0.000541928	0.0147439	TRUE
ENSMUSG00000064936	Gm23722	196.148	1.88327	0.428911	4.39081	1.12927e-05	0.00524127	TRUE
ENSMUSG00000065159	Gm25482	11.1604	4.80333	1.07546	4.46632	7.95761e-06	0.00476263	TRUE
ENSMUSG00000065226	Gm25791	178.779	1.01985	0.252611	4.03725	5.40803e-05	0.0083528	TRUE
ENSMUSG00000065246	Gm22297	5.12944	3.19799	1.00699	3.1758	0.00149426	0.0218658	TRUE
ENSMUSG00000065258	Gm23969	16.6	-1.02615	0.309022	-3.32063	0.000898131	0.0175159	TRUE
ENSMUSG00000065406	Mirlet7i	20.265	-1.53131	0.532097	-2.87787	0.00400364	0.0356045	TRUE
ENSMUSG00000065411	Mir195a	10.1761	-1.75378	0.509943	-3.43916	0.000583518	0.0151021	TRUE
ENSMUSG00000065422	Mir221	14.2973	5.20027	1.10252	4.71673	2.39671e-06	0.00321996	TRUE
ENSMUSG00000065429	Mir345	32.2084	-1.10833	0.33901	-3.26932	0.00107807	0.0189772	TRUE
ENSMUSG00000065431	Mir186	42.9514	2.11569	0.59422	3.56046	0.00037021	0.0129548	TRUE
ENSMUSG00000065445	Mir143	53.4721	-1.09923	0.370189	-2.96938	0.00298404	0.0305968	TRUE
ENSMUSG00000065563	Mir103-2	21.5984	-1.01131	0.294881	-3.42955	0.000604589	0.0152036	TRUE
ENSMUSG00000065573	Mir350	14.9972	2.68533	0.750504	3.57804	0.000346178	0.0127109	TRUE
ENSMUSG00000065669	Gm22581	28.6064	2.19165	0.602158	3.63965	0.000273004	0.0121366	TRUE
ENSMUSG00000065764	Gm23850	5.95474	3.93904	1.06316	3.70502	0.000211377	0.0116311	TRUE
ENSMUSG00000065822	Snord15a	122.144	-1.01783	0.367615	-2.76874	0.00562742	0.0424183	TRUE
ENSMUSG00000065870	None	84.475	-1.0912	0.406121	-2.68689	0.00721204	0.0493022	TRUE
ENSMUSG00000065947	mt-Nd4l	11.4002	2.05762	0.639579	3.21715	0.0012947	0.0207048	TRUE
ENSMUSG00000066000	Zfp979	48.7961	1.38375	0.45053	3.07139	0.00213063	0.0260242	TRUE
ENSMUSG00000066068	Gm13611	14.7638	-1.23984	0.362058	-3.42441	0.000616138	0.01533	TRUE
ENSMUSG00000066116	Gm10154	557.376	3.21063	0.870441	3.68851	0.000225575	0.0118687	TRUE
ENSMUSG00000066315	Gm12918	98.059	-1.53301	0.426921	-3.59085	0.000329602	0.0125663	TRUE
ENSMUSG00000066677	Ifi208	5058.75	1.30572	0.354614	3.68209	0.000231328	0.0119187	TRUE
ENSMUSG00000066809	Gm10180	27.4371	-1.35579	0.431953	-3.13874	0.00169677	0.0233553	TRUE
ENSMUSG00000067058	Rps15a-ps5	78.0707	-1.71569	0.54597	-3.14247	0.00167529	0.0231695	TRUE
ENSMUSG00000067206	Lrrc66	6.55211	3.93234	1.03171	3.81148	0.000138136	0.0102855	TRUE
ENSMUSG00000067242	Lgi1	14.863	3.0445	0.891998	3.41312	0.000642228	0.0154117	TRUE
ENSMUSG00000067571	Ms4a15	24.3941	3.06398	0.85014	3.60408	0.000313255	0.0124945	TRUE
ENSMUSG00000067736	Gm10222	11.0066	2.18829	0.721619	3.03248	0.00242553	0.0277171	TRUE
ENSMUSG00000067929	None	45.8502	1.62955	0.591128	2.75668	0.00583909	0.0434394	TRUE
ENSMUSG00000068240	Uba52rt	737.88	1.76993	0.326874	5.41472	6.13834e-08	0.000385827	TRUE
ENSMUSG00000068324	Gm10029	10.7878	-1.49206	0.446117	-3.34456	0.000824134	0.017139	TRUE
ENSMUSG00000068349	Gml	2.63894	2.70806	1.01059	2.67967	0.00736937	0.0499074	TRUE
ENSMUSG00000068396	Rpl34-ps1	1180.08	1.21382	0.263733	4.60245	4.1755e-06	0.00399846	TRUE
ENSMUSG00000068638	None	63.597	1.21221	0.369352	3.282	0.00103072	0.0186715	TRUE
ENSMUSG00000069014	Gm5641	131.522	-1.11129	0.299804	-3.70673	0.000209949	0.0116311	TRUE
ENSMUSG00000069268	H2bc7	414.899	1.43065	0.332539	4.3022	1.69109e-05	0.00610937	TRUE
ENSMUSG00000069300	H2bc11	1166.24	1.61885	0.347347	4.66062	3.15251e-06	0.00375626	TRUE
ENSMUSG00000069301	H2ac11	255.548	1.20218	0.352468	3.41076	0.000647819	0.0154569	TRUE
ENSMUSG00000069303	H2bc24	6.20954	2.88887	0.953723	3.02904	0.0024533	0.0278315	TRUE
ENSMUSG00000069305	H4c18	1129.72	1.79038	0.396137	4.51961	6.1954e-06	0.00465533	TRUE
ENSMUSG00000069306	H4c17	1678.1	1.07028	0.246078	4.34934	1.36548e-05	0.00583743	TRUE
ENSMUSG00000069307	H2bc23	99.0155	1.87135	0.522415	3.58211	0.000340835	0.0126592	TRUE
ENSMUSG00000069308	H2bc22	40.2115	1.79348	0.543477	3.30001	0.000966812	0.0180401	TRUE
ENSMUSG00000069310	H3c3	3990.58	1.11502	0.271455	4.10756	3.99852e-05	0.0079763	TRUE
ENSMUSG00000069355	Gm5152	21.8136	2.47042	0.835608	2.95643	0.00311225	0.0313292	TRUE
ENSMUSG00000069755	Zfp125	172.116	1.03748	0.319401	3.24822	0.00116129	0.0196124	TRUE
ENSMUSG00000069792	Wfdc17	2512.11	1.43204	0.368115	3.89021	0.000100157	0.0098673	TRUE
ENSMUSG00000069808	Tlcd3a	6838.34	1.0353	0.310687	3.33228	0.00086137	0.0173909	TRUE
ENSMUSG00000069814	Ccdc92b	38.816	-1.00295	0.351489	-2.85345	0.00432475	0.0372025	TRUE
ENSMUSG00000070025	Gm10284	3.10868	3.00264	1.05741	2.83961	0.00451688	0.0380888	TRUE
ENSMUSG00000070081	Mir505	15.5971	2.41724	0.780647	3.09645	0.00195852	0.0250464	TRUE
ENSMUSG00000070306	Ccdc153	1380.55	-1.09446	0.30482	-3.59053	0.000330007	0.0125663	TRUE
ENSMUSG00000070343	Gm10288	280.808	-1.02446	0.265523	-3.85827	0.000114194	0.00994214	TRUE
ENSMUSG00000070421	Or52n4	10.2521	2.49804	0.842418	2.96532	0.00302372	0.0307961	TRUE
ENSMUSG00000070713	Hmgn2-ps	461.393	-1.02956	0.2471	-4.16656	3.09228e-05	0.00740631	TRUE
ENSMUSG00000070904	Ifna4	19.6222	3.15788	0.988924	3.19325	0.00140683	0.0212451	TRUE
ENSMUSG00000071019	Sdr16c6	109.589	1.14221	0.365579	3.12438	0.00178181	0.0238437	TRUE
ENSMUSG00000071035	Gm5499	11.1965	-1.45792	0.455224	-3.20264	0.00136173	0.0210865	TRUE
ENSMUSG00000071262	Zfp957	5.40638	3.25322	1.21314	2.68165	0.00732596	0.0497524	TRUE
ENSMUSG00000071265	1700086L19Rik	6.38341	4.03803	1.06865	3.77863	0.000157692	0.0103998	TRUE
ENSMUSG00000071497	Nutf2-ps1	13.7232	2.23392	0.769402	2.90345	0.0036907	0.0341536	TRUE
ENSMUSG00000071866	Ppia	6780.92	1.31318	0.308074	4.26255	2.02111e-05	0.00638016	TRUE
ENSMUSG00000071893	Vmn1r4	5.77325	3.87079	1.05807	3.65834	0.000253859	0.0119439	TRUE
ENSMUSG00000072421	Gm10357	18.2787	1.73969	0.603979	2.88039	0.00397187	0.0354404	TRUE
ENSMUSG00000072844	G530011O06Rikx	1715.41	1.20474	0.328524	3.66712	0.000245294	0.0119187	TRUE
ENSMUSG00000072849	Serpina1e	24.4732	20.4555	3.13355	6.52791	6.66943e-11	1.59666e-06	TRUE
ENSMUSG00000072898	None	27.2081	3.04658	0.828996	3.67503	0.000237824	0.0119187	TRUE
ENSMUSG00000073079	Srp54a	29.3971	-1.12228	0.292379	-3.83845	0.000123811	0.00994214	TRUE
ENSMUSG00000073233	Nfyc-ps	13.5016	-1.41213	0.423724	-3.33267	0.000860173	0.0173909	TRUE
ENSMUSG00000073408	Mucl3	15.3239	2.128	0.692361	3.07354	0.00211537	0.0259702	TRUE
ENSMUSG00000073490	Ifi207	9731.54	1.08198	0.300708	3.59811	0.000320544	0.0125185	TRUE
ENSMUSG00000073601	Serpinb3c	61.1213	1.67179	0.614736	2.71953	0.00653757	0.0465462	TRUE
ENSMUSG00000073616	Cops9	2625.45	-1.04329	0.270827	-3.85226	0.000117035	0.00994214	TRUE
ENSMUSG00000073702	Rpl31	8803.35	1.38682	0.269135	5.15287	2.56535e-07	0.000905867	TRUE
ENSMUSG00000073761	4933427I04Rik	2.87746	2.83829	1.02996	2.75574	0.005856	0.0434914	TRUE
ENSMUSG00000073774	Kncn	10.2193	2.39561	0.832125	2.87891	0.0039905	0.0355373	TRUE
ENSMUSG00000073982	Rhog	3922.5	1.00777	0.237093	4.25053	2.13265e-05	0.00638016	TRUE
ENSMUSG00000074139	1700057G04Rik	40.6726	2.2364	0.723376	3.09162	0.00199068	0.0252688	TRUE
ENSMUSG00000074146	4930579C12Rik	17.4122	2.28356	0.743473	3.07148	0.00213	0.0260242	TRUE
ENSMUSG00000074164	Vmn2r-ps54	4.7789	3.48559	1.04799	3.32599	0.000881059	0.017404	TRUE
ENSMUSG00000074171	Gm6658	21.24	-1.11921	0.397531	-2.81541	0.00487143	0.0395032	TRUE
ENSMUSG00000074199	Krtdap	4314.09	1.30793	0.358077	3.65266	0.000259542	0.0121356	TRUE
ENSMUSG00000074250	Gm10653	5.19294	3.74733	1.12728	3.32424	0.000886593	0.0174118	TRUE
ENSMUSG00000074272	Ceacam1	4092.03	1.09741	0.278969	3.93381	8.36089e-05	0.00931429	TRUE
ENSMUSG00000074417	Pira12	285.134	1.24686	0.314044	3.97034	7.17714e-05	0.00879373	TRUE
ENSMUSG00000074516	Gm10709	128.303	2.13816	0.483233	4.42471	9.65719e-06	0.004919	TRUE
ENSMUSG00000074865	Zfp934	80.1205	1.22451	0.335328	3.65169	0.000260522	0.012136	TRUE
ENSMUSG00000074934	Grem1	160.775	1.80382	0.594453	3.03441	0.00241005	0.0275928	TRUE
ENSMUSG00000074973	Gm11382	9.49306	2.71108	0.983537	2.75645	0.00584317	0.0434427	TRUE
ENSMUSG00000075014	None	60.5562	3.11301	0.684245	4.54956	5.37588e-06	0.00450759	TRUE
ENSMUSG00000075015	None	10.907	4.28464	1.10573	3.87495	0.000106648	0.0098959	TRUE
ENSMUSG00000075122	Cd80	642.887	1.00899	0.301289	3.3489	0.000811338	0.017139	TRUE
ENSMUSG00000075279	Mrpl23-ps1	15.1526	-1.03696	0.378046	-2.74294	0.00608926	0.0445529	TRUE
ENSMUSG00000075391	Glo1-ps	13.0752	-1.39058	0.497036	-2.79774	0.00514617	0.0406003	TRUE
ENSMUSG00000076121	Mir687	7.55647	4.28559	1.04866	4.08674	4.37479e-05	0.00809678	TRUE
ENSMUSG00000076214	Mir717	4.10056	2.8245	0.956652	2.95249	0.00315223	0.0315092	TRUE
ENSMUSG00000076304	None	28.6528	1.22469	0.439904	2.78399	0.00536948	0.0413404	TRUE
ENSMUSG00000076522	Igkv16-104	101.842	3.1707	1.10236	2.87628	0.00402396	0.0357148	TRUE
ENSMUSG00000076531	Igkv4-92	9.51635	4.60518	1.71619	2.68337	0.00728842	0.0496027	TRUE
ENSMUSG00000076536	Igkv4-86	15.5143	3.51335	1.24035	2.83254	0.004618	0.0385303	TRUE
ENSMUSG00000076541	Igkv4-79	5.42263	3.78713	1.34758	2.81031	0.00494939	0.0397879	TRUE
ENSMUSG00000076545	Igkv4-72	59.7097	4.76497	1.38864	3.43139	0.000600501	0.0151911	TRUE
ENSMUSG00000076563	Igkv5-48	284.878	4.98746	1.29322	3.85662	0.000114965	0.00994214	TRUE
ENSMUSG00000076564	Igkv12-46	75.4022	3.53796	1.23102	2.87399	0.00405316	0.0358716	TRUE
ENSMUSG00000076571	Igkv5-37	28.6375	5.68848	1.91579	2.96926	0.00298515	0.0305968	TRUE
ENSMUSG00000076583	Igkv8-24	101.252	3.35564	1.22057	2.74924	0.00597336	0.0439736	TRUE
ENSMUSG00000076594	Igkv6-13	8.55969	3.94662	1.36916	2.88251	0.00394523	0.035353	TRUE
ENSMUSG00000076612	Ighg2c	5627.59	5.56578	1.27728	4.35751	1.3155e-05	0.005726	TRUE
ENSMUSG00000076613	Ighg2b	2395.49	4.78166	1.06783	4.47792	7.53749e-06	0.00476263	TRUE
ENSMUSG00000076614	Ighg1	533.983	4.09382	1.26039	3.24806	0.00116195	0.0196124	TRUE
ENSMUSG00000076615	Ighg3	1059.03	3.33203	1.16586	2.85799	0.00426332	0.0368685	TRUE
ENSMUSG00000076761	Trav5-1	3.17547	3.04357	1.01468	2.99953	0.00270399	0.0292553	TRUE
ENSMUSG00000076895	Traj34	28.1077	2.25082	0.757752	2.9704	0.00297415	0.0305679	TRUE
ENSMUSG00000076902	Traj27	55.3425	1.57715	0.543786	2.90031	0.00372791	0.0343254	TRUE
ENSMUSG00000076904	Traj25	23.1316	1.99016	0.730467	2.72451	0.00643977	0.0461601	TRUE
ENSMUSG00000076916	Traj13	70.5292	1.09074	0.364474	2.99265	0.00276563	0.0295706	TRUE
ENSMUSG00000077239	Snord66	11.5407	-1.34581	0.464295	-2.8986	0.00374831	0.0344005	TRUE
ENSMUSG00000077261	None	3.71413	3.25333	1.05374	3.08743	0.00201897	0.0253856	TRUE
ENSMUSG00000077561	Gm24607	17.9235	1.48795	0.547454	2.71794	0.00656895	0.0466787	TRUE
ENSMUSG00000077652	Gm23322	2.59913	2.73898	0.970354	2.82266	0.00476265	0.0390789	TRUE
ENSMUSG00000077693	Gm25345	3.94005	3.32024	1.1111	2.98824	0.00280585	0.0297712	TRUE
ENSMUSG00000077789	None	18.2004	2.82344	0.785835	3.59292	0.000326992	0.0125663	TRUE
ENSMUSG00000077844	None	5.05215	3.70321	1.07631	3.44065	0.000580322	0.0150853	TRUE
ENSMUSG00000077973	None	7.02979	2.67817	0.992286	2.69899	0.00695497	0.0483736	TRUE
ENSMUSG00000077990	None	83.3934	1.62437	0.427706	3.79786	0.000145952	0.0102855	TRUE
ENSMUSG00000078010	None	4.12895	2.86456	0.966931	2.96253	0.00305121	0.0309517	TRUE
ENSMUSG00000078141	Gm2399	18.2993	-1.25377	0.417465	-3.00329	0.00267082	0.0291111	TRUE
ENSMUSG00000078354	Ifna2	7.26999	4.22707	1.16229	3.63685	0.000275996	0.0121366	TRUE
ENSMUSG00000078452	Raet1d	15.2504	2.8687	0.810869	3.53781	0.000403462	0.0134147	TRUE
ENSMUSG00000078518	Gm13030	4.19718	3.4373	1.1053	3.10984	0.00187188	0.0245177	TRUE
ENSMUSG00000078599	Skint8	16.4943	1.6459	0.584556	2.81564	0.00486797	0.0395032	TRUE
ENSMUSG00000078810	Gp6	26.6233	2.1023	0.672526	3.12598	0.00177216	0.0238011	TRUE
ENSMUSG00000078877	Gm14295	162.685	1.14312	0.266876	4.28333	1.84115e-05	0.00610937	TRUE
ENSMUSG00000078994	Zfp429	552.92	1.22086	0.273153	4.4695	7.84019e-06	0.00476263	TRUE
ENSMUSG00000079038	D130040H23Rik	168.788	1.01798	0.312565	3.25684	0.0011266	0.0193054	TRUE
ENSMUSG00000079049	Serpinb1c	36.0239	1.45241	0.512843	2.83207	0.00462471	0.0385303	TRUE
ENSMUSG00000079162	Trim43b	6.04294	2.88909	1.00326	2.87969	0.00398066	0.0354924	TRUE
ENSMUSG00000079224	Gm6565	57.8167	1.50278	0.418855	3.58782	0.00033345	0.0126125	TRUE
ENSMUSG00000079451	Tmprss11g	164.219	1.19381	0.394136	3.02894	0.00245415	0.0278315	TRUE
ENSMUSG00000079455	Gm16026	162.249	1.32334	0.406505	3.25541	0.00113231	0.0193486	TRUE
ENSMUSG00000080384	Gm22105	13.111	2.29511	0.807655	2.84169	0.00448749	0.0379211	TRUE
ENSMUSG00000080544	None	3.00433	2.95544	1.03336	2.86004	0.00423581	0.0368211	TRUE
ENSMUSG00000080575	Mir1190	75.8406	-1.07777	0.316997	-3.39993	0.000674026	0.0158353	TRUE
ENSMUSG00000080712	H2bc26-ps	228.114	1.54489	0.380926	4.05562	5.0001e-05	0.00817644	TRUE
ENSMUSG00000080797	Gm15760	17.3194	2.07698	0.748838	2.77361	0.0055438	0.0421665	TRUE
ENSMUSG00000080875	Gm7332	41.6073	-1.32256	0.370107	-3.57344	0.000352316	0.0128472	TRUE
ENSMUSG00000080880	Gm14278	6.47627	3.90427	1.05538	3.69939	0.000216115	0.0116963	TRUE
ENSMUSG00000080896	Gm14567	12.6032	-1.20418	0.4271	-2.81943	0.00481096	0.0392364	TRUE
ENSMUSG00000080904	Gm11966	22.8031	5.387	1.05672	5.09784	3.43544e-07	0.000905867	TRUE
ENSMUSG00000080937	Gm13510	71.4586	1.55167	0.445485	3.4831	0.000495649	0.0143414	TRUE
ENSMUSG00000080981	Gm12161	3.63657	-2.128	0.779559	-2.72975	0.00633829	0.0456632	TRUE
ENSMUSG00000081022	Gm15936	10.9108	-1.32581	0.465523	-2.848	0.00439952	0.0374887	TRUE
ENSMUSG00000081023	Gm15766	16.9463	4.90822	1.10899	4.42585	9.60625e-06	0.004919	TRUE
ENSMUSG00000081163	Defa-ps12	86.7472	2.06695	0.666471	3.10133	0.0019265	0.024899	TRUE
ENSMUSG00000081239	Gm11836	5.58625	-1.70097	0.58996	-2.8832	0.00393655	0.0353492	TRUE
ENSMUSG00000081333	Gm12307	16.1897	2.4473	0.882107	2.77438	0.00553066	0.0421132	TRUE
ENSMUSG00000081339	Gm16044	28.1475	2.0232	0.698372	2.89703	0.00376715	0.0344746	TRUE
ENSMUSG00000081519	Gm13331	67.2943	-1.13665	0.32549	-3.49213	0.000479187	0.0141407	TRUE
ENSMUSG00000081544	Gm13077	13.0783	-1.09742	0.391693	-2.80173	0.00508286	0.0403841	TRUE
ENSMUSG00000081604	Gm11518	44.5301	1.01958	0.35798	2.84816	0.00439731	0.0374887	TRUE
ENSMUSG00000081611	Gm13651	9.70642	-1.77255	0.584884	-3.0306	0.00244065	0.0277909	TRUE
ENSMUSG00000081692	Gm15971	125.718	1.07294	0.30331	3.53745	0.000404011	0.0134147	TRUE
ENSMUSG00000081788	Gm5898	17.9877	-1.16763	0.408301	-2.85972	0.00424012	0.036841	TRUE
ENSMUSG00000081885	Gm13231	7.59476	-1.66582	0.579801	-2.87309	0.00406476	0.0359286	TRUE
ENSMUSG00000081926	Gm15536	11.1194	3.84101	1.01416	3.78738	0.000152242	0.0102855	TRUE
ENSMUSG00000081941	Gm11218	4.10393	3.38139	1.04368	3.23988	0.00119581	0.0198941	TRUE
ENSMUSG00000081949	Gm14392	3.00579	2.96196	0.964883	3.06976	0.00214231	0.026041	TRUE
ENSMUSG00000082002	Gm6568	4.02775	3.37375	1.1096	3.04052	0.00236171	0.0273137	TRUE
ENSMUSG00000082045	Gm11585	61.386	-1.36489	0.371942	-3.66962	0.000242916	0.0119187	TRUE
ENSMUSG00000082145	Gm12312	11.315	-1.58886	0.51608	-3.07871	0.00207897	0.0256985	TRUE
ENSMUSG00000082274	Gm14026	43.6452	-1.14799	0.266958	-4.30025	1.70604e-05	0.00610937	TRUE
ENSMUSG00000082310	Gm12904	3.97254	3.33775	0.998347	3.34327	0.000827961	0.0171489	TRUE
ENSMUSG00000082394	Gm4596	75.7254	1.88842	0.541988	3.48424	0.000493534	0.0143291	TRUE
ENSMUSG00000082399	Gm14036	10.0762	2.16731	0.756495	2.86493	0.00417103	0.0365098	TRUE
ENSMUSG00000082491	Gm5909	4.88334	-1.90737	0.698893	-2.72913	0.00635007	0.0457205	TRUE
ENSMUSG00000082510	Gm11793	7.93682	-1.91143	0.710643	-2.68971	0.00715134	0.0490934	TRUE
ENSMUSG00000082676	Gm11843	4.95383	3.12211	1.10178	2.83369	0.00460142	0.038463	TRUE
ENSMUSG00000082724	Gm14416	4.24031	2.89631	1.00138	2.89232	0.00382408	0.0348003	TRUE
ENSMUSG00000082778	Gm15191	17.4648	2.7552	0.826768	3.33249	0.000860716	0.0173909	TRUE
ENSMUSG00000082820	Gm13803	13.7669	-1.06726	0.397821	-2.68277	0.0073015	0.0496444	TRUE
ENSMUSG00000082840	Gm16421	8.27498	-1.6336	0.571067	-2.86061	0.00422822	0.0367967	TRUE
ENSMUSG00000082876	Gm11889	10.0003	-1.33423	0.444319	-3.00286	0.00267458	0.0291111	TRUE
ENSMUSG00000083014	Gm11764	9.57134	2.76555	0.961529	2.8762	0.00402501	0.0357148	TRUE
ENSMUSG00000083049	Gm14822	10.8298	-1.361	0.456208	-2.98329	0.00285172	0.0298949	TRUE
ENSMUSG00000083061	Gm12191	736.266	1.16673	0.39433	2.95876	0.00308876	0.0312182	TRUE
ENSMUSG00000083120	Gm15854	2.52347	2.67581	0.954032	2.80474	0.00503577	0.040167	TRUE
ENSMUSG00000083172	Gm13409	4.20878	3.30795	1.18595	2.78927	0.00528269	0.0410265	TRUE
ENSMUSG00000083192	None	19.9217	4.24078	1.01798	4.16589	3.10145e-05	0.00740631	TRUE
ENSMUSG00000083223	Gm15016	4.40007	2.94323	0.964457	3.0517	0.0022755	0.0266964	TRUE
ENSMUSG00000083226	Gm7831	3.62499	3.21678	1.07779	2.98461	0.00283936	0.0298949	TRUE
ENSMUSG00000083283	Gm15361	233.264	2.5944	0.469415	5.52688	3.25974e-08	0.000385827	TRUE
ENSMUSG00000083287	Idi1-ps1	28.0483	-1.2952	0.40941	-3.16357	0.00155847	0.0223083	TRUE
ENSMUSG00000083339	Gm11693	4.5125	3.48255	1.01178	3.44201	0.000577418	0.0150853	TRUE
ENSMUSG00000083364	Llph-ps2	11.2013	-1.75585	0.548631	-3.20042	0.00137227	0.0211465	TRUE
ENSMUSG00000083595	Gm9200	3.42904	3.13985	0.998112	3.14579	0.00165637	0.0230544	TRUE
ENSMUSG00000083610	Oaz2-ps	47.5725	-1.34189	0.387329	-3.46447	0.000531274	0.0147016	TRUE
ENSMUSG00000083672	Kpna2-ps	11.1466	4.79047	1.09249	4.38491	1.16035e-05	0.00524127	TRUE
ENSMUSG00000083833	Gm13841	372.827	1.55559	0.326307	4.76727	1.8674e-06	0.00298037	TRUE
ENSMUSG00000083879	Gm14038	44.3112	-1.29856	0.400002	-3.24639	0.00116879	0.0196441	TRUE
ENSMUSG00000083897	Gm14843	4.85293	3.64183	1.04094	3.4986	0.000467712	0.014105	TRUE
ENSMUSG00000083917	Gm12093	3.48509	3.14812	1.04776	3.00461	0.00265922	0.0290847	TRUE
ENSMUSG00000083929	Gm10600	6.41558	2.91046	1.03441	2.81363	0.00489853	0.0395948	TRUE
ENSMUSG00000084153	Gm12186	55.2097	1.39953	0.48837	2.86571	0.00416073	0.036473	TRUE
ENSMUSG00000084199	Gm12422	2.60643	2.7259	0.974848	2.79623	0.00517028	0.0407294	TRUE
ENSMUSG00000084241	Gm13416	146.516	-1.07486	0.293065	-3.66765	0.000244793	0.0119187	TRUE
ENSMUSG00000084423	None	23.2702	1.81968	0.645971	2.81697	0.00484786	0.0394218	TRUE
ENSMUSG00000084453	Gm24596	9.17799	2.26185	0.782005	2.89237	0.00382346	0.0348003	TRUE
ENSMUSG00000084497	Gm22107	250.914	1.01348	0.287931	3.51986	0.000431767	0.0137472	TRUE
ENSMUSG00000084498	None	35.883	1.25391	0.450781	2.78164	0.00540851	0.0415398	TRUE
ENSMUSG00000084544	None	40.4797	1.87517	0.567171	3.30618	0.000945787	0.0178972	TRUE
ENSMUSG00000084565	Mir1901	29.4038	-1.15188	0.357731	-3.21995	0.00128212	0.0206117	TRUE
ENSMUSG00000084607	Gm22208	4.54929	2.95576	0.948342	3.11677	0.00182847	0.0242378	TRUE
ENSMUSG00000084624	None	5.72991	3.34989	1.0005	3.34821	0.000813356	0.017139	TRUE
ENSMUSG00000084711	Gm24629	58.2238	1.96459	0.477137	4.11746	3.8307e-05	0.00776874	TRUE
ENSMUSG00000084768	Gm13605	2.80901	2.85029	0.993937	2.86767	0.00413501	0.0363482	TRUE
ENSMUSG00000084806	Gm15232	52.659	1.22424	0.354863	3.4499	0.00056079	0.0149502	TRUE
ENSMUSG00000084838	Gm10241	105.15	1.22246	0.355736	3.43644	0.000589415	0.0151362	TRUE
ENSMUSG00000084846	A730011C13Rik	389.416	1.02484	0.334103	3.06745	0.00215896	0.0261343	TRUE
ENSMUSG00000084990	Gm14549	3.46158	3.1478	1.08574	2.89922	0.00374089	0.0343838	TRUE
ENSMUSG00000085042	Abhd11os	24.7525	-1.24047	0.38271	-3.24128	0.00118994	0.0198378	TRUE
ENSMUSG00000085043	Gm13184	12.1265	4.80225	1.09627	4.38053	1.18391e-05	0.00524868	TRUE
ENSMUSG00000085048	Gm15537	4.76333	3.59361	1.06162	3.38504	0.000711677	0.0161188	TRUE
ENSMUSG00000085057	Gm13415	24.106	2.71392	0.854209	3.17712	0.00148747	0.0218053	TRUE
ENSMUSG00000085116	Gm2735	9.32389	2.63843	0.898038	2.938	0.00330341	0.0322658	TRUE
ENSMUSG00000085169	Gm10785	32.0024	1.1536	0.393244	2.93355	0.00335115	0.0324855	TRUE
ENSMUSG00000085397	Gm13524	2.86237	2.88656	0.988622	2.91978	0.00350275	0.0331797	TRUE
ENSMUSG00000085501	Gm11772	34.4975	2.54085	0.72185	3.51992	0.000431684	0.0137472	TRUE
ENSMUSG00000085663	Gm15718	6.14691	3.44295	1.02144	3.37067	0.000749859	0.0165605	TRUE
ENSMUSG00000085749	Gm12843	12.429	3.01365	0.864973	3.4841	0.000493798	0.0143291	TRUE
ENSMUSG00000085750	Gm14009	6.70361	4.11429	1.05578	3.89692	9.74233e-05	0.00980918	TRUE
ENSMUSG00000086054	Hnf1aos1	13.1181	2.82172	0.928656	3.0385	0.00237763	0.0273865	TRUE
ENSMUSG00000086105	Gm11636	24.2982	-1.24964	0.425248	-2.93862	0.00329681	0.0322658	TRUE
ENSMUSG00000086117	Gm12065	6.37827	2.97376	1.10366	2.69446	0.00705025	0.0487953	TRUE
ENSMUSG00000086216	Gm13610	6.14064	2.93793	1.00222	2.93142	0.00337412	0.0325702	TRUE
ENSMUSG00000086221	4930412B13Rik	2.6088	2.75819	1.01343	2.72164	0.00649597	0.0463942	TRUE
ENSMUSG00000086392	Mccc1os	21.7025	1.64847	0.558983	2.94904	0.00318758	0.0316773	TRUE
ENSMUSG00000086443	4933421A08Rik	7.58615	4.28674	1.15555	3.70969	0.000207511	0.0116311	TRUE
ENSMUSG00000086465	None	19.8851	-1.54334	0.540143	-2.85728	0.00427287	0.0369154	TRUE
ENSMUSG00000086554	9530034E10Rik	3.62139	3.19121	1.00783	3.16643	0.00154322	0.0222043	TRUE
ENSMUSG00000086621	Gm13348	5.22684	2.60653	0.939091	2.77558	0.00551029	0.0420475	TRUE
ENSMUSG00000086795	Gm11579	4.47731	3.51957	1.02467	3.43483	0.000592936	0.0151477	TRUE
ENSMUSG00000086796	4932702P03Rik	7.83777	4.18406	1.09817	3.81004	0.000138942	0.0102855	TRUE
ENSMUSG00000086860	Gm1720	17.4125	2.23766	0.6687	3.34628	0.000819026	0.017139	TRUE
ENSMUSG00000087175	Gm15133	160.603	1.12343	0.406001	2.76705	0.00565654	0.042541	TRUE
ENSMUSG00000087305	A430035B10Rik	128.298	1.21792	0.409245	2.97601	0.00292027	0.0302384	TRUE
ENSMUSG00000087357	Gm12498	3.48698	3.14721	1.03916	3.0286	0.00245689	0.0278363	TRUE
ENSMUSG00000087666	Trav13-5	3.16043	3.02491	1.00336	3.01479	0.00257155	0.0285161	TRUE
ENSMUSG00000087681	Gm13565	6.47333	4.049	1.13355	3.57197	0.000354311	0.0128909	TRUE
ENSMUSG00000087779	None	4.56465	3.00402	0.951404	3.15746	0.0015915	0.0225045	TRUE
ENSMUSG00000087816	Gm25116	10.5999	3.27074	1.01924	3.20899	0.00133201	0.0209168	TRUE
ENSMUSG00000087881	Gm22442	1756.36	-1.05705	0.288951	-3.65825	0.000253945	0.0119439	TRUE
ENSMUSG00000087926	Gm23233	7.34439	3.70558	1.02733	3.60699	0.000309765	0.0124579	TRUE
ENSMUSG00000087950	Mir1948	7.05634	3.64152	1.05806	3.44168	0.000578108	0.0150853	TRUE
ENSMUSG00000088002	Gm24775	5.22404	3.20836	1.05894	3.02979	0.00244727	0.0277976	TRUE
ENSMUSG00000088004	None	45.5802	1.99051	0.592185	3.3613	0.000775753	0.0167764	TRUE
ENSMUSG00000088139	Gm27343	5.28726	3.20797	0.964811	3.32497	0.000884272	0.0174118	TRUE
ENSMUSG00000088145	Gm24719	4.20962	3.43247	1.0483	3.27432	0.00105917	0.0188487	TRUE
ENSMUSG00000088168	Gm23540	9.73134	3.23135	0.993004	3.25412	0.00113744	0.0194225	TRUE
ENSMUSG00000088185	Scarna2	15550	-1.30485	0.352839	-3.69813	0.000217192	0.0117108	TRUE
ENSMUSG00000088217	Gm22079	36.9484	2.05358	0.700604	2.93115	0.00337708	0.0325735	TRUE
ENSMUSG00000088226	None	65.9457	1.81624	0.451106	4.02619	5.66877e-05	0.00851843	TRUE
ENSMUSG00000088299	None	14.1771	2.7552	0.86451	3.18701	0.00143752	0.0214419	TRUE
ENSMUSG00000088308	Gm24507	17.6408	4.47051	1.04315	4.2856	1.82248e-05	0.00610937	TRUE
ENSMUSG00000088493	Gm24401	11.8006	3.38367	1.01363	3.33816	0.000843356	0.0172711	TRUE
ENSMUSG00000088552	Mir1957a	44.9959	2.5401	0.67679	3.75316	0.000174622	0.0107804	TRUE
ENSMUSG00000088604	None	43.6195	1.06819	0.373572	2.85939	0.00424461	0.036841	TRUE
ENSMUSG00000088689	Scarna17	40.2448	-1.03936	0.30413	-3.41748	0.000632028	0.0153957	TRUE
ENSMUSG00000088787	None	3.25205	3.04174	1.10039	2.76425	0.00570538	0.0427635	TRUE
ENSMUSG00000088835	Gm23547	13.0486	-2.19951	0.689514	-3.18995	0.00142298	0.0213313	TRUE
ENSMUSG00000088891	Gm22516	60.548	1.50097	0.441211	3.40193	0.00066912	0.0157699	TRUE
ENSMUSG00000088913	None	29.6292	2.19782	0.574902	3.82294	0.000131871	0.0101913	TRUE
ENSMUSG00000088989	None	17.5455	3.1082	0.872807	3.56116	0.000369224	0.0129548	TRUE
ENSMUSG00000089070	None	4.75959	3.6014	1.12056	3.21394	0.00130928	0.0207819	TRUE
ENSMUSG00000089092	None	13.6511	3.72641	1.06116	3.51163	0.000445366	0.0138595	TRUE
ENSMUSG00000089096	Gm25657	2.84467	2.87291	1.04491	2.74945	0.00596961	0.0439652	TRUE
ENSMUSG00000089103	None	5.57281	3.71671	1.03232	3.60033	0.000317813	0.0124945	TRUE
ENSMUSG00000089106	Gm23116	7.85446	3.78005	1.05253	3.59139	0.000328914	0.0125663	TRUE
ENSMUSG00000089253	None	5.09702	3.71528	1.01347	3.6659	0.000246468	0.0119187	TRUE
ENSMUSG00000089265	Gm22888	15.3068	3.3043	0.905782	3.64801	0.000264277	0.0121366	TRUE
ENSMUSG00000089292	None	18.1897	3.32971	0.818521	4.06795	4.74276e-05	0.00813096	TRUE
ENSMUSG00000089405	None	13.2564	1.93994	0.647354	2.99671	0.00272906	0.0293709	TRUE
ENSMUSG00000089512	Gm26287	6.28329	4.01973	1.04267	3.85521	0.000115629	0.00994214	TRUE
ENSMUSG00000089590	Gm26160	5.60515	3.84662	1.25539	3.06409	0.00218334	0.0262132	TRUE
ENSMUSG00000089599	None	13.3079	2.29096	0.732936	3.12573	0.00177365	0.0238011	TRUE
ENSMUSG00000089768	Tmsb15b1	4.43163	3.50898	0.984083	3.56574	0.000362831	0.0129258	TRUE
ENSMUSG00000089789	Rdh1	20.1763	1.47919	0.549639	2.69119	0.00711969	0.049023	TRUE
ENSMUSG00000089791	Gm3555	22.7875	-1.11601	0.414973	-2.68936	0.0071589	0.0490934	TRUE
ENSMUSG00000090108	None	132.781	1.16438	0.380247	3.06216	0.00219748	0.0262932	TRUE
ENSMUSG00000090141	Gm614	48.2613	2.25899	0.660988	3.41759	0.000631782	0.0153957	TRUE
ENSMUSG00000090230	Gm16315	39.1602	1.14862	0.424247	2.70744	0.00678042	0.0476161	TRUE
ENSMUSG00000090464	Gm17140	5.01713	3.4648	1.1998	2.88782	0.0038792	0.0350842	TRUE
ENSMUSG00000090706	Gm17233	19.6572	2.03009	0.626742	3.23912	0.00119898	0.0199192	TRUE
ENSMUSG00000090708	Gm17196	7.06647	4.18125	1.08522	3.8529	0.000116729	0.00994214	TRUE
ENSMUSG00000090891	D6Ertd527e	4.74692	3.06779	0.999093	3.07058	0.00213644	0.026041	TRUE
ENSMUSG00000090990	Gm17197	2.47661	2.68732	0.969345	2.77231	0.00556604	0.0422348	TRUE
ENSMUSG00000091028	None	6.74419	4.08727	1.06914	3.82297	0.000131853	0.0101913	TRUE
ENSMUSG00000091154	Proscos	3.40213	3.12981	1.11292	2.81226	0.00491943	0.0396527	TRUE
ENSMUSG00000091177	Gm15494	10.999	4.70913	1.08417	4.34354	1.40205e-05	0.00588863	TRUE
ENSMUSG00000091183	Gm5141	130.974	1.23674	0.317674	3.89313	9.89596e-05	0.00983793	TRUE
ENSMUSG00000091311	Spata31d1b	8.67948	3.45397	1.04506	3.30503	0.000949652	0.0179103	TRUE
ENSMUSG00000091383	H2af-ps2	18.9301	-1.52022	0.478945	-3.1741	0.00150302	0.0219542	TRUE
ENSMUSG00000091423	Gm17509	12.2266	2.51161	0.781264	3.21481	0.00130533	0.0207639	TRUE
ENSMUSG00000091498	Mpc1-ps	392.798	1.23021	0.274098	4.48822	7.18216e-06	0.00476263	TRUE
ENSMUSG00000091577	Gm6211	25.9261	1.22311	0.438337	2.79034	0.00526533	0.0409729	TRUE
ENSMUSG00000091679	Vmn2r96	95.1543	1.18314	0.337279	3.5079	0.000451667	0.0138857	TRUE
ENSMUSG00000091749	Tspy-ps	7.05012	-2.61825	0.919807	-2.84652	0.00442004	0.03759	TRUE
ENSMUSG00000091900	Gm4353	14.5242	-1.2861	0.421009	-3.0548	0.00225213	0.0266121	TRUE
ENSMUSG00000091957	Rps2-ps10	277.289	-1.33389	0.376184	-3.54585	0.000391346	0.0132493	TRUE
ENSMUSG00000091968	Gm17115	3.75874	3.27041	0.940097	3.4788	0.000503672	0.0144053	TRUE
ENSMUSG00000092074	Dynlt1a	46.3797	1.72643	0.578503	2.98431	0.00284218	0.0298949	TRUE
ENSMUSG00000092116	Gm10320	15.5079	-1.55731	0.450268	-3.45863	0.000542925	0.0147439	TRUE
ENSMUSG00000092383	H2-Pb	5.15311	3.71931	1.17481	3.16588	0.00154614	0.0222043	TRUE
ENSMUSG00000092386	Gm20536	6.67166	2.56852	0.953512	2.69374	0.00706543	0.0488541	TRUE
ENSMUSG00000092541	Gm20537	3.92722	2.75503	0.980724	2.80918	0.00496671	0.0398602	TRUE
ENSMUSG00000092556	Or11a3-ps1	172.302	1.28782	0.340063	3.787	0.000152479	0.0102855	TRUE
ENSMUSG00000092559	Gm20475	59.0741	-1.17902	0.345039	-3.41707	0.000632998	0.0153957	TRUE
ENSMUSG00000092565	Gm20477	7.88504	2.3677	0.870957	2.71851	0.00655776	0.0466269	TRUE
ENSMUSG00000092593	Gm20492	6.7817	3.60782	0.999824	3.60845	0.000308029	0.0124579	TRUE
ENSMUSG00000092600	Gm20442	3.46563	3.16386	1.02962	3.07283	0.00212039	0.0260167	TRUE
ENSMUSG00000092680	Snord55	89.6114	-1.15539	0.345889	-3.34036	0.000836701	0.0172366	TRUE
ENSMUSG00000092741	Mir3074-1	3.49298	3.16024	1.03712	3.04714	0.00231032	0.0269932	TRUE
ENSMUSG00000092770	Mirlet7a-2	14.6089	-1.52403	0.541562	-2.81415	0.00489071	0.0395687	TRUE
ENSMUSG00000092795	None	3.74522	3.26483	1.02129	3.19679	0.00138968	0.0211481	TRUE
ENSMUSG00000092805	Gm26461	173.701	-1.30567	0.408067	-3.19964	0.00137601	0.0211465	TRUE
ENSMUSG00000092879	Mir3552	3.07947	2.94807	0.976941	3.01766	0.00254738	0.0283912	TRUE
ENSMUSG00000092973	None	6.2227	4.00496	1.00067	4.00227	6.27389e-05	0.00877661	TRUE
ENSMUSG00000092990	Mir466q	8.95992	3.01729	1.01115	2.98402	0.00284489	0.0298949	TRUE
ENSMUSG00000093046	Mir3081	52.7851	-1.03923	0.329946	-3.14969	0.00163444	0.0228288	TRUE
ENSMUSG00000093091	Mir3089	17.8631	-1.04269	0.3742	-2.78644	0.00532912	0.0411941	TRUE
ENSMUSG00000093124	None	11.6674	3.20292	0.991747	3.22957	0.00123975	0.0203361	TRUE
ENSMUSG00000093155	None	15.7243	1.78057	0.632047	2.81715	0.00484512	0.0394129	TRUE
ENSMUSG00000093189	Gm25694	30.7185	-1.07396	0.380679	-2.82116	0.00478497	0.039126	TRUE
ENSMUSG00000093245	None	8.15939	-1.56835	0.56193	-2.79101	0.00525446	0.0409079	TRUE
ENSMUSG00000093336	Mir1954	121.143	-1.38575	0.421338	-3.28892	0.00100574	0.0184079	TRUE
ENSMUSG00000093561	None	87.7985	1.19347	0.353458	3.37656	0.000733984	0.0163635	TRUE
ENSMUSG00000093673	Gm20644	23.0927	2.55285	0.849424	3.00539	0.00265242	0.0290613	TRUE
ENSMUSG00000093686	Gm4705	518.981	1.98895	0.387364	5.13458	2.82772e-07	0.000905867	TRUE
ENSMUSG00000093805	Gal3st2b	2.6307	2.76815	0.997006	2.77647	0.00549534	0.0419778	TRUE
ENSMUSG00000093885	Rpl35a-ps5	22.8939	2.17259	0.684682	3.17314	0.00150801	0.021973	TRUE
ENSMUSG00000094006	Igkv4-59	64.25	5.18618	1.27565	4.06551	4.79273e-05	0.00813744	TRUE
ENSMUSG00000094016	Trav15-1-dv6-1	5.57498	3.72206	1.16383	3.19812	0.00138325	0.0211481	TRUE
ENSMUSG00000094050	None	4.41373	2.94364	1.00421	2.93131	0.00337538	0.0325702	TRUE
ENSMUSG00000094083	Gm1604b	6.35096	4.03042	1.15311	3.49526	0.000473596	0.014117	TRUE
ENSMUSG00000094087	Ighv1-61	32.3708	5.89721	1.61169	3.65903	0.000253171	0.0119439	TRUE
ENSMUSG00000094114	None	93.6805	1.13564	0.306608	3.70389	0.000212315	0.0116311	TRUE
ENSMUSG00000094164	Ighv2-3	21.448	4.973	1.70696	2.91336	0.00357563	0.0335263	TRUE
ENSMUSG00000094198	Ighv1-50	201.2	3.38345	1.2589	2.68763	0.00719621	0.0492613	TRUE
ENSMUSG00000094322	Ighv9-4	36.1614	3.80059	1.25516	3.02797	0.00246205	0.0278815	TRUE
ENSMUSG00000094326	Gm10045	4.0305	2.73474	0.974256	2.807	0.00500045	0.0400528	TRUE
ENSMUSG00000094338	H2bc13	613.853	1.46235	0.321659	4.54628	5.46033e-06	0.00450759	TRUE
ENSMUSG00000094345	Igkv14-126	44.6168	1.98767	0.738955	2.68983	0.00714874	0.0490934	TRUE
ENSMUSG00000094420	Igkv10-96	164.515	3.49373	1.05551	3.30998	0.000933016	0.0177991	TRUE
ENSMUSG00000094433	Igkv5-43	119.323	4.6676	1.16437	4.00868	6.10581e-05	0.00877661	TRUE
ENSMUSG00000094446	Gm6344	649.209	1.35536	0.331299	4.09105	4.29425e-05	0.00809483	TRUE
ENSMUSG00000094463	Gm8546	16.4053	-1.54659	0.528312	-2.92742	0.00341789	0.0327811	TRUE
ENSMUSG00000094497	Gm8210	8.63932	2.26877	0.821496	2.76176	0.00574911	0.0430105	TRUE
ENSMUSG00000094551	None	26.4999	1.87152	0.63918	2.92799	0.00341156	0.0327608	TRUE
ENSMUSG00000094561	Ighv1-22	55.4069	3.41242	1.19197	2.86284	0.00419862	0.0366842	TRUE
ENSMUSG00000094777	H2ac24	24.5424	-1.4166	0.482542	-2.9357	0.00332797	0.0324003	TRUE
ENSMUSG00000094942	Gm3604	120.313	1.41682	0.480649	2.94773	0.00320118	0.0317598	TRUE
ENSMUSG00000095023	None	3.6837	3.19972	1.04269	3.06871	0.00214985	0.0260835	TRUE
ENSMUSG00000095098	Ccdc85b	738.096	-1.12443	0.29327	-3.83412	0.000126016	0.0099565	TRUE
ENSMUSG00000095134	Mid1-ps1	98.3893	1.74272	0.535932	3.25177	0.0011469	0.0195283	TRUE
ENSMUSG00000095186	None	7.12234	4.20049	1.03902	4.04272	5.28339e-05	0.00826695	TRUE
ENSMUSG00000095217	H2bc15	1436.83	1.88232	0.371869	5.06177	4.15377e-07	0.000905867	TRUE
ENSMUSG00000095280	None	51.9543	5.08693	1.13051	4.49967	6.80604e-06	0.00465533	TRUE
ENSMUSG00000095367	None	20.8953	-1.35087	0.48659	-2.77619	0.00550001	0.0419867	TRUE
ENSMUSG00000095438	Mir133a-1hg	8.08689	3.36121	1.02871	3.2674	0.00108542	0.0189914	TRUE
ENSMUSG00000095677	Dynlt1f	249.93	1.15749	0.273898	4.22599	2.37892e-05	0.00670017	TRUE
ENSMUSG00000095753	Igkv4-53	65.9406	5.23801	1.29035	4.05936	4.92077e-05	0.00817644	TRUE
ENSMUSG00000095841	Gm8532	18.5653	-1.2612	0.468812	-2.6902	0.00714098	0.0490934	TRUE
ENSMUSG00000095868	None	50.6078	-1.13279	0.28367	-3.99333	6.51514e-05	0.00877661	TRUE
ENSMUSG00000095986	None	7.47641	4.26091	1.05895	4.02371	5.72877e-05	0.00851843	TRUE
ENSMUSG00000096205	None	4.73871	3.0729	1.01152	3.0379	0.00238232	0.0274189	TRUE
ENSMUSG00000096215	Smim22	125.744	-1.08059	0.332873	-3.24627	0.00116929	0.0196441	TRUE
ENSMUSG00000096252	None	101.171	-1.06068	0.319739	-3.31732	0.00090886	0.0175469	TRUE
ENSMUSG00000096310	None	10.8197	2.09629	0.772026	2.71531	0.0066214	0.0469377	TRUE
ENSMUSG00000096410	Ighv1-19	43.6276	3.61306	1.08175	3.34001	0.000837749	0.0172366	TRUE
ENSMUSG00000096422	Igkv12-44	122.042	4.71772	1.13166	4.16883	3.06164e-05	0.00740631	TRUE
ENSMUSG00000096438	Gapdh-ps15	13.4183	4.61678	1.03877	4.44447	8.81088e-06	0.004919	TRUE
ENSMUSG00000096490	Igkv10-94	65.8857	3.82407	1.05394	3.62834	0.000285248	0.0121422	TRUE
ENSMUSG00000096515	Igkv14-100	69.7559	3.93984	1.367	2.88211	0.00395026	0.035353	TRUE
ENSMUSG00000096544	Gm4617	235.578	-1.17284	0.34481	-3.4014	0.000670415	0.0157699	TRUE
ENSMUSG00000096617	Gm5559	473.021	1.14117	0.289936	3.93595	8.28686e-05	0.00931429	TRUE
ENSMUSG00000096647	Tmem41b-ps	10.0898	-1.34142	0.468848	-2.86109	0.00422184	0.0367885	TRUE
ENSMUSG00000096696	Zfp960	86.5243	1.03777	0.295819	3.50813	0.000451265	0.0138857	TRUE
ENSMUSG00000096699	Rps19-ps4	11.7444	-1.36508	0.463502	-2.94515	0.00322797	0.0319344	TRUE
ENSMUSG00000096768	Erdr1y	151.903	1.44243	0.434607	3.31894	0.000903607	0.0175379	TRUE
ENSMUSG00000096801	None	15.7755	2.9515	0.830432	3.55418	0.000379166	0.0130877	TRUE
ENSMUSG00000096807	None	1100.56	1.52679	0.36526	4.18002	2.91484e-05	0.00740631	TRUE
ENSMUSG00000096833	Igkv4-55	66.1297	4.20208	1.25176	3.35694	0.000788097	0.016982	TRUE
ENSMUSG00000096842	Gm10736	996	-1.56808	0.575575	-2.72437	0.00644249	0.0461601	TRUE
ENSMUSG00000096959	4930509G22Rik	48.1232	1.05851	0.37018	2.85944	0.00424393	0.036841	TRUE
ENSMUSG00000096976	None	5.47233	3.73383	1.15727	3.2264	0.00125357	0.0203993	TRUE
ENSMUSG00000097138	None	4.03285	3.36748	1.05112	3.20372	0.00135666	0.0210786	TRUE
ENSMUSG00000097140	Gm26779	86.0944	1.03287	0.311407	3.31679	0.000910586	0.017566	TRUE
ENSMUSG00000097180	2700038G22Rik	237.126	1.02068	0.312224	3.26907	0.00107901	0.0189797	TRUE
ENSMUSG00000097266	Gm26802	12.3642	2.63641	0.930931	2.83201	0.00462557	0.0385303	TRUE
ENSMUSG00000097323	4930426I24Rik	21.2303	-1.08279	0.345034	-3.13822	0.00169975	0.0233577	TRUE
ENSMUSG00000097335	None	12.8039	2.63821	0.929778	2.83747	0.00454731	0.0382511	TRUE
ENSMUSG00000097460	None	16.3683	2.56015	0.698196	3.66681	0.000245591	0.0119187	TRUE
ENSMUSG00000097590	None	9.71716	4.14286	0.998204	4.15032	3.32013e-05	0.00749848	TRUE
ENSMUSG00000097603	A430010J10Rik	4.99589	3.14189	1.03342	3.04029	0.00236352	0.0273214	TRUE
ENSMUSG00000097701	Gm17508	3.84578	3.24101	0.9921	3.26681	0.00108765	0.0189914	TRUE
ENSMUSG00000097709	2810429I04Rik	36.8244	1.59286	0.588994	2.70438	0.00684325	0.0478437	TRUE
ENSMUSG00000097751	None	33.5607	1.32182	0.479433	2.75705	0.00583247	0.0434036	TRUE
ENSMUSG00000097800	None	31.1661	3.56866	1.04055	3.4296	0.000604465	0.0152036	TRUE
ENSMUSG00000097876	Gm16892	6.26752	3.47493	1.04243	3.33349	0.000857632	0.0173909	TRUE
ENSMUSG00000097997	Gm27017	8.65885	2.58558	0.931832	2.77472	0.00552485	0.0420855	TRUE
ENSMUSG00000098052	Gm5300	14.2698	3.15902	1.00036	3.15788	0.00158923	0.0225045	TRUE
ENSMUSG00000098206	Mir181a-1hg	64.0722	1.02404	0.353381	2.89783	0.00375751	0.0344127	TRUE
ENSMUSG00000098217	Gm27046	21.7842	-1.23383	0.404947	-3.04688	0.00231227	0.0270029	TRUE
ENSMUSG00000098221	Gm27030	32.2386	-1.12252	0.36411	-3.08292	0.00204981	0.0255594	TRUE
ENSMUSG00000098280	Mir7687	40.6103	-1.08756	0.349394	-3.11271	0.00185379	0.0243845	TRUE
ENSMUSG00000098310	Mir8118	15.2426	2.91915	0.948701	3.077	0.00209098	0.0257765	TRUE
ENSMUSG00000098376	Mir6907	9.946	2.80321	0.908425	3.08579	0.00203012	0.0254456	TRUE
ENSMUSG00000098426	Gm27149	2.86278	2.88782	0.992821	2.9087	0.0036293	0.0338471	TRUE
ENSMUSG00000098534	Gm27167	31.902	3.06776	1.03714	2.95789	0.00309753	0.0312182	TRUE
ENSMUSG00000098553	Mir3569	24.8166	-1.43828	0.440254	-3.26694	0.00108718	0.0189914	TRUE
ENSMUSG00000098559	Gm15013	4.99423	-2.24166	0.791008	-2.83393	0.00459796	0.0384578	TRUE
ENSMUSG00000098602	Mir6946	11.564	-1.45528	0.465076	-3.12912	0.00175332	0.0237021	TRUE
ENSMUSG00000098631	Mir6957	4.21435	3.44266	1.25969	2.73295	0.00627696	0.0454264	TRUE
ENSMUSG00000098642	None	2.83027	2.85092	1.01268	2.81522	0.00487437	0.0395032	TRUE
ENSMUSG00000098716	None	7.89673	2.7876	0.9552	2.91834	0.00351897	0.0332587	TRUE
ENSMUSG00000098752	Mir6897	10.9222	-1.08918	0.387224	-2.81279	0.00491138	0.0396287	TRUE
ENSMUSG00000098791	None	4.88783	3.11656	1.005	3.10106	0.00192827	0.024899	TRUE
ENSMUSG00000098840	None	48.6034	2.22145	0.677287	3.27993	0.00103834	0.0187042	TRUE
ENSMUSG00000098858	Mir6541	12.5847	4.00722	1.02148	3.92294	8.74755e-05	0.00942508	TRUE
ENSMUSG00000098889	Gm27206	4.62638	3.01901	1.07102	2.81882	0.00482012	0.0392629	TRUE
ENSMUSG00000098896	Mir3473g	75.9819	1.58456	0.5524	2.8685	0.00412418	0.0363255	TRUE
ENSMUSG00000098934	Gvin-ps4	194.543	1.28132	0.35151	3.64517	0.00026721	0.0121366	TRUE
ENSMUSG00000098951	Mir7647	8.56882	3.4102	0.986836	3.45569	0.000548889	0.0147661	TRUE
ENSMUSG00000098988	None	24.4922	2.82869	0.853615	3.31378	0.000920445	0.017685	TRUE
ENSMUSG00000098995	None	29.2685	2.14782	0.622321	3.45131	0.000557874	0.0149057	TRUE
ENSMUSG00000099037	None	3.22877	3.05883	1.02883	2.97312	0.00294788	0.0303847	TRUE
ENSMUSG00000099153	Mir7671	16.3459	2.31696	0.758438	3.05491	0.0022513	0.0266121	TRUE
ENSMUSG00000099291	None	5.40023	3.80114	1.30732	2.90758	0.00364237	0.0339425	TRUE
ENSMUSG00000099301	Mir3473e	14.7959	3.33615	0.907777	3.67508	0.000237779	0.0119187	TRUE
ENSMUSG00000099343	Gm28836	6.72537	4.04787	1.07957	3.74952	0.000177171	0.0108201	TRUE
ENSMUSG00000099384	1700110C19Rik	31.2512	1.60274	0.482926	3.31882	0.000903999	0.0175379	TRUE
ENSMUSG00000099858	Gm6652	15.0088	-1.64995	0.50958	-3.23786	0.00120431	0.0199742	TRUE
ENSMUSG00000099876	Gm29650	44.4868	-1.4705	0.508025	-2.89453	0.00379721	0.0346306	TRUE
ENSMUSG00000100131	Gm28439	51.6756	1.53247	0.393127	3.89816	9.69259e-05	0.00980918	TRUE
ENSMUSG00000100147	1700047M11Rik	6.43088	4.04437	1.1371	3.55674	0.000375487	0.0130593	TRUE
ENSMUSG00000100176	Gm28586	35.0467	1.40235	0.520646	2.69348	0.00707114	0.0488541	TRUE
ENSMUSG00000100200	H2al1m	3.45188	3.13525	1.02664	3.05389	0.00225898	0.0266272	TRUE
ENSMUSG00000100204	Gm4849	21.2471	-1.06675	0.332472	-3.20853	0.00133416	0.0209168	TRUE
ENSMUSG00000100215	Gm8292	75.8641	-1.05063	0.349175	-3.00888	0.00262214	0.0288748	TRUE
ENSMUSG00000100247	A530053M12Rik	13.35	2.31755	0.677426	3.42111	0.00062366	0.01533	TRUE
ENSMUSG00000100347	Gm7895	65.2934	-1.4614	0.476076	-3.06968	0.00214289	0.026041	TRUE
ENSMUSG00000100522	Gm19280	2.77156	2.83389	1.05699	2.6811	0.00733807	0.0497941	TRUE
ENSMUSG00000100629	Gm28192	6.24037	3.47597	1.09085	3.18649	0.00144011	0.0214476	TRUE
ENSMUSG00000100736	Gm5147	3.07061	2.97938	0.964731	3.0883	0.00201307	0.0253543	TRUE
ENSMUSG00000100768	Gm29055	70.8327	1.23595	0.453108	2.72772	0.00637744	0.0458348	TRUE
ENSMUSG00000100775	Gm29107	3.44262	3.13174	1.09924	2.84901	0.00438551	0.0374519	TRUE
ENSMUSG00000100839	Gm5920	4.25148	3.40435	0.945683	3.59988	0.000318363	0.0124945	TRUE
ENSMUSG00000100862	Gm10925	147.01	1.73746	0.404212	4.29839	1.72045e-05	0.00610937	TRUE
ENSMUSG00000100910	Gm29128	4.49377	2.98956	1.06592	2.80467	0.00503682	0.040167	TRUE
ENSMUSG00000101111	Gm28437	229.96	2.29349	0.43311	5.2954	1.18755e-07	0.000568598	TRUE
ENSMUSG00000101132	Gm8000	66.3511	2.36285	0.629783	3.75184	0.00017554	0.0107804	TRUE
ENSMUSG00000101166	Gm28496	12.8115	3.49005	1.04384	3.34348	0.000827344	0.0171489	TRUE
ENSMUSG00000101249	Gm29216	128.304	2.80096	0.69501	4.03009	5.57551e-05	0.00850176	TRUE
ENSMUSG00000101431	Gm7901	42.6126	-1.17747	0.398502	-2.95475	0.00312926	0.0313893	TRUE
ENSMUSG00000101476	Gm29570	4.8897	3.62638	0.990902	3.65967	0.000252536	0.0119439	TRUE
ENSMUSG00000101583	Gm20753	3.35328	3.09235	0.988364	3.12876	0.00175546	0.0237032	TRUE
ENSMUSG00000101678	Gm29609	49.2909	1.5255	0.483472	3.1553	0.00160333	0.0225929	TRUE
ENSMUSG00000101904	Gm29427	13.5767	2.40939	0.81578	2.95348	0.00314208	0.0314602	TRUE
ENSMUSG00000101932	Gm10074	24.5201	-1.40502	0.460374	-3.05191	0.00227394	0.0266964	TRUE
ENSMUSG00000102060	1700061E17Rik	3.60683	2.65866	0.950268	2.7978	0.00514524	0.0406003	TRUE
ENSMUSG00000102063	Gm28706	5.23171	3.18829	0.989491	3.22215	0.00127231	0.0205249	TRUE
ENSMUSG00000102070	Gm28661	251.724	1.11224	0.336833	3.30207	0.000959756	0.0179926	TRUE
ENSMUSG00000102179	Gm37868	126.891	1.03058	0.343003	3.00459	0.00265942	0.0290847	TRUE
ENSMUSG00000102235	Gm37886	137.745	1.18374	0.301008	3.93258	8.40387e-05	0.00931429	TRUE
ENSMUSG00000102241	Gm37716	37.5339	1.40319	0.44311	3.1667	0.00154181	0.0222043	TRUE
ENSMUSG00000102308	Sprr5	28.2781	4.09055	0.987882	4.14073	3.46201e-05	0.00761234	TRUE
ENSMUSG00000102413	Gm36937	4.87765	3.44327	1.24853	2.75786	0.00581814	0.0433358	TRUE
ENSMUSG00000102426	None	91.2736	1.29253	0.338754	3.81554	0.000135885	0.0102855	TRUE
ENSMUSG00000102427	Gm37463	156.094	1.03696	0.301838	3.43549	0.00059149	0.0151477	TRUE
ENSMUSG00000102457	Gm38342	4.2786	2.92739	0.999667	2.92836	0.00340753	0.0327353	TRUE
ENSMUSG00000102472	None	3.73007	3.17344	1.1668	2.71978	0.00653245	0.046533	TRUE
ENSMUSG00000102559	Gm37570	263.902	1.03939	0.27221	3.81834	0.000134354	0.0102855	TRUE
ENSMUSG00000102579	Gm37965	5.45381	3.20297	0.987964	3.24199	0.00118698	0.0198024	TRUE
ENSMUSG00000102651	Gm37080	161.66	1.00888	0.335925	3.0033	0.00267069	0.0291111	TRUE
ENSMUSG00000102690	Gm37779	5.53907	3.83266	1.13613	3.37343	0.00074239	0.0164486	TRUE
ENSMUSG00000102727	None	35.6137	2.86431	0.962135	2.97704	0.00291049	0.0301806	TRUE
ENSMUSG00000102744	5830444F18Rik	210.342	1.04542	0.353783	2.95499	0.0031268	0.0313893	TRUE
ENSMUSG00000102749	Gm37598	82.1474	1.37168	0.348026	3.94133	8.10323e-05	0.00923768	TRUE
ENSMUSG00000102762	4930403P22Rik	10.5241	4.23774	1.20389	3.52005	0.000431463	0.0137472	TRUE
ENSMUSG00000102776	Gm38162	159.896	1.25896	0.352149	3.57509	0.000350109	0.0128159	TRUE
ENSMUSG00000102795	Gm6236	6.51134	2.97524	1.01717	2.92502	0.00344429	0.0329261	TRUE
ENSMUSG00000102840	Gm38037	25.8644	-1.02824	0.344625	-2.98367	0.00284818	0.0298949	TRUE
ENSMUSG00000102882	Gm2065	53.4057	1.93303	0.545343	3.54461	0.000393197	0.0132493	TRUE
ENSMUSG00000102935	Gm38355	30.1378	3.13217	0.847848	3.69426	0.000220529	0.0118088	TRUE
ENSMUSG00000103015	Gm37549	6.40606	3.48047	1.05029	3.31382	0.000920297	0.017685	TRUE
ENSMUSG00000103034	Gm8797	56.3395	1.36417	0.397579	3.4312	0.000600919	0.0151911	TRUE
ENSMUSG00000103049	Gm37311	157.616	1.40961	0.335511	4.20138	2.65287e-05	0.00714146	TRUE
ENSMUSG00000103051	Gm7871	6.18002	2.94285	1.08015	2.72447	0.00644039	0.0461601	TRUE
ENSMUSG00000103053	Gm38271	9.1735	2.62164	0.936772	2.79859	0.0051327	0.0405932	TRUE
ENSMUSG00000103056	Gm38268	2.7393	2.79781	1.00185	2.79264	0.00522806	0.0408752	TRUE
ENSMUSG00000103057	None	672.601	-1.25839	0.380844	-3.3042	0.000952478	0.0179264	TRUE
ENSMUSG00000103076	Gm37902	204.645	1.31901	0.356021	3.70486	0.000211507	0.0116311	TRUE
ENSMUSG00000103133	Gm37303	140.244	1.04418	0.289617	3.60537	0.000311707	0.0124579	TRUE
ENSMUSG00000103187	Gm37087	17.1741	2.74135	0.719391	3.81066	0.000138598	0.0102855	TRUE
ENSMUSG00000103192	Gm37645	373.333	1.02263	0.306639	3.33497	0.000853076	0.0173662	TRUE
ENSMUSG00000103197	Gm37642	124.61	1.25737	0.365098	3.44393	0.000573328	0.0150693	TRUE
ENSMUSG00000103206	Gm8515	32.4151	-1.17785	0.433133	-2.71937	0.00654067	0.0465462	TRUE
ENSMUSG00000103213	Gm38289	3.93217	3.34913	1.02828	3.25702	0.00112588	0.0193054	TRUE
ENSMUSG00000103254	Ighv1-15	53.096	3.75038	1.39326	2.6918	0.00710683	0.0490027	TRUE
ENSMUSG00000103260	Gm8146	8.16074	-1.67171	0.493333	-3.38861	0.000702476	0.0160717	TRUE
ENSMUSG00000103357	Gm7804	3.07482	2.99393	0.952598	3.1429	0.0016728	0.0231486	TRUE
ENSMUSG00000103377	Gm37180	3.78596	3.24902	1.08186	3.00318	0.00267174	0.0291111	TRUE
ENSMUSG00000103385	Gm37752	20.34	3.14892	0.809952	3.88778	0.000101166	0.0098939	TRUE
ENSMUSG00000103440	Gm37131	5.55498	3.16302	1.12995	2.79926	0.00512199	0.040541	TRUE
ENSMUSG00000103551	None	11.4145	4.35694	1.02569	4.24781	2.1587e-05	0.00638016	TRUE
ENSMUSG00000103580	Gm10417	63.1267	-1.0647	0.361722	-2.94342	0.00324608	0.03204	TRUE
ENSMUSG00000103691	Gm38019	10.1705	1.85818	0.679134	2.7361	0.00621723	0.0451169	TRUE
ENSMUSG00000103727	Gm37097	3.07112	2.98077	1.00228	2.97399	0.00293958	0.0303334	TRUE
ENSMUSG00000103784	Gm37526	107.016	1.13738	0.317798	3.57894	0.000344991	0.0127063	TRUE
ENSMUSG00000103805	Gm37063	21.7067	1.56049	0.533903	2.92279	0.00346909	0.0330334	TRUE
ENSMUSG00000103828	2610001A08Rik	76.742	1.11347	0.308274	3.61195	0.000303902	0.0123942	TRUE
ENSMUSG00000103865	Gm37416	254.038	1.15701	0.304092	3.80482	0.00014191	0.0102855	TRUE
ENSMUSG00000103922	Gm6123	5.6423	-1.75055	0.596436	-2.93502	0.00333522	0.0324179	TRUE
ENSMUSG00000104026	Gm37212	263.889	1.17995	0.296573	3.97863	6.93131e-05	0.00877661	TRUE
ENSMUSG00000104093	A330015K06Rik	20.5458	2.68012	0.821274	3.26337	0.00110096	0.0191126	TRUE
ENSMUSG00000104173	Gm37703	4.58283	3.5601	1.04814	3.39658	0.000682333	0.0159447	TRUE
ENSMUSG00000104302	Gm36975	4.19815	2.87611	0.946419	3.03894	0.00237413	0.0273647	TRUE
ENSMUSG00000104367	None	34.2509	1.93581	0.647243	2.99086	0.00278194	0.0296864	TRUE
ENSMUSG00000104391	Gm37960	143.065	1.15786	0.335061	3.45566	0.000548948	0.0147661	TRUE
ENSMUSG00000104462	Gm37661	12.039	2.16312	0.80602	2.68371	0.0072811	0.0495963	TRUE

## Sheet: GO-IAV_SPN_vs_IAV_Mouse
ID	Description	GeneRatio	BgRatio	pvalue	p.adjust	qvalue	geneID	Count
GO:0019221	Cytokine-Mediated Signaling Pathway	20/287	421/28943	9.87881e-09	2.25988e-05	1.99068e-05	Ccl3/Prlr/Naip1/Il15ra/Ifitm1/Ccr1/Il36a/Il36b/Ereg/Cxcl9/Il15/St18/Ccl5/Il22ra2/Il23r/Ifitm6/Ifitm2/Ifna4/Ceacam1/Ifna2	20
GO:0006119	Oxidative Phosphorylation	12/287	140/28943	1.69534e-08	2.25988e-05	1.99068e-05	Ndufa2/Cox7a2/mt-Nd1/mt-Nd2/mt-Co1/mt-Atp8/mt-Atp6/mt-Co3/mt-Nd4/mt-Nd5/mt-Cytb/mt-Nd4l	12
GO:0015986	Atp Synthesis Coupled Proton Transport	9/287	70/28943	3.13352e-08	2.78466e-05	2.45294e-05	Ndufa2/Atp5mc2/mt-Nd1/mt-Nd2/mt-Atp8/mt-Atp6/mt-Nd4/mt-Nd5/mt-Nd4l	9
GO:0051607	Defense Response To Virus	15/287	289/28943	2.3375e-07	0.000116561	0.000102676	Ifitm1/Cxcl9/Il15/Ccl5/Ifi206/Tlr8/Tlr7/Il23r/Ifitm6/Ifnl2/Ifitm2/Ifnl3/Ifna4/Ifi207/Ifna2	15
GO:0140546	Defense Response To Symbiont	15/287	290/28943	2.44332e-07	0.000116561	0.000102676	Ifitm1/Cxcl9/Il15/Ccl5/Ifi206/Tlr8/Tlr7/Il23r/Ifitm6/Ifnl2/Ifitm2/Ifnl3/Ifna4/Ifi207/Ifna2	15
GO:0009060	Aerobic Respiration	12/287	187/28943	4.09922e-07	0.000156122	0.000137524	Ndufa2/Cox7a2/mt-Nd1/mt-Nd2/mt-Co1/mt-Atp8/mt-Atp6/mt-Co3/mt-Nd4/mt-Nd5/mt-Cytb/mt-Nd4l	12
GO:0009615	Response To Virus	15/287	347/28943	2.31742e-06	0.000561659	0.000494753	Ifitm1/Cxcl9/Il15/Ccl5/Ifi206/Tlr8/Tlr7/Il23r/Ifitm6/Ifnl2/Ifitm2/Ifnl3/Ifna4/Ifi207/Ifna2	15
GO:0060326	Cell Chemotaxis	13/287	314/28943	1.73316e-05	0.0023103	0.00203509	Ccl3/Shh/Ccr1/Sell/Cxcl9/Mif/Ccl5/Gpr18/Defb6/Defb4/Ppia/Rhog/Grem1	13
GO:0045071	Negative Regulation Of Viral Genome Replication	6/287	58/28943	2.36901e-05	0.00300751	0.00264925	Ifitm1/Ccl5/Ifi206/Ifitm6/Ifitm2/Ifi207	6
GO:0007259	Receptor Signaling Pathway Via Jak-Stat	10/287	198/28943	3.09934e-05	0.00375584	0.00330844	Prlr/Il15ra/Il15/Ccl5/Il22ra2/Il23r/Ifnl2/Ifnl3/Ifna4/Ifna2	10
GO:1902600	Proton Transmembrane Transport	7/287	90/28943	3.24311e-05	0.00375918	0.00331138	Atp12a/Otop2/Atp5mc2/mt-Co1/mt-Nd4/mt-Nd5/mt-Cytb	7
GO:0032496	Response To Lipopolysaccharide	14/287	386/28943	3.57045e-05	0.00385315	0.00339416	Cyp27b1/Cd68/Il36a/Il36b/Cxcl9/Mif/Ccl5/Il23r/Fcgr4/Mir345/Mir350/Cd80/Raet1d/Mirlet7a-2	14
GO:0035456	Response To Interferon-Beta	6/287	65/28943	4.56199e-05	0.00437869	0.0038571	Ifitm1/Ifi206/Ifitm6/Ifitm2/Ifi208/Ifi207	6
GO:0071222	Cellular Response To Lipopolysaccharide	12/287	304/28943	5.77257e-05	0.00530679	0.00467463	Cd68/Il36a/Il36b/Cxcl9/Mif/Ccl5/Fcgr4/Mir345/Mir350/Cd80/Raet1d/Mirlet7a-2	12
GO:0032103	Positive Regulation Of Response To External Stimulus	15/287	459/28943	6.18434e-05	0.00542726	0.00478075	Ccl3/Shh/Mmp8/Ccr1/Sell/Ereg/Mif/Ccl5/P2ry12/Ifi206/Tlr8/Ntf3/Ghsr/Ifi208/Ifi207	15
GO:0032635	Interleukin-6 Production	9/287	176/28943	7.00806e-05	0.00566167	0.00498724	Mmp8/Il19/Il36a/Il36b/Ereg/Tnfsf9/Tlr8/Tlr7/Ghsr	9
GO:0032755	Positive Regulation Of Interleukin-6 Production	7/287	108/28943	0.000104025	0.00792372	0.00697983	Mmp8/Il36a/Il36b/Ereg/Tnfsf9/Tlr8/Tlr7	7
GO:0002685	Regulation Of Leukocyte Migration	10/287	234/28943	0.000125097	0.00926414	0.00816058	Madcam1/Ccr1/Sell/Mif/Ccl5/P2ry12/Gpr18/Fut9/Rhog/Grem1	10
GO:0050900	Leukocyte Migration	13/287	385/28943	0.000138019	0.00994482	0.00876017	Ccl3/Madcam1/Ccr1/Sell/Cxcl9/Mif/Ccl5/P2ry12/Gpr18/Fut9/Ppia/Rhog/Grem1	13
GO:0071216	Cellular Response To Biotic Stimulus	12/287	340/28943	0.000165371	0.0114342	0.0100721	Cd68/Il36a/Il36b/Cxcl9/Mif/Ccl5/Fcgr4/Mir345/Mir350/Cd80/Raet1d/Mirlet7a-2	12
GO:0010257	Nadh Dehydrogenase Complex Assembly	5/287	58/28943	0.000276088	0.0160011	0.014095	Ndufa2/mt-Nd1/mt-Nd2/mt-Nd4/mt-Nd5	5
GO:0032981	Mitochondrial Respiratory Chain Complex I Assembly	5/287	58/28943	0.000276088	0.0160011	0.014095	Ndufa2/mt-Nd1/mt-Nd2/mt-Nd4/mt-Nd5	5
GO:0019079	Viral Genome Replication	7/287	130/28943	0.000327674	0.0181996	0.0160316	Ifitm1/Ccl5/Ifi206/Ifitm6/Ifitm2/Ppia/Ifi207	7
GO:0046390	Ribose Phosphate Biosynthetic Process	9/287	221/28943	0.000386073	0.0201818	0.0177777	Ndufa2/Atp5mc2/mt-Nd1/mt-Nd2/mt-Atp8/mt-Atp6/mt-Nd4/mt-Nd5/mt-Nd4l	9
GO:0046034	Atp Metabolic Process	9/287	224/28943	0.000425797	0.0214184	0.018867	Ndufa2/Atp5mc2/mt-Nd1/mt-Nd2/mt-Atp8/mt-Atp6/mt-Nd4/mt-Nd5/mt-Nd4l	9
GO:0034341	Response To Interferon-Gamma	7/287	139/28943	0.000490805	0.0233658	0.0205824	Ccl3/Cyp27b1/Ifitm1/Ccl5/Il23r/Ifitm6/Ifitm2	7
GO:0050920	Regulation Of Chemotaxis	9/287	231/28943	0.000531695	0.0248684	0.021906	Shh/Ccr1/Sell/Mif/Ccl5/P2ry12/Ntf3/Gpr18/Grem1	9
GO:0010951	Negative Regulation Of Endopeptidase Activity	8/287	188/28943	0.000606675	0.0274135	0.024148	Naip1/Serpina7/Ifi206/Serpinb2/Serpina1e/Ifi207/Serpinb3c/Serpinb1c	8
GO:0042119	Neutrophil Activation	4/287	40/28943	0.000653268	0.0290269	0.0255691	Il15/Pram1/Ccl5/Fcgr4	4
GO:0050671	Positive Regulation Of Lymphocyte Proliferation	7/287	149/28943	0.00074188	0.0324238	0.0285614	Shh/Il15/Mif/Ccl5/Tnfsf9/Il23r/Cd80	7
GO:0007143	Female Meiotic Nuclear Division	4/287	42/28943	0.000787762	0.0327073	0.0288112	Dazl/Sycp3/Meiob/Ereg	4
GO:0002689	Negative Regulation Of Leukocyte Chemotaxis	3/287	19/28943	0.000831153	0.0327073	0.0288112	Mif/Gpr18/Grem1	3
GO:0002573	Myeloid Leukocyte Differentiation	9/287	246/28943	0.000832097	0.0327073	0.0288112	Ccl3/Ccr1/Il15/Ccl5/Tnfsf9/Ifi206/Oscar/Ifi207/Ceacam1	9
GO:0032946	Positive Regulation Of Mononuclear Cell Proliferation	7/287	152/28943	0.000834245	0.0327073	0.0288112	Shh/Il15/Mif/Ccl5/Tnfsf9/Il23r/Cd80	7
GO:0009205	Purine Ribonucleoside Triphosphate Metabolic Process	9/287	251/28943	0.000958502	0.0370343	0.0326227	Ndufa2/Atp5mc2/mt-Nd1/mt-Nd2/mt-Atp8/mt-Atp6/mt-Nd4/mt-Nd5/mt-Nd4l	9
GO:1902107	Positive Regulation Of Leukocyte Differentiation	8/287	210/28943	0.00124063	0.0446961	0.0393718	Ccl3/Shh/Il15ra/Ccr1/Il36b/Il15/Ccl5/Tnfsf9	8
GO:1903708	Positive Regulation Of Hemopoiesis	8/287	210/28943	0.00124063	0.0446961	0.0393718	Ccl3/Shh/Il15ra/Ccr1/Il36b/Il15/Ccl5/Tnfsf9	8
GO:0002831	Regulation Of Response To Biotic Stimulus	11/287	371/28943	0.00128867	0.0453149	0.0399169	Ccr1/Ereg/Il15/Mif/Ccl5/Ifi206/Tlr8/Il23r/Ifi208/Ifi207/Ceacam1	11
GO:0018108	Peptidyl-Tyrosine Phosphorylation	10/287	320/28943	0.00143901	0.0490811	0.0432345	Prlr/Samsn1/Ereg/Il15/Mif/Ccl5/Il22ra2/Ntf3/Grem1/Cd80	10
GO:0018212	Peptidyl-Tyrosine Modification	10/287	322/28943	0.00150681	0.0490811	0.0432345	Prlr/Samsn1/Ereg/Il15/Mif/Ccl5/Il22ra2/Ntf3/Grem1/Cd80	10
GO:0034109	Homotypic Cell-Cell Adhesion	5/287	84/28943	0.00150938	0.0490811	0.0432345	Fgg/Ccl5/P2ry12/Ppia/Ceacam1	5
GO:0050730	Regulation Of Peptidyl-Tyrosine Phosphorylation	9/287	268/28943	0.00150962	0.0490811	0.0432345	Samsn1/Ereg/Il15/Mif/Ccl5/Il22ra2/Ntf3/Grem1/Cd80	9

## Sheet: IAV_SPN_vs_IAV_DE_Homologs
No.	ensembl_gene_id	hsapiens_homolog_ensembl_gene	hgnc_symbol		Ensembl_shared_with_sec_inf_nHBEC	hgnc_symbol
1	ENSMUSG00000000394	ENSG00000115263	GCG		ENSG00000134249	ADAM30
2	ENSMUSG00000000982	ENSG00000276085	CCL3L1		ENSG00000145808	ADAMTS19
3	ENSMUSG00000000982	ENSG00000277632	CCL3		ENSG00000184459	BPIFC
4	ENSMUSG00000000982	ENSG00000275385	CCL18		ENSG00000277632	CCL3
5	ENSMUSG00000002057	ENSG00000109101	FOXN1		ENSG00000276085	CCL3L1
6	ENSMUSG00000002633	ENSG00000164690	SHH		ENSG00000271503	CCL5
7	ENSMUSG00000003429				ENSG00000121594	CD80
8	ENSMUSG00000003436	ENSG00000090932	DLL3		ENSG00000096006	CRISP3
9	ENSMUSG00000003555	ENSG00000148795	CYP17A1		ENSG00000196188	CTSE
10	ENSMUSG00000004552	ENSG00000196188	CTSE		ENSG00000138755	CXCL9
11	ENSMUSG00000004668	ENSG00000179869	ABCA13		ENSG00000215115	CXorf49
12	ENSMUSG00000005268	ENSG00000113494	PRLR		ENSG00000215113	CXorf49B
13	ENSMUSG00000005800	ENSG00000118113	MMP8		ENSG00000204165	CXorf65
14	ENSMUSG00000006724	ENSG00000111012	CYP27B1		ENSG00000168631	DPCR1
15	ENSMUSG00000006764	ENSG00000139287	TPH2		ENSG00000171051	FPR1
16	ENSMUSG00000009551				ENSG00000115263	GCG
17	ENSMUSG00000010529				ENSG00000121853	GHSR
18	ENSMUSG00000010592	ENSG00000187191	DAZ3		ENSG00000109163	GNRHR
19	ENSMUSG00000010592	ENSG00000092345	DAZL		ENSG00000233816	IFNA13
20	ENSMUSG00000010592	ENSG00000205944	DAZ2		ENSG00000188379	IFNA2
21	ENSMUSG00000010592	ENSG00000205916	DAZ4		ENSG00000120235	IFNA6
22	ENSMUSG00000010592	ENSG00000188120	DAZ1		ENSG00000214042	IFNA7
23	ENSMUSG00000010803	ENSG00000022355	GABRA1		ENSG00000183709	IFNL2
24	ENSMUSG00000014294	ENSG00000131495	NDUFA2		ENSG00000197110	IFNL3
25	ENSMUSG00000014905	ENSG00000128590	DNAJB9		ENSG00000164485	IL22RA2
26	ENSMUSG00000016524	ENSG00000142224	IL19		ENSG00000104974	LILRA1
27	ENSMUSG00000017868	ENSG00000101049	SGK2		ENSG00000118113	MMP8
28	ENSMUSG00000018451	ENSG00000286190			ENSG00000188404	SELL
29	ENSMUSG00000018486	ENSG00000158955	WNT9B		ENSG00000146399	TAAR1
30	ENSMUSG00000018774				ENSG00000196664	TLR7
31	ENSMUSG00000019230	ENSG00000143355	LHX9
32	ENSMUSG00000020059	ENSG00000139351	SYCP3
33	ENSMUSG00000020286	ENSG00000237651	C2orf74
34	ENSMUSG00000020310	ENSG00000099866	MADCAM1
35	ENSMUSG00000020591	ENSG00000169006	NTSR2
36	ENSMUSG00000021612	ENSG00000164363	SLC6A18
37	ENSMUSG00000021620	ENSG00000172497	ACOT12
38	ENSMUSG00000021640
39	ENSMUSG00000022229	ENSG00000075673	ATP12A
40	ENSMUSG00000022249	ENSG00000205838	TTC23L
41	ENSMUSG00000022366
42	ENSMUSG00000022490	ENSG00000135447	PPP1R1A
43	ENSMUSG00000022494	ENSG00000237515	SHISA9
44	ENSMUSG00000022523	ENSG00000114279	FGF12
45	ENSMUSG00000022577	ENSG00000176956	LY6H
46	ENSMUSG00000022615	ENSG00000025708	TYMP
47	ENSMUSG00000022650	ENSG00000163515	RETNLB
48	ENSMUSG00000022876	ENSG00000155307	SAMSN1
49	ENSMUSG00000022993	ENSG00000257987	TEX49
50	ENSMUSG00000023206	ENSG00000134470	IL15RA
51	ENSMUSG00000023926	ENSG00000112077	RHAG
52	ENSMUSG00000024155	ENSG00000162039	MEIOB
53	ENSMUSG00000024223	ENSG00000157343	ARMC12
54	ENSMUSG00000024658
55	ENSMUSG00000024681	ENSG00000149516	MS4A3
56	ENSMUSG00000024730	ENSG00000166959	MS4A8
57	ENSMUSG00000024761
58	ENSMUSG00000024774	ENSG00000152766	ANKRD22
59	ENSMUSG00000025175	ENSG00000167363	FN3K
60	ENSMUSG00000025201
61	ENSMUSG00000025431	ENSG00000096006	CRISP3
62	ENSMUSG00000025491	ENSG00000185885	IFITM1
63	ENSMUSG00000025551	ENSG00000102466	FGF14
64	ENSMUSG00000025804	ENSG00000163823	CCR1
65	ENSMUSG00000025922
66	ENSMUSG00000026468	ENSG00000121454	LHX4
67	ENSMUSG00000026581	ENSG00000188404	SELL
68	ENSMUSG00000026984	ENSG00000136694	IL36A
69	ENSMUSG00000026985	ENSG00000136696	IL36B
70	ENSMUSG00000026989	ENSG00000163331	DAPL1
71	ENSMUSG00000027133	ENSG00000182117	NOP10
72	ENSMUSG00000027555	ENSG00000185015	CA13
73	ENSMUSG00000027679	ENSG00000205981	DNAJC19
74	ENSMUSG00000027824
75	ENSMUSG00000027833	ENSG00000168779	SHOX2
76	ENSMUSG00000027855	ENSG00000198765	SYCP1
77	ENSMUSG00000027859	ENSG00000134259	NGF
78	ENSMUSG00000027907	ENSG00000163191	S100A11
79	ENSMUSG00000028012	ENSG00000180245	RRH
80	ENSMUSG00000028773	ENSG00000121769	FABP3
81	ENSMUSG00000028971	ENSG00000241563	CORT
82	ENSMUSG00000029211	ENSG00000109158	GABRA4
83	ENSMUSG00000029255	ENSG00000109163	GNRHR
84	ENSMUSG00000029377	ENSG00000124882	EREG
85	ENSMUSG00000029384
86	ENSMUSG00000029409
87	ENSMUSG00000029417	ENSG00000138755	CXCL9
88	ENSMUSG00000029607	ENSG00000157999	ANKRD61
89	ENSMUSG00000030108	ENSG00000010379	SLC6A13
90	ENSMUSG00000030735
91	ENSMUSG00000031271	ENSG00000123561	SERPINA7
92	ENSMUSG00000031712	ENSG00000164136	IL15
93	ENSMUSG00000032191
94	ENSMUSG00000032330	ENSG00000112695	COX7A2
95	ENSMUSG00000032739	ENSG00000133246	PRAM1
96	ENSMUSG00000033307	ENSG00000240972	MIF
97	ENSMUSG00000033533	ENSG00000166743	ACSM1
98	ENSMUSG00000033633	ENSG00000140839	CLEC18B
99	ENSMUSG00000033633	ENSG00000157335	CLEC18C
100	ENSMUSG00000033633	ENSG00000157322	CLEC18A
101	ENSMUSG00000033737
102	ENSMUSG00000033740	ENSG00000147488	ST18
103	ENSMUSG00000033860	ENSG00000171557	FGG
104	ENSMUSG00000034115	ENSG00000168356	SCN11A
105	ENSMUSG00000034607	ENSG00000124429	POF1B
106	ENSMUSG00000034623	ENSG00000184647	PRSS55
107	ENSMUSG00000034785	ENSG00000211452	DIO1
108	ENSMUSG00000035042	ENSG00000271503	CCL5
109	ENSMUSG00000035678	ENSG00000125657	TNFSF9
110	ENSMUSG00000035861
111	ENSMUSG00000035916	ENSG00000139304	PTPRQ
112	ENSMUSG00000035951	ENSG00000176009	ASCL3
113	ENSMUSG00000036353	ENSG00000169313	P2RY12
114	ENSMUSG00000036362	ENSG00000181631	P2RY13
115	ENSMUSG00000036557	ENSG00000239605	STPG4
116	ENSMUSG00000036790	ENSG00000185985	SLITRK2
117	ENSMUSG00000037263	ENSG00000132746	ALDH3B2
118	ENSMUSG00000037432	ENSG00000249715	FER1L5
119	ENSMUSG00000037849
120	ENSMUSG00000038932	ENSG00000101190	TCFL5
121	ENSMUSG00000039760	ENSG00000164485	IL22RA2
122	ENSMUSG00000039851	ENSG00000205929	C21orf62
123	ENSMUSG00000040132	ENSG00000124233	SEMG1
124	ENSMUSG00000040132	ENSG00000124157	SEMG2
125	ENSMUSG00000040340	ENSG00000198723	TEX45
126	ENSMUSG00000040367	ENSG00000240720	LRRD1
127	ENSMUSG00000040522	ENSG00000101916	TLR8
128	ENSMUSG00000040904
129	ENSMUSG00000040919	ENSG00000177994	C2orf73
130	ENSMUSG00000041062	ENSG00000162006	MSLNL
131	ENSMUSG00000042541	ENSG00000127922	SEM1
132	ENSMUSG00000043144	ENSG00000086159	AQP6
133	ENSMUSG00000043385	ENSG00000171133	OR2K2
134	ENSMUSG00000043460	ENSG00000166897	ELFN2
135	ENSMUSG00000043468	ENSG00000134249	ADAM30
136	ENSMUSG00000043681	ENSG00000188100	FAM25A
137	ENSMUSG00000043681	ENSG00000276430	FAM25C
138	ENSMUSG00000043681	ENSG00000189090	FAM25G
139	ENSMUSG00000043972	ENSG00000124818	OPN5
140	ENSMUSG00000043986	ENSG00000214929	SPATA31D1
141	ENSMUSG00000043986	ENSG00000189357	SPATA31D4
142	ENSMUSG00000043986	ENSG00000186788	SPATA31D3
143	ENSMUSG00000044268
144	ENSMUSG00000044583	ENSG00000196664	TLR7
145	ENSMUSG00000044903
146	ENSMUSG00000045539	ENSG00000163209	SPRR3
147	ENSMUSG00000045551	ENSG00000171051	FPR1
148	ENSMUSG00000046341
149	ENSMUSG00000046699	ENSG00000179542	SLITRK4
150	ENSMUSG00000046774	ENSG00000283599	BX276092.9
151	ENSMUSG00000046774	ENSG00000215113	CXorf49B
152	ENSMUSG00000046774	ENSG00000215115	CXorf49
153	ENSMUSG00000046814	ENSG00000137880	GCHFR
154	ENSMUSG00000047246	ENSG00000277224	HIST1H2BF
155	ENSMUSG00000047295
156	ENSMUSG00000048188
157	ENSMUSG00000048378
158	ENSMUSG00000048621
159	ENSMUSG00000048709
160	ENSMUSG00000048916
161	ENSMUSG00000049093	ENSG00000162594	IL23R
162	ENSMUSG00000049107	ENSG00000185652	NTF3
163	ENSMUSG00000049396	ENSG00000179409	GEMIN4
164	ENSMUSG00000049477
165	ENSMUSG00000049537	ENSG00000205678	TECRL
166	ENSMUSG00000049612	ENSG00000126861	OMG
167	ENSMUSG00000049630	ENSG00000165985	C1QL3
168	ENSMUSG00000049926
169	ENSMUSG00000050108	ENSG00000184459	BPIFC
170	ENSMUSG00000050201	ENSG00000183034	OTOP2
171	ENSMUSG00000050350	ENSG00000125245	GPR18
172	ENSMUSG00000050756
173	ENSMUSG00000050763
174	ENSMUSG00000050808	ENSG00000169550	MUC15
175	ENSMUSG00000050931	ENSG00000164023	SGMS2
176	ENSMUSG00000051136	ENSG00000121853	GHSR
177	ENSMUSG00000051251	ENSG00000171786	NHLH1
178	ENSMUSG00000051341
179	ENSMUSG00000051431	ENSG00000138271	GPR87
180	ENSMUSG00000051832
181	ENSMUSG00000052154
182	ENSMUSG00000052270	ENSG00000171049	FPR2
183	ENSMUSG00000052316	ENSG00000172061	LRRC15
184	ENSMUSG00000052477
185	ENSMUSG00000052850	ENSG00000127362	TAS2R3
186	ENSMUSG00000053121
187	ENSMUSG00000053219
188	ENSMUSG00000053441	ENSG00000145808	ADAMTS19
189	ENSMUSG00000054091	ENSG00000164096	C4orf3
190	ENSMUSG00000054594	ENSG00000170909	OSCAR
191	ENSMUSG00000055110
192	ENSMUSG00000055134
193	ENSMUSG00000055228
194	ENSMUSG00000055373	ENSG00000172461	FUT9
195	ENSMUSG00000055497
196	ENSMUSG00000055546	ENSG00000145850	TIMD4
197	ENSMUSG00000055547	ENSG00000173627	APOBEC4
198	ENSMUSG00000055748	ENSG00000147697	GSDMC
199	ENSMUSG00000056025
200	ENSMUSG00000056162	ENSG00000150656	CNDP1
201	ENSMUSG00000056379	ENSG00000146399	TAAR1
202	ENSMUSG00000056699
203	ENSMUSG00000056888	ENSG00000139278	GLIPR1
204	ENSMUSG00000057036
205	ENSMUSG00000057244
206	ENSMUSG00000057762	ENSG00000102007	PLP2
207	ENSMUSG00000058064
208	ENSMUSG00000058073
209	ENSMUSG00000058385
210	ENSMUSG00000059089	ENSG00000162747	FCGR3B
211	ENSMUSG00000059089	ENSG00000203747	FCGR3A
212	ENSMUSG00000059108	ENSG00000185885	IFITM1
213	ENSMUSG00000059128	ENSG00000183709	IFNL2
214	ENSMUSG00000059128	ENSG00000197110	IFNL3
215	ENSMUSG00000059230	ENSG00000171711	DEFB4A
216	ENSMUSG00000059230	ENSG00000177257	DEFB4B
217	ENSMUSG00000059237
218	ENSMUSG00000059832	ENSG00000203786	KPRP
219	ENSMUSG00000059864
220	ENSMUSG00000059898	ENSG00000134762	DSC3
221	ENSMUSG00000060377
222	ENSMUSG00000060591	ENSG00000185885	IFITM1
223	ENSMUSG00000060747	ENSG00000183709	IFNL2
224	ENSMUSG00000060747	ENSG00000197110	IFNL3
225	ENSMUSG00000060924	ENSG00000183117	CSMD1
226	ENSMUSG00000061039
227	ENSMUSG00000061100	ENSG00000163515	RETNLB
228	ENSMUSG00000061531	ENSG00000148483	TMEM236
229	ENSMUSG00000061724
230	ENSMUSG00000061988
231	ENSMUSG00000062148	ENSG00000169385	RNASE2
232	ENSMUSG00000062148	ENSG00000169397	RNASE3
233	ENSMUSG00000062345	ENSG00000197632	SERPINB2
234	ENSMUSG00000062588
235	ENSMUSG00000062638
236	ENSMUSG00000062683	ENSG00000135390	ATP5MC2
237	ENSMUSG00000063316	ENSG00000131469	RPL27
238	ENSMUSG00000063628
239	ENSMUSG00000063851	ENSG00000165188	RNF183
240	ENSMUSG00000064208
241	ENSMUSG00000064341	ENSG00000198888	MT-ND1
242	ENSMUSG00000064345	ENSG00000198763	MT-ND2
243	ENSMUSG00000064351	ENSG00000198804	MT-CO1
244	ENSMUSG00000064356	ENSG00000228253	MT-ATP8
245	ENSMUSG00000064357	ENSG00000198899	MT-ATP6
246	ENSMUSG00000064358	ENSG00000198938	MT-CO3
247	ENSMUSG00000064363	ENSG00000198886	MT-ND4
248	ENSMUSG00000064367	ENSG00000198786	MT-ND5
249	ENSMUSG00000064370	ENSG00000198727	MT-CYB
250	ENSMUSG00000064371
251	ENSMUSG00000064427	ENSG00000206633	SNORA80B
252	ENSMUSG00000064451	ENSG00000201998	SNORA23
253	ENSMUSG00000064553	ENSG00000252826	RNU1-92P
254	ENSMUSG00000064553	ENSG00000252135	RNVU1-2
255	ENSMUSG00000064553	ENSG00000272020	RNU1-30P
256	ENSMUSG00000064566
257	ENSMUSG00000064586
258	ENSMUSG00000064719	ENSG00000201499	RNU6-312P
259	ENSMUSG00000064719	ENSG00000199664	RNU6-1266P
260	ENSMUSG00000064738	ENSG00000202313	RNU1-64P
261	ENSMUSG00000064738	ENSG00000252491	RNU1-142P
262	ENSMUSG00000064797	ENSG00000201410	RF00342
263	ENSMUSG00000064797	ENSG00000202314	SNORD6
264	ENSMUSG00000064867	ENSG00000201770	RNU6-384P
265	ENSMUSG00000064927
266	ENSMUSG00000064936
267	ENSMUSG00000065159
268	ENSMUSG00000065226
269	ENSMUSG00000065246
270	ENSMUSG00000065258	ENSG00000206611	SNORD24
271	ENSMUSG00000065406	ENSG00000199179	MIRLET7I
272	ENSMUSG00000065411	ENSG00000284112	MIR195
273	ENSMUSG00000065422	ENSG00000207870	MIR221
274	ENSMUSG00000065429	ENSG00000198984	MIR345
275	ENSMUSG00000065431	ENSG00000207721	MIR186
276	ENSMUSG00000065445	ENSG00000284182	MIR143
277	ENSMUSG00000065563	ENSG00000199024	MIR103A2
278	ENSMUSG00000065573
279	ENSMUSG00000065669
280	ENSMUSG00000065764	ENSG00000212609	RNU1-139P
281	ENSMUSG00000065764	ENSG00000199773	RNU1-76P
282	ENSMUSG00000065822	ENSG00000206941	SNORD15A
283	ENSMUSG00000065947	ENSG00000212907	MT-ND4L
284	ENSMUSG00000066000	ENSG00000196378	ZNF34
285	ENSMUSG00000066068
286	ENSMUSG00000066116
287	ENSMUSG00000066315
288	ENSMUSG00000066677
289	ENSMUSG00000066809
290	ENSMUSG00000067058
291	ENSMUSG00000067206	ENSG00000188993	LRRC66
292	ENSMUSG00000067242	ENSG00000108231	LGI1
293	ENSMUSG00000067571	ENSG00000166961	MS4A15
294	ENSMUSG00000067736
295	ENSMUSG00000068240	ENSG00000221983	UBA52
296	ENSMUSG00000068324
297	ENSMUSG00000068349
298	ENSMUSG00000068396
299	ENSMUSG00000069014
300	ENSMUSG00000069268	ENSG00000185130	HIST1H2BL
301	ENSMUSG00000069300	ENSG00000185130	HIST1H2BL
302	ENSMUSG00000069301
303	ENSMUSG00000069303	ENSG00000185130	HIST1H2BL
304	ENSMUSG00000069305
305	ENSMUSG00000069306
306	ENSMUSG00000069307	ENSG00000185130	HIST1H2BL
307	ENSMUSG00000069308
308	ENSMUSG00000069310
309	ENSMUSG00000069355
310	ENSMUSG00000069755
311	ENSMUSG00000069792
312	ENSMUSG00000069808	ENSG00000167695	FAM57A
313	ENSMUSG00000069814	ENSG00000277200	AC005696.4
314	ENSMUSG00000070025
315	ENSMUSG00000070081	ENSG00000207633	MIR505
316	ENSMUSG00000070306	ENSG00000248712	CCDC153
317	ENSMUSG00000070343
318	ENSMUSG00000070421	ENSG00000181074	OR52N4
319	ENSMUSG00000070713
320	ENSMUSG00000070904	ENSG00000120235	IFNA6
321	ENSMUSG00000070904	ENSG00000188379	IFNA2
322	ENSMUSG00000070904	ENSG00000137080	IFNA21
323	ENSMUSG00000070904	ENSG00000147873	IFNA5
324	ENSMUSG00000070904	ENSG00000233816	IFNA13
325	ENSMUSG00000070904	ENSG00000197919	IFNA1
326	ENSMUSG00000070904	ENSG00000214042	IFNA7
327	ENSMUSG00000070904	ENSG00000147885	IFNA16
328	ENSMUSG00000070904	ENSG00000236637	IFNA4
329	ENSMUSG00000070904	ENSG00000120242	IFNA8
330	ENSMUSG00000070904	ENSG00000234829	IFNA17
331	ENSMUSG00000070904	ENSG00000186803	IFNA10
332	ENSMUSG00000070904	ENSG00000228083	IFNA14
333	ENSMUSG00000071019
334	ENSMUSG00000071035
335	ENSMUSG00000071262	ENSG00000100207	TCF20
336	ENSMUSG00000071265
337	ENSMUSG00000071497	ENSG00000102898	NUTF2
338	ENSMUSG00000071866	ENSG00000196262	PPIA
339	ENSMUSG00000071893	ENSG00000197617	VN1R5
340	ENSMUSG00000072421
341	ENSMUSG00000072844
342	ENSMUSG00000072849	ENSG00000197249	SERPINA1
343	ENSMUSG00000073079	ENSG00000100883	SRP54
344	ENSMUSG00000073233
345	ENSMUSG00000073408	ENSG00000168631	DPCR1
346	ENSMUSG00000073490
347	ENSMUSG00000073601	ENSG00000057149	SERPINB3
348	ENSMUSG00000073601	ENSG00000206073	SERPINB4
349	ENSMUSG00000073616
350	ENSMUSG00000073702
351	ENSMUSG00000073761
352	ENSMUSG00000073774	ENSG00000162456	KNCN
353	ENSMUSG00000073982	ENSG00000177105	RHOG
354	ENSMUSG00000074139	ENSG00000188313	PLSCR1
355	ENSMUSG00000074146
356	ENSMUSG00000074164
357	ENSMUSG00000074171
358	ENSMUSG00000074199	ENSG00000188508	KRTDAP
359	ENSMUSG00000074250
360	ENSMUSG00000074272
361	ENSMUSG00000074417	ENSG00000104974	LILRA1
362	ENSMUSG00000074417	ENSG00000239998	LILRA2
363	ENSMUSG00000074417	ENSG00000104972	LILRB1
364	ENSMUSG00000074417	ENSG00000131042	LILRB2
365	ENSMUSG00000074516
366	ENSMUSG00000074865
367	ENSMUSG00000074934	ENSG00000166923	GREM1
368	ENSMUSG00000074973
369	ENSMUSG00000075122	ENSG00000121594	CD80
370	ENSMUSG00000075279
371	ENSMUSG00000075391
372	ENSMUSG00000076121
373	ENSMUSG00000076214
374	ENSMUSG00000076522
375	ENSMUSG00000076531
376	ENSMUSG00000076536
377	ENSMUSG00000076541
378	ENSMUSG00000076545
379	ENSMUSG00000076563	ENSG00000225523	IGKV6D-21
380	ENSMUSG00000076563	ENSG00000211626	IGKV6D-41
381	ENSMUSG00000076563	ENSG00000211611	IGKV6-21
382	ENSMUSG00000076564
383	ENSMUSG00000076571	ENSG00000225523	IGKV6D-21
384	ENSMUSG00000076571	ENSG00000211626	IGKV6D-41
385	ENSMUSG00000076571	ENSG00000211611	IGKV6-21
386	ENSMUSG00000076583	ENSG00000211598	IGKV4-1
387	ENSMUSG00000076594	ENSG00000211598	IGKV4-1
388	ENSMUSG00000076612
389	ENSMUSG00000076613
390	ENSMUSG00000076614
391	ENSMUSG00000076615
392	ENSMUSG00000076761	ENSG00000211788	TRAV13-1
393	ENSMUSG00000076761	ENSG00000211791	TRAV13-2
394	ENSMUSG00000076895
395	ENSMUSG00000076902
396	ENSMUSG00000076904
397	ENSMUSG00000076916
398	ENSMUSG00000077239	ENSG00000212158	SNORD66
399	ENSMUSG00000077561
400	ENSMUSG00000077652	ENSG00000202199	RNU1-115P
401	ENSMUSG00000077693
402	ENSMUSG00000078141
403	ENSMUSG00000078354	ENSG00000120235	IFNA6
404	ENSMUSG00000078354	ENSG00000188379	IFNA2
405	ENSMUSG00000078354	ENSG00000137080	IFNA21
406	ENSMUSG00000078354	ENSG00000147873	IFNA5
407	ENSMUSG00000078354	ENSG00000233816	IFNA13
408	ENSMUSG00000078354	ENSG00000197919	IFNA1
409	ENSMUSG00000078354	ENSG00000214042	IFNA7
410	ENSMUSG00000078354	ENSG00000147885	IFNA16
411	ENSMUSG00000078354	ENSG00000236637	IFNA4
412	ENSMUSG00000078354	ENSG00000120242	IFNA8
413	ENSMUSG00000078354	ENSG00000234829	IFNA17
414	ENSMUSG00000078354	ENSG00000186803	IFNA10
415	ENSMUSG00000078354	ENSG00000228083	IFNA14
416	ENSMUSG00000078452
417	ENSMUSG00000078518
418	ENSMUSG00000078599
419	ENSMUSG00000078810	ENSG00000088053	GP6
420	ENSMUSG00000078877
421	ENSMUSG00000078994	ENSG00000005801	ZNF195
422	ENSMUSG00000078994	ENSG00000197013	ZNF429
423	ENSMUSG00000079038
424	ENSMUSG00000079049	ENSG00000021355	SERPINB1
425	ENSMUSG00000079162	ENSG00000144015	TRIM43
426	ENSMUSG00000079162	ENSG00000144010	TRIM43B
427	ENSMUSG00000079224
428	ENSMUSG00000079451
429	ENSMUSG00000079455
430	ENSMUSG00000080384
431	ENSMUSG00000080575
432	ENSMUSG00000080712	ENSG00000196890	HIST3H2BB
433	ENSMUSG00000080797
434	ENSMUSG00000080875
435	ENSMUSG00000080880
436	ENSMUSG00000080896
437	ENSMUSG00000080904
438	ENSMUSG00000080937
439	ENSMUSG00000080981
440	ENSMUSG00000081022
441	ENSMUSG00000081023
442	ENSMUSG00000081163
443	ENSMUSG00000081239
444	ENSMUSG00000081333
445	ENSMUSG00000081339
446	ENSMUSG00000081519
447	ENSMUSG00000081544
448	ENSMUSG00000081604
449	ENSMUSG00000081611
450	ENSMUSG00000081692
451	ENSMUSG00000081788
452	ENSMUSG00000081885
453	ENSMUSG00000081926
454	ENSMUSG00000081941
455	ENSMUSG00000081949
456	ENSMUSG00000082002
457	ENSMUSG00000082045
458	ENSMUSG00000082145
459	ENSMUSG00000082274
460	ENSMUSG00000082310
461	ENSMUSG00000082394
462	ENSMUSG00000082399
463	ENSMUSG00000082491
464	ENSMUSG00000082510
465	ENSMUSG00000082676
466	ENSMUSG00000082724
467	ENSMUSG00000082778
468	ENSMUSG00000082820
469	ENSMUSG00000082840
470	ENSMUSG00000082876
471	ENSMUSG00000083014
472	ENSMUSG00000083049
473	ENSMUSG00000083061
474	ENSMUSG00000083120
475	ENSMUSG00000083172
476	ENSMUSG00000083223
477	ENSMUSG00000083226
478	ENSMUSG00000083283
479	ENSMUSG00000083287
480	ENSMUSG00000083339
481	ENSMUSG00000083364
482	ENSMUSG00000083595
483	ENSMUSG00000083610
484	ENSMUSG00000083672
485	ENSMUSG00000083833
486	ENSMUSG00000083879
487	ENSMUSG00000083897
488	ENSMUSG00000083917
489	ENSMUSG00000083929
490	ENSMUSG00000084153
491	ENSMUSG00000084199
492	ENSMUSG00000084241
493	ENSMUSG00000084453
494	ENSMUSG00000084497	ENSG00000206802	RNU6-926P
495	ENSMUSG00000084565
496	ENSMUSG00000084607
497	ENSMUSG00000084711	ENSG00000201820	RF00019
498	ENSMUSG00000084711	ENSG00000223080	RF00019
499	ENSMUSG00000084768
500	ENSMUSG00000084838
501	ENSMUSG00000084846
502	ENSMUSG00000084990
503	ENSMUSG00000085042
504	ENSMUSG00000085043
505	ENSMUSG00000085048
506	ENSMUSG00000085057
507	ENSMUSG00000085116
508	ENSMUSG00000085169
509	ENSMUSG00000085397
510	ENSMUSG00000085501
511	ENSMUSG00000085663
512	ENSMUSG00000085749
513	ENSMUSG00000085750
514	ENSMUSG00000086054
515	ENSMUSG00000086105
516	ENSMUSG00000086117
517	ENSMUSG00000086216
518	ENSMUSG00000086221
519	ENSMUSG00000086392
520	ENSMUSG00000086443
521	ENSMUSG00000086554
522	ENSMUSG00000086621
523	ENSMUSG00000086795
524	ENSMUSG00000086796
525	ENSMUSG00000086860
526	ENSMUSG00000087175
527	ENSMUSG00000087305
528	ENSMUSG00000087357
529	ENSMUSG00000087666	ENSG00000211802	TRAV22
530	ENSMUSG00000087681
531	ENSMUSG00000087816
532	ENSMUSG00000087881
533	ENSMUSG00000087926
534	ENSMUSG00000087950
535	ENSMUSG00000088002
536	ENSMUSG00000088139
537	ENSMUSG00000088145
538	ENSMUSG00000088168
539	ENSMUSG00000088185
540	ENSMUSG00000088217	ENSG00000200108	RNU6-774P
541	ENSMUSG00000088308	ENSG00000238835	SCARNA18
542	ENSMUSG00000088493
543	ENSMUSG00000088552
544	ENSMUSG00000088689	ENSG00000252139	RF00283
545	ENSMUSG00000088835	ENSG00000238795	SCARNA12
546	ENSMUSG00000088891	ENSG00000253007	SNORA50B
547	ENSMUSG00000089096	ENSG00000212446	RNU6-131P
548	ENSMUSG00000089106
549	ENSMUSG00000089265	ENSG00000238300	SNORD121B
550	ENSMUSG00000089512	ENSG00000271852	SNORD11B
551	ENSMUSG00000089590
552	ENSMUSG00000089768
553	ENSMUSG00000089789	ENSG00000139547	RDH16
554	ENSMUSG00000089791
555	ENSMUSG00000090141	ENSG00000204165	CXorf65
556	ENSMUSG00000090230
557	ENSMUSG00000090464
558	ENSMUSG00000090706
559	ENSMUSG00000090708
560	ENSMUSG00000090891
561	ENSMUSG00000090990
562	ENSMUSG00000091154
563	ENSMUSG00000091177
564	ENSMUSG00000091183
565	ENSMUSG00000091311	ENSG00000214929	SPATA31D1
566	ENSMUSG00000091311	ENSG00000189357	SPATA31D4
567	ENSMUSG00000091311	ENSG00000186788	SPATA31D3
568	ENSMUSG00000091383
569	ENSMUSG00000091423
570	ENSMUSG00000091498
571	ENSMUSG00000091577
572	ENSMUSG00000091679
573	ENSMUSG00000091749
574	ENSMUSG00000091900
575	ENSMUSG00000091957
576	ENSMUSG00000091968
577	ENSMUSG00000092074	ENSG00000146425	DYNLT1
578	ENSMUSG00000092116
579	ENSMUSG00000092383
580	ENSMUSG00000092386
581	ENSMUSG00000092541
582	ENSMUSG00000092556
583	ENSMUSG00000092559
584	ENSMUSG00000092565
585	ENSMUSG00000092593
586	ENSMUSG00000092600
587	ENSMUSG00000092680	ENSG00000264294	SNORD55
588	ENSMUSG00000092741
589	ENSMUSG00000092770
590	ENSMUSG00000092805
591	ENSMUSG00000092879
592	ENSMUSG00000092990
593	ENSMUSG00000093046
594	ENSMUSG00000093091
595	ENSMUSG00000093189
596	ENSMUSG00000093336
597	ENSMUSG00000093673
598	ENSMUSG00000093686
599	ENSMUSG00000093805	ENSG00000154252	GAL3ST2
600	ENSMUSG00000093885
601	ENSMUSG00000094006
602	ENSMUSG00000094016	ENSG00000211804	TRDV1
603	ENSMUSG00000094087	ENSG00000280411	IGHV1-69D
604	ENSMUSG00000094087	ENSG00000211973	IGHV1-69
605	ENSMUSG00000094164
606	ENSMUSG00000094198	ENSG00000280411	IGHV1-69D
607	ENSMUSG00000094198	ENSG00000211973	IGHV1-69
608	ENSMUSG00000094322	ENSG00000211979	IGHV7-81
609	ENSMUSG00000094322	ENSG00000282122	IGHV7-4-1
610	ENSMUSG00000094326
611	ENSMUSG00000094338	ENSG00000185130	HIST1H2BL
612	ENSMUSG00000094345
613	ENSMUSG00000094420
614	ENSMUSG00000094433	ENSG00000225523	IGKV6D-21
615	ENSMUSG00000094433	ENSG00000211626	IGKV6D-41
616	ENSMUSG00000094433	ENSG00000211611	IGKV6-21
617	ENSMUSG00000094446
618	ENSMUSG00000094463
619	ENSMUSG00000094497
620	ENSMUSG00000094561	ENSG00000280411	IGHV1-69D
621	ENSMUSG00000094561	ENSG00000211973	IGHV1-69
622	ENSMUSG00000094777	ENSG00000277075	HIST1H2AE
623	ENSMUSG00000094942
624	ENSMUSG00000095098	ENSG00000175602	CCDC85B
625	ENSMUSG00000095134
626	ENSMUSG00000095217	ENSG00000185130	HIST1H2BL
627	ENSMUSG00000095438
628	ENSMUSG00000095677	ENSG00000146425	DYNLT1
629	ENSMUSG00000095753
630	ENSMUSG00000095841
631	ENSMUSG00000096215	ENSG00000267795	SMIM22
632	ENSMUSG00000096410	ENSG00000280411	IGHV1-69D
633	ENSMUSG00000096410	ENSG00000211973	IGHV1-69
634	ENSMUSG00000096422
635	ENSMUSG00000096438
636	ENSMUSG00000096490
637	ENSMUSG00000096515
638	ENSMUSG00000096544
639	ENSMUSG00000096617
640	ENSMUSG00000096647
641	ENSMUSG00000096696
642	ENSMUSG00000096699
643	ENSMUSG00000096768
644	ENSMUSG00000096833
645	ENSMUSG00000096842
646	ENSMUSG00000096959
647	ENSMUSG00000097140
648	ENSMUSG00000097180
649	ENSMUSG00000097266
650	ENSMUSG00000097323
651	ENSMUSG00000097701
652	ENSMUSG00000097709
653	ENSMUSG00000097876
654	ENSMUSG00000097997
655	ENSMUSG00000098052
656	ENSMUSG00000098206
657	ENSMUSG00000098217
658	ENSMUSG00000098221
659	ENSMUSG00000098280
660	ENSMUSG00000098310
661	ENSMUSG00000098376
662	ENSMUSG00000098426
663	ENSMUSG00000098534
664	ENSMUSG00000098553
665	ENSMUSG00000098559
666	ENSMUSG00000098602
667	ENSMUSG00000098631
668	ENSMUSG00000098752
669	ENSMUSG00000098858
670	ENSMUSG00000098889
671	ENSMUSG00000098896
672	ENSMUSG00000098934
673	ENSMUSG00000098951
674	ENSMUSG00000099153
675	ENSMUSG00000099301
676	ENSMUSG00000099343
677	ENSMUSG00000099384
678	ENSMUSG00000099858
679	ENSMUSG00000099876
680	ENSMUSG00000100131
681	ENSMUSG00000100147
682	ENSMUSG00000100176
683	ENSMUSG00000100200	ENSG00000249467	AL592156.1
684	ENSMUSG00000100200	ENSG00000229674	AL121578.2
685	ENSMUSG00000100204
686	ENSMUSG00000100215
687	ENSMUSG00000100247
688	ENSMUSG00000100347
689	ENSMUSG00000100522
690	ENSMUSG00000100629
691	ENSMUSG00000100736
692	ENSMUSG00000100768
693	ENSMUSG00000100775
694	ENSMUSG00000100839
695	ENSMUSG00000100862
696	ENSMUSG00000100910
697	ENSMUSG00000101111
698	ENSMUSG00000101132
699	ENSMUSG00000101166
700	ENSMUSG00000101249
701	ENSMUSG00000101431
702	ENSMUSG00000101476
703	ENSMUSG00000101583
704	ENSMUSG00000101678
705	ENSMUSG00000101904
706	ENSMUSG00000101932
707	ENSMUSG00000102060
708	ENSMUSG00000102063
709	ENSMUSG00000102070
710	ENSMUSG00000102179
711	ENSMUSG00000102235
712	ENSMUSG00000102241
713	ENSMUSG00000102308
714	ENSMUSG00000102413
715	ENSMUSG00000102427
716	ENSMUSG00000102457
717	ENSMUSG00000102559
718	ENSMUSG00000102579
719	ENSMUSG00000102651
720	ENSMUSG00000102690
721	ENSMUSG00000102744
722	ENSMUSG00000102749
723	ENSMUSG00000102762
724	ENSMUSG00000102776
725	ENSMUSG00000102795
726	ENSMUSG00000102840
727	ENSMUSG00000102882
728	ENSMUSG00000102935
729	ENSMUSG00000103015
730	ENSMUSG00000103034
731	ENSMUSG00000103049
732	ENSMUSG00000103051
733	ENSMUSG00000103053
734	ENSMUSG00000103056
735	ENSMUSG00000103076
736	ENSMUSG00000103133
737	ENSMUSG00000103187
738	ENSMUSG00000103192
739	ENSMUSG00000103197
740	ENSMUSG00000103206
741	ENSMUSG00000103213
742	ENSMUSG00000103254	ENSG00000280411	IGHV1-69D
743	ENSMUSG00000103254	ENSG00000211973	IGHV1-69
744	ENSMUSG00000103260
745	ENSMUSG00000103357
746	ENSMUSG00000103377
747	ENSMUSG00000103385
748	ENSMUSG00000103440
749	ENSMUSG00000103580
750	ENSMUSG00000103691
751	ENSMUSG00000103727
752	ENSMUSG00000103784
753	ENSMUSG00000103805
754	ENSMUSG00000103828
755	ENSMUSG00000103865
756	ENSMUSG00000103922
757	ENSMUSG00000104026
758	ENSMUSG00000104093
759	ENSMUSG00000104173
760	ENSMUSG00000104302
761	ENSMUSG00000104391
762	ENSMUSG00000104462
